# Supplementary material for: Single‐cell transcriptomics reveals antigen‐presenting capacity and therapeutic resistance potential of immunomodulatory endothelial cells in colorectal cancer
Source: Immun Inflamm Dis. 2024 Jun 14;12(6):e1311. doi: 10.1002/iid3.1311 (PMC11177288; doi:10.1002/iid3.1311)
Supplement: Supplementary file 2 — Supporting information. [file IID3-12-e1311-s003.zip]

Archive with 6 entries (6 files):
- S2.jpg
- S3.jpg
- S4.jpg
- S5.jpg
- S6.jpg
- S1.jpg
