# Supplementary material for: Single‐cell transcriptomics reveals antigen‐presenting capacity and therapeutic resistance potential of immunomodulatory endothelial cells in colorectal cancer
Source: Immun Inflamm Dis. 2024 Jun 14;12(6):e1311. doi: 10.1002/iid3.1311 (PMC11177288; doi:10.1002/iid3.1311)
Supplement: Supplementary file 3 — Supporting information. [file IID3-12-e1311-s005.zip]

Archive with 9 entries (9 files):
- Supplementary Table 1.csv
- Supplementary Table 2.csv
- Supplementary Table 3.csv
- Supplementary Table 4.csv
- Supplementary Table 5.csv
- Supplementary Table 6.csv
- Supplementary Table 7.xlsx
- Supplementary Table 8.xlsx
- Supplementary Table 9.csv
