# Supplementary material for: Single‐cell transcriptomics reveals antigen‐presenting capacity and therapeutic resistance potential of immunomodulatory endothelial cells in colorectal cancer
Source: Immun Inflamm Dis. 2024 Jun 14;12(6):e1311. doi: 10.1002/iid3.1311 (PMC11177288; doi:10.1002/iid3.1311)
Supplement: Supplementary file 3 — Supporting information. [file IID3-12-e1311-s005.zip › Supplementary Table 1.csv]

p_val	avg_log2FC	pct.1	pct.2	p_val_adj	cluster	gene	cell type annotation
0	2.580910477	0.941	0.208	0	0	KRT19	epithelial cell
0	2.506743662	0.983	0.286	0	0	KRT8	epithelial cell
0	2.480879467	0.984	0.288	0	0	KRT18	epithelial cell
0	2.478343138	0.932	0.191	0	0	CLDN4	epithelial cell
0	2.419800473	0.937	0.197	0	0	TSPAN8	epithelial cell
0	2.407916017	0.965	0.214	0	0	EPCAM	epithelial cell
0	2.337441503	0.923	0.168	0	0	CLDN3	epithelial cell
0	2.309848996	0.93	0.217	0	0	FXYD3	epithelial cell
0	2.24317386	0.513	0.144	0	0	FABP1	epithelial cell
0	2.219134766	0.94	0.166	0	0	ELF3	epithelial cell
0	2.215032068	0.844	0.126	0	0	CEACAM5	epithelial cell
0	2.213757117	0.562	0.125	0	0	TFF1	epithelial cell
0	2.066856981	0.684	0.141	0	0	LCN2	epithelial cell
0	2.049622847	0.758	0.107	0	0	CEACAM6	epithelial cell
0	2.048873475	0.834	0.161	0	0	S100P	epithelial cell
0	2.010092447	0.91	0.248	0	0	AGR2	epithelial cell
0	2.004290692	0.888	0.261	0	0	PHGR1	epithelial cell
0	1.952873399	0.911	0.315	0	0	TFF3	epithelial cell
0	1.947876386	0.918	0.299	0	0	IFI27	epithelial cell
0	1.859969434	0.653	0.132	0	0	CKB	epithelial cell
0	1.849972223	0.951	0.215	0	0	LGALS4	epithelial cell
0	1.845399459	0.923	0.221	0	0	PERP	epithelial cell
0	1.81597865	0.689	0.107	0	0	GDF15	epithelial cell
0	1.802022692	0.824	0.136	0	0	C19orf33	epithelial cell
0	1.773043364	0.533	0.152	0	0	PIGR	epithelial cell
0	1.765845522	0.835	0.143	0	0	S100A14	epithelial cell
0	1.756685143	0.997	0.865	0	0	S100A6	epithelial cell
0	1.740946097	0.852	0.188	0	0	GPX2	epithelial cell
0	1.7339731	0.614	0.118	0	0	SPINK1	epithelial cell
0	1.715560029	0.898	0.157	0	0	CLDN7	epithelial cell
0	1.712960403	0.771	0.098	0	0	GPRC5A	epithelial cell
0	1.676816868	0.962	0.525	0	0	LGALS3	epithelial cell
0	1.671466047	0.838	0.202	0	0	ATP1B1	epithelial cell
0	1.658622374	0.799	0.216	0	0	PHLDA2	epithelial cell
0	1.633396572	0.318	0.068	0	0	CD24	epithelial cell
0	1.575735803	0.921	0.299	0	0	SPINT2	epithelial cell
0	1.574836527	0.84	0.115	0	0	PRSS3	epithelial cell
0	1.565280671	0.907	0.152	0	0	SMIM22	epithelial cell
0	1.550292821	0.749	0.111	0	0	SFN	epithelial cell
0	1.536281125	0.675	0.095	0	0	TSPAN1	epithelial cell
0	1.531938999	0.405	0.132	0	0	AREG	epithelial cell
0	1.515178295	0.33	0.103	0	0	REG4	epithelial cell
0	1.502212637	0.634	0.085	0	0	SLPI	epithelial cell
0	1.414931974	0.677	0.081	0	0	PDZK1IP1	epithelial cell
0	1.405040631	0.644	0.12	0	0	TM4SF1	epithelial cell
0	1.404959264	0.679	0.108	0	0	ASS1	epithelial cell
0	1.404172385	0.812	0.116	0	0	MAL2	epithelial cell
0	1.392950364	0.635	0.147	0	0	ID1	epithelial cell
0	1.384017428	0.822	0.171	0	0	S100A16	epithelial cell
0	1.374715287	0.744	0.102	0	0	MUC13	epithelial cell
0	1.318385871	0.319	0.054	0	0	PI3	epithelial cell
0	1.288572934	0.82	0.141	0	0	TMEM54	epithelial cell
0	1.280883177	0.979	0.698	0	0	S100A10	epithelial cell
0	1.275707094	0.915	0.335	0	0	CD9	epithelial cell
0	1.264443791	0.752	0.157	0	0	SLC12A2	epithelial cell
0	1.263970622	0.295	0.079	0	0	OLFM4	epithelial cell
0	1.252186091	0.876	0.315	0	0	CYSTM1	epithelial cell
0	1.238505011	0.816	0.12	0	0	KLF5	epithelial cell
0	1.217578597	0.763	0.094	0	0	MISP	epithelial cell
0	1.213392176	0.756	0.115	0	0	CAMK2N1	epithelial cell
0	1.177737444	0.621	0.126	0	0	ADIRF	epithelial cell
0	1.170938049	0.679	0.15	0	0	MDK	epithelial cell
0	1.140385666	0.728	0.095	0	0	CDH17	epithelial cell
0	1.125076878	0.926	0.589	0	0	PRDX5	epithelial cell
0	1.125041808	0.812	0.112	0	0	RAB25	epithelial cell
0	1.106579508	0.467	0.052	0	0	PRAP1	epithelial cell
0	1.100458383	0.837	0.279	0	0	TMEM141	epithelial cell
0	1.100105097	0.747	0.102	0	0	DSG2	epithelial cell
0	1.099249517	0.962	0.658	0	0	GSTP1	epithelial cell
0	1.095150783	0.663	0.1	0	0	FAM3D	epithelial cell
0	1.093890506	0.975	0.731	0	0	PPDPF	epithelial cell
0	1.088815738	0.693	0.118	0	0	FHL2	epithelial cell
0	1.082721681	0.938	0.628	0	0	ZFAS1	epithelial cell
0	1.062180708	0.719	0.082	0	0	CXADR	epithelial cell
0	1.06111556	0.966	0.646	0	0	TXN	epithelial cell
0	1.05977354	0.933	0.556	0	0	ANXA2	epithelial cell
0	1.058616038	0.812	0.216	0	0	LGALS3BP	epithelial cell
0	1.048055585	0.791	0.143	0	0	LSR	epithelial cell
0	1.046021982	0.432	0.055	0	0	KRT20	epithelial cell
0	1.040655952	0.768	0.159	0	0	MGST1	epithelial cell
0	1.037235646	0.718	0.127	0	0	CDC42EP5	epithelial cell
0	1.029008544	0.688	0.088	0	0	FERMT1	epithelial cell
0	1.028716784	0.988	0.976	0	0	MT-ND2	epithelial cell
0	1.028486829	0.487	0.083	0	0	MUC1	epithelial cell
0	1.027822897	0.659	0.099	0	0	LMO7	epithelial cell
0	1.019661436	0.982	0.956	0	0	MT-ND1	epithelial cell
0	1.017749706	0.774	0.222	0	0	SOX4	epithelial cell
0	1.013020033	0.479	0.063	0	0	DPEP1	epithelial cell
0	1.011354709	0.783	0.223	0	0	AGPAT2	epithelial cell
0	0.996826578	0.648	0.084	0	0	FAM84A	epithelial cell
0	0.991362822	0.715	0.141	0	0	NQO1	epithelial cell
0	0.98761484	0.743	0.105	0	0	PLPP2	epithelial cell
0	0.981436439	0.694	0.114	0	0	SERINC2	epithelial cell
0	0.978703062	0.669	0.361	0	0	ALDOA	epithelial cell
0	0.971188223	0.535	0.089	0	0	AGR3	epithelial cell
0	0.968908854	0.499	0.049	0	0	TRIM31	epithelial cell
0	0.968680514	0.666	0.076	0	0	PRSS8	epithelial cell
0	0.964134296	0.865	0.353	0	0	HMGA1	epithelial cell
0	0.96294975	0.719	0.091	0	0	CDH1	epithelial cell
0	0.958601463	0.992	0.98	0	0	RPL8	epithelial cell
0	0.956301511	0.308	0.075	0	0	PLA2G2A	epithelial cell
0	0.955315732	0.661	0.084	0	0	SOX9	epithelial cell
0	0.949245796	0.631	0.067	0	0	TMC5	epithelial cell
0	0.942587254	0.707	0.09	0	0	DSP	epithelial cell
0	0.940783631	0.926	0.458	0	0	DSTN	epithelial cell
0	0.935425333	0.53	0.108	0	0	IGFBP2	epithelial cell
0	0.926209433	0.557	0.16	0	0	GGH	epithelial cell
0	0.92612278	0.84	0.236	0	0	PDLIM1	epithelial cell
0	0.925112153	0.668	0.077	0	0	MYH14	epithelial cell
0	0.918687861	0.924	0.625	0	0	SLC25A5	epithelial cell
0	0.917799471	0.618	0.121	0	0	TNFRSF12A	epithelial cell
0	0.917220954	0.708	0.083	0	0	ERBB3	epithelial cell
0	0.914389829	0.675	0.103	0	0	PPP1R1B	epithelial cell
0	0.913891162	0.649	0.149	0	0	SDC4	epithelial cell
0	0.908142802	0.71	0.127	0	0	SPINT1	epithelial cell
0	0.904634872	0.716	0.105	0	0	CDX1	epithelial cell
0	0.902594582	0.344	0.042	0	0	EDN1	epithelial cell
0	0.898573483	0.814	0.25	0	0	ANXA4	epithelial cell
0	0.897978359	0.906	0.497	0	0	PPA1	epithelial cell
0	0.891055849	0.696	0.112	0	0	JUP	epithelial cell
0	0.888870937	0.816	0.294	0	0	ETHE1	epithelial cell
0	0.886453082	0.627	0.076	0	0	SLC44A4	epithelial cell
0	0.882471306	0.54	0.062	0	0	RNF43	epithelial cell
0	0.882404126	0.746	0.15	0	0	ST14	epithelial cell
0	0.877123354	0.984	0.926	0	0	RPLP0	epithelial cell
0	0.875776207	0.803	0.246	0	0	MPST	epithelial cell
0	0.874651092	0.982	0.961	0	0	RPL7	epithelial cell
0	0.872019263	0.695	0.141	0	0	CCND1	epithelial cell
0	0.871076868	0.504	0.062	0	0	CEACAM1	epithelial cell
0	0.870323495	0.826	0.297	0	0	HEBP2	epithelial cell
0	0.868699993	0.633	0.162	0	0	HES1	epithelial cell
0	0.864625615	0.305	0.045	0	0	TACSTD2	epithelial cell
0	0.86049861	0.734	0.226	0	0	TSPAN3	epithelial cell
0	0.859456032	0.626	0.067	0	0	TMEM45B	epithelial cell
0	0.859087788	0.837	0.285	0	0	PCBD1	epithelial cell
0	0.858789675	0.892	0.341	0	0	MARCKSL1	epithelial cell
0	0.857470643	0.882	0.384	0	0	IFITM3	epithelial cell
0	0.85490603	0.746	0.157	0	0	STARD10	epithelial cell
0	0.838842198	0.545	0.124	0	0	SCD	epithelial cell
0	0.837338895	0.844	0.341	0	0	CHMP4B	epithelial cell
0	0.831452536	0.996	0.993	0	0	RPS18	epithelial cell
0	0.830612812	0.874	0.381	0	0	OCIAD2	epithelial cell
0	0.826221977	0.882	0.47	0	0	NDUFB9	epithelial cell
0	0.823509881	0.961	0.716	0	0	COX5B	epithelial cell
0	0.821308571	0.634	0.182	0	0	MYC	epithelial cell
0	0.821189043	0.993	0.989	0	0	MT-CO2	epithelial cell
0	0.81820048	0.696	0.093	0	0	PKP3	epithelial cell
0	0.810280909	0.656	0.122	0	0	BACE2	epithelial cell
0	0.809932976	0.79	0.245	0	0	TSC22D1	epithelial cell
0	0.808719281	0.543	0.112	0	0	CES2	epithelial cell
0	0.806965053	0.837	0.368	0	0	EIF6	epithelial cell
0	0.799313956	0.583	0.08	0	0	CDX2	epithelial cell
0	0.79918714	0.524	0.061	0	0	CYP3A5	epithelial cell
0	0.797795994	0.54	0.071	0	0	LAMB3	epithelial cell
0	0.795367339	0.552	0.092	0	0	RND3	epithelial cell
0	0.794810759	0.849	0.235	0	0	TPM1	epithelial cell
0	0.7924324	0.695	0.094	0	0	LAD1	epithelial cell
0	0.784730708	0.882	0.481	0	0	VDAC2	epithelial cell
0	0.783631366	0.783	0.308	0	0	RRBP1	epithelial cell
0	0.781150722	0.852	0.415	0	0	ERGIC3	epithelial cell
0	0.776010521	0.474	0.072	0	0	ZG16B	epithelial cell
0	0.774443254	0.476	0.128	0	0	CXCL1	epithelial cell
0	0.771881488	0.566	0.075	0	0	ANXA3	epithelial cell
0	0.766833	0.501	0.097	0	0	ASCL2	epithelial cell
0	0.765975677	0.636	0.085	0	0	VIL1	epithelial cell
0	0.764887898	0.943	0.629	0	0	RAC1	epithelial cell
0	0.763035191	0.692	0.146	0	0	ITGA6	epithelial cell
0	0.762889516	0.752	0.186	0	0	SPTBN1	epithelial cell
0	0.762292629	0.99	0.984	0	0	MT-ND4	epithelial cell
0	0.760733891	0.896	0.493	0	0	BSG	epithelial cell
0	0.760623353	0.992	0.987	0	0	MT-CO3	epithelial cell
0	0.759687406	0.607	0.146	0	0	H1F0	epithelial cell
0	0.758172192	0.983	0.948	0	0	RPS21	epithelial cell
0	0.756429148	0.991	0.941	0	0	GAPDH	epithelial cell
0	0.751657405	0.436	0.048	0	0	SDCBP2	epithelial cell
0	0.750519873	0.629	0.103	0	0	ZNF703	epithelial cell
0	0.750364963	0.672	0.117	0	0	LLGL2	epithelial cell
0	0.750201041	0.942	0.784	0	0	SLC25A6	epithelial cell
0	0.744801338	0.612	0.093	0	0	TINAGL1	epithelial cell
0	0.741244762	0.866	0.503	0	0	HSPB1	epithelial cell
0	0.735993021	0.572	0.075	0	0	ITGB4	epithelial cell
0	0.735435871	0.689	0.199	0	0	AHCY	epithelial cell
0	0.734428867	0.597	0.098	0	0	GOLM1	epithelial cell
0	0.73306103	0.667	0.098	0	0	KRTCAP3	epithelial cell
0	0.732513233	0.487	0.07	0	0	MALL	epithelial cell
0	0.727962984	0.993	0.981	0	0	RPL36	epithelial cell
0	0.727458501	0.947	0.655	0	0	UQCRQ	epithelial cell
0	0.725902413	0.803	0.264	0	0	CD151	epithelial cell
0	0.723249818	0.614	0.142	0	0	GPR160	epithelial cell
0	0.72174117	0.254	0.038	0	0	RP11-462G2.1	epithelial cell
0	0.71842961	0.947	0.709	0	0	COX6A1	epithelial cell
0	0.716824037	0.829	0.365	0	0	CYC1	epithelial cell
0	0.715139614	0.532	0.079	0	0	RP11-357H14.17	epithelial cell
0	0.71024518	0.405	0.057	0	0	C10orf99	epithelial cell
0	0.704595397	0.646	0.118	0	0	ABHD11	epithelial cell
0	0.704500357	0.655	0.161	0	0	SLC39A4	epithelial cell
0	0.700090792	0.77	0.315	0	0	RBCK1	epithelial cell
0	0.691396294	0.541	0.072	0	0	EFNA1	epithelial cell
0	0.690635021	0.856	0.39	0	0	TIMM13	epithelial cell
0	0.689098347	0.443	0.078	0	0	SELENBP1	epithelial cell
0	0.687646167	0.78	0.231	0	0	APP	epithelial cell
0	0.684791048	0.527	0.07	0	0	AMN	epithelial cell
0	0.684280387	0.589	0.074	0	0	PRR15L	epithelial cell
0	0.684245304	0.944	0.733	0	0	UQCRH	epithelial cell
0	0.683293214	0.443	0.058	0	0	EPHA2	epithelial cell
0	0.681726104	0.528	0.059	0	0	TMPRSS2	epithelial cell
0	0.681422154	0.722	0.229	0	0	RAB11FIP1	epithelial cell
0	0.677740508	0.832	0.355	0	0	ACTN4	epithelial cell
0	0.673675435	0.991	0.984	0	0	RPL12	epithelial cell
0	0.673286478	0.64	0.329	0	0	CD55	epithelial cell
0	0.666763712	0.993	0.99	0	0	RPS2	epithelial cell
0	0.665785636	0.99	0.978	0	0	RPL37A	epithelial cell
0	0.66542321	0.69	0.145	0	0	SH3YL1	epithelial cell
0	0.664438506	0.531	0.065	0	0	HNF4A	epithelial cell
0	0.663633373	0.368	0.085	0	0	C8orf4	epithelial cell
0	0.663215935	0.912	0.567	0	0	MIF	epithelial cell
0	0.659698871	0.661	0.131	0	0	CTTN	epithelial cell
0	0.659587196	0.507	0.057	0	0	PRR15	epithelial cell
0	0.657166686	0.558	0.072	0	0	PLS1	epithelial cell
0	0.65428627	0.89	0.517	0	0	HSPD1	epithelial cell
0	0.653868431	0.772	0.333	0	0	MLEC	epithelial cell
0	0.653136929	0.629	0.121	0	0	EPS8	epithelial cell
0	0.65291009	0.554	0.084	0	0	TSPAN6	epithelial cell
0	0.652646576	0.982	0.954	0	0	RPS5	epithelial cell
0	0.652277345	0.713	0.194	0	0	FAM195A	epithelial cell
0	0.647615013	0.455	0.049	0	0	LIPH	epithelial cell
0	0.646207732	0.518	0.187	0	0	NDRG1	epithelial cell
0	0.646150312	0.986	0.973	0	0	MT-CYB	epithelial cell
0	0.644406532	0.737	0.211	0	0	PGRMC1	epithelial cell
0	0.643859026	0.612	0.073	0	0	USH1C	epithelial cell
0	0.641691701	0.875	0.469	0	0	PRDX2	epithelial cell
0	0.637536255	0.345	0.047	0	0	SLC6A8	epithelial cell
0	0.636861486	0.294	0.046	0	0	PRAC1	epithelial cell
0	0.636630576	0.756	0.257	0	0	PRELID3B	epithelial cell
0	0.635820903	0.459	0.091	0	0	SLC2A1	epithelial cell
0	0.634804949	0.811	0.361	0	0	PHB	epithelial cell
0	0.634759295	0.586	0.07	0	0	CRB3	epithelial cell
0	0.63428001	0.686	0.167	0	0	GMDS	epithelial cell
0	0.633494855	0.385	0.038	0	0	LAMC2	epithelial cell
0	0.632968367	0.274	0.033	0	0	PCK1	epithelial cell
0	0.631257698	0.334	0.049	0	0	TNNC2	epithelial cell
0	0.630811921	0.984	0.96	0	0	RPL7A	epithelial cell
0	0.628309497	0.413	0.196	0	0	MT1E	epithelial cell
0	0.62726811	0.984	0.92	0	0	RPL31	epithelial cell
0	0.624911136	0.54	0.095	0	0	ABCC3	epithelial cell
0	0.624841132	0.26	0.066	0	0	MT-TV	epithelial cell
0	0.621810997	0.956	0.81	0	0	EEF2	epithelial cell
0	0.621613309	0.762	0.28	0	0	CD46	epithelial cell
0	0.620730074	0.632	0.086	0	0	AP1M2	epithelial cell
0	0.619481709	0.802	0.38	0	0	CLTB	epithelial cell
0	0.618541395	0.554	0.071	0	0	IFT172	epithelial cell
0	0.618332871	0.931	0.691	0	0	LDHA	epithelial cell
0	0.616607251	0.589	0.091	0	0	PPP1R16A	epithelial cell
0	0.615719759	0.939	0.622	0	0	CSTB	epithelial cell
0	0.614790452	0.643	0.154	0	0	NPDC1	epithelial cell
0	0.614775909	0.846	0.421	0	0	MDH2	epithelial cell
0	0.614206623	0.878	0.49	0	0	P4HB	epithelial cell
0	0.612117014	0.577	0.081	0	0	TRIM2	epithelial cell
0	0.611516198	0.807	0.382	0	0	TKT	epithelial cell
0	0.610620481	0.72	0.266	0	0	IMPDH2	epithelial cell
0	0.6101286	0.543	0.123	0	0	LDLR	epithelial cell
0	0.609149708	0.735	0.34	0	0	H2AFJ	epithelial cell
0	0.608600334	0.514	0.109	0	0	PYGB	epithelial cell
0	0.608469112	0.625	0.122	0	0	NET1	epithelial cell
0	0.608108204	0.855	0.467	0	0	SQSTM1	epithelial cell
0	0.607290478	0.612	0.238	0	0	ERO1A	epithelial cell
0	0.606954455	0.906	0.581	0	0	COX5A	epithelial cell
0	0.605885032	0.824	0.383	0	0	ATP1A1	epithelial cell
0	0.605155843	0.317	0.056	0	0	MUC5B	epithelial cell
0	0.603206346	0.523	0.144	0	0	SQLE	epithelial cell
0	0.603058709	0.567	0.114	0	0	FLNB	epithelial cell
0	0.602254442	0.871	0.505	0	0	EIF2S2	epithelial cell
0	0.601901591	0.271	0.037	0	0	KRT7	epithelial cell
0	0.601839263	0.503	0.067	0	0	HEPH	epithelial cell
0	0.600120832	0.782	0.28	0	0	C12orf75	epithelial cell
0	0.599063123	0.733	0.224	0	0	AP1S1	epithelial cell
0	0.599021114	0.923	0.639	0	0	ATP5G3	epithelial cell
0	0.596813232	0.989	0.972	0	0	RPL29	epithelial cell
0	0.595815927	0.497	0.143	0	0	HMGCS1	epithelial cell
0	0.595799308	0.695	0.182	0	0	NBL1	epithelial cell
0	0.593856795	0.442	0.041	0	0	ATP10B	epithelial cell
0	0.591423523	0.8	0.327	0	0	IER3	epithelial cell
0	0.591225901	0.435	0.071	0	0	MUC12	epithelial cell
0	0.591045705	0.945	0.805	0	0	RPS17	epithelial cell
0	0.589812665	0.53	0.059	0	0	TMPRSS4	epithelial cell
0	0.589413275	0.563	0.071	0	0	DDR1	epithelial cell
0	0.588941866	0.514	0.36	0	0	IFI6	epithelial cell
0	0.588722051	0.331	0.226	0	0	TCEB2	epithelial cell
0	0.582538974	0.638	0.145	0	0	PON2	epithelial cell
0	0.582423322	0.386	0.082	0	0	SOD3	epithelial cell
0	0.581564258	0.633	0.54	0	0	ELOB	epithelial cell
0	0.580620787	0.556	0.097	0	0	MYO6	epithelial cell
0	0.579678892	0.804	0.326	0	0	MRPL14	epithelial cell
0	0.578052717	0.992	0.988	0	0	MT-CO1	epithelial cell
0	0.577731074	0.685	0.232	0	0	EBPL	epithelial cell
0	0.577442943	0.764	0.267	0	0	ARPC1A	epithelial cell
0	0.576726047	0.536	0.1	0	0	BIK	epithelial cell
0	0.576159658	0.548	0.118	0	0	SLC22A18	epithelial cell
0	0.573470862	0.894	0.56	0	0	ATP5B	epithelial cell
0	0.573044964	0.964	0.832	0	0	RPL36A	epithelial cell
0	0.572104479	0.949	0.761	0	0	COX6C	epithelial cell
0	0.569550261	0.887	0.488	0	0	VDAC1	epithelial cell
0	0.568126878	0.952	0.79	0	0	COX7A2	epithelial cell
0	0.568021922	0.988	0.976	0	0	RPL18	epithelial cell
0	0.567470005	0.774	0.278	0	0	TPD52	epithelial cell
0	0.566187307	0.717	0.286	0	0	SERPINB6	epithelial cell
0	0.566150432	0.503	0.056	0	0	C6orf132	epithelial cell
0	0.565453203	0.576	0.083	0	0	STAP2	epithelial cell
0	0.565240452	0.545	0.073	0	0	PTPRF	epithelial cell
0	0.564649595	0.808	0.357	0	0	PDCD5	epithelial cell
0	0.564543169	0.995	0.986	0	0	RPL13A	epithelial cell
0	0.562971974	0.978	0.971	0	0	RPS7	epithelial cell
0	0.562734074	0.608	0.144	0	0	ACSL5	epithelial cell
0	0.556343899	0.857	0.456	0	0	SRI	epithelial cell
0	0.55602019	0.414	0.077	0	0	KLK1	epithelial cell
0	0.555566412	0.279	0.028	0	0	XXbac-BPG32J3.19	epithelial cell
0	0.55445746	0.836	0.404	0	0	TXNDC17	epithelial cell
0	0.55402853	0.813	0.523	0	0	RPL22L1	epithelial cell
0	0.552233511	0.371	0.044	0	0	SERPINB5	epithelial cell
0	0.552039011	0.379	0.152	0	0	NUPR1	epithelial cell
0	0.550439799	0.67	0.191	0	0	ASPH	epithelial cell
0	0.54623588	0.508	0.061	0	0	BAIAP2L1	epithelial cell
0	0.545956064	0.625	0.168	0	0	GFPT1	epithelial cell
0	0.54592792	0.816	0.369	0	0	RHOC	epithelial cell
0	0.545306007	0.576	0.113	0	0	HOOK2	epithelial cell
0	0.545104601	0.523	0.063	0	0	EPS8L3	epithelial cell
0	0.543808861	0.868	0.493	0	0	ROMO1	epithelial cell
0	0.542207173	0.805	0.403	0	0	SERPINB1	epithelial cell
0	0.538595251	0.654	0.238	0	0	FDFT1	epithelial cell
0	0.538394463	0.586	0.195	0	0	NCOA7	epithelial cell
0	0.538185085	0.628	0.119	0	0	SMAGP	epithelial cell
0	0.537753618	0.294	0.057	0	0	RAMP1	epithelial cell
0	0.537312466	0.844	0.49	0	0	CHCHD10	epithelial cell
0	0.53727541	0.498	0.065	0	0	EHF	epithelial cell
0	0.537042294	0.578	0.204	0	0	TRIB1	epithelial cell
0	0.536374441	0.99	0.984	0	0	RPS3	epithelial cell
0	0.535863772	0.727	0.23	0	0	MGST2	epithelial cell
0	0.534919328	0.591	0.174	0	0	TMBIM1	epithelial cell
0	0.53463851	0.456	0.067	0	0	C2orf82	epithelial cell
0	0.534155923	0.653	0.175	0	0	CTNND1	epithelial cell
0	0.533674102	0.776	0.311	0	0	TM9SF3	epithelial cell
0	0.530963978	0.962	0.769	0	0	COX6B1	epithelial cell
0	0.530784471	0.29	0.03	0	0	KRT23	epithelial cell
0	0.530059721	0.868	0.476	0	0	KDELR2	epithelial cell
0	0.529012304	0.958	0.818	0	0	CHCHD2	epithelial cell
0	0.526495989	0.368	0.041	0	0	AZGP1	epithelial cell
0	0.526200901	0.845	0.449	0	0	POLR1D	epithelial cell
0	0.525739249	0.643	0.189	0	0	S100A13	epithelial cell
0	0.52570995	0.886	0.494	0	0	CLTA	epithelial cell
0	0.524118724	0.481	0.085	0	0	DSC2	epithelial cell
0	0.523796803	0.808	0.395	0	0	MPC2	epithelial cell
0	0.523776442	0.489	0.062	0	0	C1orf106	epithelial cell
0	0.523761238	0.702	0.228	0	0	ALDH2	epithelial cell
0	0.522354993	0.994	0.992	0	0	RPS15	epithelial cell
0	0.520787156	0.502	0.056	0	0	POF1B	epithelial cell
0	0.519991794	0.731	0.277	0	0	MRPL12	epithelial cell
0	0.519902563	0.616	0.184	0	0	RCN1	epithelial cell
0	0.51976386	0.566	0.104	0	0	AKAP1	epithelial cell
0	0.517328415	0.316	0.035	0	0	GCNT3	epithelial cell
0	0.517169174	0.965	0.867	0	0	COX4I1	epithelial cell
0	0.516639661	0.834	0.426	0	0	BCAP31	epithelial cell
0	0.513183086	0.815	0.376	0	0	ALKBH7	epithelial cell
0	0.513063368	0.644	0.162	0	0	GIPC1	epithelial cell
0	0.5127205	0.782	0.406	0	0	DNAJC15	epithelial cell
0	0.511543922	0.852	0.45	0	0	MGST3	epithelial cell
0	0.510246167	0.637	0.197	0	0	NAPRT	epithelial cell
0	0.50945942	0.537	0.175	0	0	QSOX1	epithelial cell
0	0.508360713	0.621	0.208	0	0	KLF4	epithelial cell
0	0.508262442	0.883	0.604	0	0	EIF3H	epithelial cell
0	0.505712133	0.429	0.102	0	0	QPRT	epithelial cell
0	0.504435024	0.586	0.111	0	0	PAWR	epithelial cell
0	0.504234426	0.722	0.251	0	0	CYB5A	epithelial cell
0	0.50366436	0.534	0.125	0	0	LAPTM4B	epithelial cell
0	0.502726153	0.733	0.283	0	0	PFDN4	epithelial cell
0	0.502475413	0.717	0.253	0	0	ZNF593	epithelial cell
0	0.50233934	0.57	0.143	0	0	EMP2	epithelial cell
0	0.502249399	0.712	0.332	0	0	FDPS	epithelial cell
0	0.502218288	0.906	0.556	0	0	TSPO	epithelial cell
0	0.50116881	0.784	0.387	0	0	C20orf24	epithelial cell
0	0.500854758	0.76	0.281	0	0	CISD3	epithelial cell
0	0.500058722	0.314	0.039	0	0	ARL14	epithelial cell
0	0.49989561	0.516	0.155	0	0	PMEPA1	epithelial cell
0	0.498686325	0.934	0.689	0	0	USMG5	epithelial cell
0	0.498445884	0.688	0.222	0	0	TOB1	epithelial cell
0	0.498168602	0.988	0.985	0	0	RPS6	epithelial cell
0	0.498136276	0.994	0.993	0	0	RPS19	epithelial cell
0	0.497645937	0.997	0.987	0	0	TMSB10	epithelial cell
0	0.496622704	0.294	0.059	0	0	FGGY	epithelial cell
0	0.494251558	0.527	0.083	0	0	GALNT3	epithelial cell
0	0.493045544	0.658	0.225	0	0	EBP	epithelial cell
0	0.491984064	0.687	0.244	0	0	SPATS2L	epithelial cell
0	0.491508432	0.344	0.029	0	0	PRSS22	epithelial cell
0	0.491171301	0.765	0.326	0	0	UQCRC1	epithelial cell
0	0.490519399	0.568	0.107	0	0	HDHD3	epithelial cell
0	0.48929268	0.975	0.739	0	0	S100A11	epithelial cell
0	0.48910082	0.311	0.064	0	0	F3	epithelial cell
0	0.488204548	0.438	0.097	0	0	ERRFI1	epithelial cell
0	0.487313062	0.503	0.07	0	0	PKP2	epithelial cell
0	0.486014731	0.569	0.137	0	0	SDC1	epithelial cell
0	0.485824238	0.687	0.242	0	0	HSD17B12	epithelial cell
0	0.484953231	0.793	0.357	0	0	KDELR1	epithelial cell
0	0.484336629	0.419	0.052	0	0	KCNK1	epithelial cell
0	0.484194537	0.456	0.069	0	0	EFNB2	epithelial cell
0	0.483385794	0.711	0.256	0	0	ETS2	epithelial cell
0	0.483100724	0.99	0.993	0	0	RPL39	epithelial cell
0	0.482559276	0.538	0.111	0	0	TST	epithelial cell
0	0.481606161	0.426	0.067	0	0	GPA33	epithelial cell
0	0.481233299	0.986	0.907	0	0	ACTG1	epithelial cell
0	0.480750551	0.587	0.186	0	0	CXCL3	epithelial cell
0	0.480725923	0.919	0.658	0	0	SLC25A3	epithelial cell
0	0.4804622	0.701	0.259	0	0	TSTA3	epithelial cell
0	0.479879992	0.409	0.043	0	0	PPP1R14D	epithelial cell
0	0.479763381	0.953	0.832	0	0	MT-ND5	epithelial cell
0	0.479325813	0.877	0.482	0	0	SEPW1	epithelial cell
0	0.477405604	0.801	0.377	0	0	NENF	epithelial cell
0	0.475985776	0.496	0.104	0	0	CDC42EP1	epithelial cell
0	0.475646312	0.453	0.057	0	0	OCLN	epithelial cell
0	0.475153087	0.572	0.129	0	0	MGAT4B	epithelial cell
0	0.472092913	0.69	0.249	0	0	NUDT4	epithelial cell
0	0.47158243	0.465	0.07	0	0	FAT1	epithelial cell
0	0.469691752	0.462	0.124	0	0	MSMO1	epithelial cell
0	0.469164169	0.991	0.978	0	0	RPL35	epithelial cell
0	0.468749474	0.347	0.056	0	0	TRIB3	epithelial cell
0	0.468440372	0.948	0.452	0	0	CST3	epithelial cell
0	0.467152518	0.917	0.718	0	0	PSMA7	epithelial cell
0	0.46637199	0.532	0.108	0	0	GALE	epithelial cell
0	0.466255592	0.431	0.052	0	0	FUT3	epithelial cell
0	0.466255576	0.73	0.346	0	0	RHOB	epithelial cell
0	0.463934883	0.928	0.675	0	0	ATP5D	epithelial cell
0	0.463693864	0.43	0.061	0	0	ITGA2	epithelial cell
0	0.462153779	0.65	0.196	0	0	RBM47	epithelial cell
0	0.462112183	0.314	0.034	0	0	CDHR5	epithelial cell
0	0.460111094	0.569	0.335	0	0	C14orf156	epithelial cell
0	0.45909786	0.771	0.36	0	0	FBL	epithelial cell
0	0.45853748	0.937	0.691	0	0	COX7B	epithelial cell
0	0.458484465	0.544	0.114	0	0	MLLT4	epithelial cell
0	0.457747777	0.563	0.136	0	0	CERS6	epithelial cell
0	0.45701353	0.937	0.698	0	0	SEC61G	epithelial cell
0	0.455986268	0.543	0.118	0	0	PYCR1	epithelial cell
0	0.455980318	0.698	0.258	0	0	GPI	epithelial cell
0	0.455647466	0.758	0.326	0	0	STOML2	epithelial cell
0	0.454500964	0.592	0.142	0	0	CTBP2	epithelial cell
0	0.454157722	0.502	0.102	0	0	TCF7L2	epithelial cell
0	0.453935927	0.978	0.945	0	0	RPS20	epithelial cell
0	0.452577234	0.432	0.049	0	0	MET	epithelial cell
0	0.452023889	0.355	0.052	0	0	PLCB4	epithelial cell
0	0.452018704	0.8	0.397	0	0	KIF5B	epithelial cell
0	0.451268473	0.692	0.237	0	0	CTNNA1	epithelial cell
0	0.450974001	0.582	0.127	0	0	TRAF4	epithelial cell
0	0.450483637	0.733	0.305	0	0	FAM162A	epithelial cell
0	0.450229175	0.945	0.759	0	0	CLIC1	epithelial cell
0	0.449230472	0.816	0.437	0	0	PLP2	epithelial cell
0	0.448509836	0.614	0.172	0	0	CEBPG	epithelial cell
0	0.446817318	0.953	0.845	0	0	PABPC1	epithelial cell
0	0.44629556	0.496	0.074	0	0	RP11-532F12.5	epithelial cell
0	0.44605935	0.642	0.204	0	0	MSRB2	epithelial cell
0	0.445977337	0.556	0.15	0	0	ASL	epithelial cell
0	0.44538261	0.451	0.19	0	0	PLAC8	epithelial cell
0	0.445264344	0.856	0.49	0	0	DYNLRB1	epithelial cell
0	0.445150038	0.524	0.19	0	0	PLA2G16	epithelial cell
0	0.445036254	0.715	0.261	0	0	HDGF	epithelial cell
0	0.444125797	0.77	0.329	0	0	PSMB5	epithelial cell
0	0.44387141	0.606	0.166	0	0	KLF3	epithelial cell
0	0.443784961	0.548	0.162	0	0	QTRT1	epithelial cell
0	0.443341672	0.516	0.081	0	0	DDAH1	epithelial cell
0	0.44304963	0.438	0.046	0	0	CCDC64B	epithelial cell
0	0.442992296	0.443	0.113	0	0	DST	epithelial cell
0	0.439507914	0.525	0.113	0	0	F11R	epithelial cell
0	0.438682706	0.523	0.106	0	0	ENTPD6	epithelial cell
0	0.437019489	0.533	0.095	0	0	CENPV	epithelial cell
0	0.436690834	0.987	0.984	0	0	RPS4X	epithelial cell
0	0.436384279	0.704	0.276	0	0	RNF114	epithelial cell
0	0.435987305	0.904	0.555	0	0	NDUFB7	epithelial cell
0	0.435815223	0.285	0.055	0	0	CDA	epithelial cell
0	0.435077679	0.856	0.485	0	0	SNRPE	epithelial cell
0	0.434822359	0.337	0.044	0	0	NOX1	epithelial cell
0	0.434666536	0.773	0.404	0	0	C1QBP	epithelial cell
0	0.433656677	0.485	0.085	0	0	PLEK2	epithelial cell
0	0.433399316	0.905	0.706	0	0	EIF3E	epithelial cell
0	0.432782446	0.979	0.955	0	0	RPL10A	epithelial cell
0	0.4320156	0.726	0.275	0	0	OLA1	epithelial cell
0	0.431942731	0.812	0.454	0	0	ATP5G1	epithelial cell
0	0.431206956	0.332	0.038	0	0	AXIN2	epithelial cell
0	0.429437232	0.393	0.115	0	0	MT1G	epithelial cell
0	0.428450038	0.599	0.175	0	0	CRLS1	epithelial cell
0	0.42843549	0.655	0.203	0	0	MRPS35	epithelial cell
0	0.428323558	0.46	0.056	0	0	CHMP4C	epithelial cell
0	0.427506886	0.509	0.214	0	0	INSIG1	epithelial cell
0	0.427357348	0.652	0.188	0	0	PAFAH1B3	epithelial cell
0	0.426884838	0.561	0.136	0	0	SLC35A3	epithelial cell
0	0.426775128	0.286	0.074	0	0	PCCA	epithelial cell
0	0.426612627	0.827	0.426	0	0	LINC00493	epithelial cell
0	0.426541158	0.674	0.261	0	0	EIF4EBP1	epithelial cell
0	0.426432036	0.635	0.179	0	0	TSPAN13	epithelial cell
0	0.42550461	0.58	0.211	0	0	TMEM176A	epithelial cell
0	0.424926771	0.596	0.184	0	0	ZKSCAN1	epithelial cell
0	0.424678388	0.571	0.198	0	0	PLEC	epithelial cell
0	0.42429182	0.537	0.155	0	0	DNTTIP1	epithelial cell
0	0.422597507	0.645	0.645	0	0	RACK1	epithelial cell
0	0.422556274	0.404	0.119	0	0	EMP1	epithelial cell
0	0.421969081	0.845	0.528	0	0	PEBP1	epithelial cell
0	0.421203242	0.479	0.067	0	0	ESRP1	epithelial cell
0	0.420872833	0.642	0.19	0	0	TMEM106C	epithelial cell
0	0.419465665	0.622	0.211	0	0	UCHL3	epithelial cell
0	0.419383343	0.524	0.138	0	0	SSFA2	epithelial cell
0	0.419293238	0.88	0.521	0	0	LSM7	epithelial cell
0	0.41886319	0.466	0.191	0	0	NORAD	epithelial cell
0	0.417510296	0.251	0.034	0	0	RP11-48O20.4	epithelial cell
0	0.417425658	0.566	0.156	0	0	BCL2L1	epithelial cell
0	0.415806067	0.531	0.127	0	0	PPIC	epithelial cell
0	0.415482214	0.792	0.473	0	0	EIF5A	epithelial cell
0	0.414767157	0.441	0.084	0	0	HOXB7	epithelial cell
0	0.414739263	0.407	0.046	0	0	F2RL1	epithelial cell
0	0.414284681	0.851	0.468	0	0	HN1	epithelial cell
0	0.413389306	0.489	0.087	0	0	MACROD1	epithelial cell
0	0.413087541	0.395	0.065	0	0	MACC1	epithelial cell
0	0.412522642	0.68	0.249	0	0	TMED3	epithelial cell
0	0.412142085	0.545	0.119	0	0	RASSF7	epithelial cell
0	0.411957869	0.377	0.049	0	0	HOXB9	epithelial cell
0	0.410901907	0.996	0.996	0	0	RPL13	epithelial cell
0	0.410673425	0.385	0.048	0	0	PARD6B	epithelial cell
0	0.410246913	0.657	0.212	0	0	DCTPP1	epithelial cell
0	0.40985845	0.719	0.303	0	0	IGBP1	epithelial cell
0	0.409679534	0.933	0.667	0	0	HSPE1	epithelial cell
0	0.409564261	0.556	0.132	0	0	FAM213A	epithelial cell
0	0.409483202	0.321	0.035	0	0	TM4SF5	epithelial cell
0	0.40907779	0.314	0.044	0	0	EPS8L1	epithelial cell
0	0.408914893	0.808	0.407	0	0	ANXA11	epithelial cell
0	0.408277205	0.953	0.712	0	0	TPI1	epithelial cell
0	0.408101218	0.625	0.202	0	0	TATDN1	epithelial cell
0	0.407956911	0.575	0.174	0	0	LIMA1	epithelial cell
0	0.407731832	0.409	0.049	0	0	SHROOM3	epithelial cell
0	0.406766644	0.526	0.168	0	0	ABHD2	epithelial cell
0	0.406370806	0.426	0.081	0	0	ACSS2	epithelial cell
0	0.406367575	0.419	0.06	0	0	AKR7A3	epithelial cell
0	0.406023952	0.429	0.049	0	0	B3GNT3	epithelial cell
0	0.406018208	0.49	0.077	0	0	MAP7	epithelial cell
0	0.405739977	0.812	0.449	0	0	C4orf48	epithelial cell
0	0.405320792	0.991	0.99	0	0	RPS14	epithelial cell
0	0.40504569	0.451	0.075	0	0	TRABD2A	epithelial cell
0	0.405040294	0.438	0.067	0	0	EFNB1	epithelial cell
0	0.404993878	0.411	0.044	0	0	TMC4	epithelial cell
0	0.404659026	0.404	0.039	0	0	TJP3	epithelial cell
0	0.403709957	0.867	0.454	0	0	HSBP1	epithelial cell
0	0.403697028	0.514	0.14	0	0	EPB41L2	epithelial cell
0	0.403312567	0.491	0.129	0	0	NTHL1	epithelial cell
0	0.402933346	0.724	0.337	0	0	NME1	epithelial cell
0	0.402377919	0.786	0.386	0	0	NHP2	epithelial cell
0	0.402303059	0.528	0.155	0	0	MGLL	epithelial cell
0	0.40132034	0.679	0.241	0	0	GGCT	epithelial cell
0	0.401142669	0.922	0.667	0	0	YWHAZ	epithelial cell
0	0.400454993	0.273	0.026	0	0	SEMA3B	epithelial cell
0	0.400449712	0.428	0.066	0	0	IGF2BP2	epithelial cell
0	0.400020891	0.275	0.027	0	0	LAMA3	epithelial cell
0	0.39949103	0.288	0.036	0	0	SMIM24	epithelial cell
0	0.399317178	0.737	0.317	0	0	ECHS1	epithelial cell
0	0.39885324	0.819	0.448	0	0	TUFM	epithelial cell
0	0.398503183	0.613	0.199	0	0	TAX1BP3	epithelial cell
0	0.397678685	0.454	0.071	0	0	ZDHHC9	epithelial cell
0	0.397285681	0.502	0.123	0	0	DGAT1	epithelial cell
0	0.397110148	0.992	0.988	0	0	RPL18A	epithelial cell
0	0.39694706	0.45	0.073	0	0	ATP8B1	epithelial cell
0	0.396892539	0.501	0.097	0	0	EPS8L2	epithelial cell
0	0.39655568	0.769	0.31	0	0	TUBA1C	epithelial cell
0	0.396017826	0.676	0.271	0	0	BLVRB	epithelial cell
0	0.395294976	0.849	0.486	0	0	DDT	epithelial cell
0	0.394192667	0.621	0.19	0	0	SRPK1	epithelial cell
0	0.393834248	0.395	0.072	0	0	TCEA3	epithelial cell
0	0.393586885	0.809	0.396	0	0	MRPL23	epithelial cell
0	0.393538678	0.463	0.127	0	0	PLXNB2	epithelial cell
0	0.393516865	0.963	0.829	0	0	PPIA	epithelial cell
0	0.393364808	0.46	0.075	0	0	PTPRK	epithelial cell
0	0.393042463	0.434	0.057	0	0	ERBB2	epithelial cell
0	0.392774862	0.532	0.133	0	0	LTBR	epithelial cell
0	0.392479213	0.814	0.427	0	0	UQCRFS1	epithelial cell
0	0.39231768	0.413	0.096	0	0	ANG	epithelial cell
0	0.392164116	0.488	0.095	0	0	NR2F6	epithelial cell
0	0.39137312	0.32	0.047	0	0	HOXB6	epithelial cell
0	0.391311709	0.783	0.355	0	0	SYNGR2	epithelial cell
0	0.391019941	0.69	0.254	0	0	EI24	epithelial cell
0	0.39046788	0.525	0.102	0	0	NCKAP1	epithelial cell
0	0.389681326	0.419	0.052	0	0	MYO5B	epithelial cell
0	0.389261897	0.852	0.495	0	0	TOMM20	epithelial cell
0	0.388971593	0.823	0.407	0	0	BRI3	epithelial cell
0	0.388195131	0.808	0.375	0	0	LSM4	epithelial cell
0	0.387815917	0.387	0.047	0	0	TOX3	epithelial cell
0	0.387643739	0.581	0.181	0	0	SLC52A2	epithelial cell
0	0.387248214	0.605	0.188	0	0	BZW2	epithelial cell
0	0.386894346	0.414	0.097	0	0	CDCA7	epithelial cell
0	0.386760919	0.535	0.194	0	0	GOLIM4	epithelial cell
0	0.38655426	0.855	0.482	0	0	SCAND1	epithelial cell
0	0.385782043	0.618	0.195	0	0	CD320	epithelial cell
0	0.384604599	0.405	0.068	0	0	CMBL	epithelial cell
0	0.384555278	0.416	0.078	0	0	DHCR24	epithelial cell
0	0.384295226	0.357	0.064	0	0	AKR1C3	epithelial cell
0	0.384083904	0.95	0.867	0	0	BTF3	epithelial cell
0	0.383962291	0.358	0.051	0	0	AOC1	epithelial cell
0	0.383931967	0.864	0.497	0	0	AURKAIP1	epithelial cell
0	0.383875513	0.265	0.046	0	0	EGLN3	epithelial cell
0	0.383867541	0.794	0.366	0	0	ACP1	epithelial cell
0	0.383578824	0.598	0.179	0	0	CMAS	epithelial cell
0	0.383369682	0.677	0.256	0	0	CFDP1	epithelial cell
0	0.382160358	0.398	0.053	0	0	GPRC5C	epithelial cell
0	0.381850045	0.421	0.05	0	0	CBLC	epithelial cell
0	0.381606951	0.422	0.053	0	0	FAM83H	epithelial cell
0	0.380825914	0.494	0.108	0	0	TMEM63A	epithelial cell
0	0.380415739	0.572	0.185	0	0	SLC1A5	epithelial cell
0	0.379925319	0.67	0.234	0	0	CAPN1	epithelial cell
0	0.378715226	0.466	0.085	0	0	GNG12	epithelial cell
0	0.37823521	0.435	0.103	0	0	USP53	epithelial cell
0	0.377935538	0.608	0.274	0	0	ATF3	epithelial cell
0	0.376580884	0.775	0.36	0	0	CCT6A	epithelial cell
0	0.375885177	0.412	0.06	0	0	PITX1	epithelial cell
0	0.375521677	0.626	0.209	0	0	ZNF511	epithelial cell
0	0.37450662	0.725	0.303	0	0	IRF2BP2	epithelial cell
0	0.373893509	0.319	0.045	0	0	BMP4	epithelial cell
0	0.373657407	0.493	0.104	0	0	TSPAN15	epithelial cell
0	0.372486084	0.987	0.962	0	0	RPS11	epithelial cell
0	0.372285617	0.928	0.684	0	0	GUK1	epithelial cell
0	0.372093541	0.915	0.64	0	0	ATP5J2	epithelial cell
0	0.371877728	0.94	0.772	0	0	NDUFA4	epithelial cell
0	0.371685989	0.36	0.055	0	0	SCNN1A	epithelial cell
0	0.371582408	0.332	0.037	0	0	CAPN8	epithelial cell
0	0.37120284	0.471	0.093	0	0	TMEM98	epithelial cell
0	0.371181218	0.48	0.096	0	0	SORD	epithelial cell
0	0.370956648	0.921	0.663	0	0	NDUFA1	epithelial cell
0	0.370406731	0.877	0.531	0	0	PRR13	epithelial cell
0	0.370110713	0.389	0.043	0	0	RHPN2	epithelial cell
0	0.369649564	0.491	0.221	0	0	CCDC56	epithelial cell
0	0.368924633	0.949	0.82	0	0	HINT1	epithelial cell
0	0.368636688	0.369	0.041	0	0	FUT2	epithelial cell
0	0.367624167	0.703	0.301	0	0	BAG1	epithelial cell
0	0.367075916	0.526	0.141	0	0	CD2AP	epithelial cell
0	0.366667115	0.845	0.451	0	0	MZT2A	epithelial cell
0	0.366377596	0.26	0.025	0	0	MUC3A	epithelial cell
0	0.366286865	0.71	0.288	0	0	NBEAL1	epithelial cell
0	0.365744977	0.672	0.191	0	0	NDFIP2	epithelial cell
0	0.365315531	0.337	0.064	0	0	CREB3L1	epithelial cell
0	0.365039132	0.402	0.059	0	0	C9orf152	epithelial cell
0	0.364792471	0.338	0.055	0	0	FAM108C1	epithelial cell
0	0.364761791	0.421	0.079	0	0	ENC1	epithelial cell
0	0.364166321	0.988	0.98	0	0	RPS16	epithelial cell
0	0.363392504	0.985	0.968	0	0	RPL14	epithelial cell
0	0.362681814	0.521	0.138	0	0	TRAP1	epithelial cell
0	0.362055727	0.344	0.047	0	0	LURAP1L	epithelial cell
0	0.361309444	0.273	0.027	0	0	TRIM29	epithelial cell
0	0.36045027	0.395	0.068	0	0	EPHB2	epithelial cell
0	0.360426147	0.773	0.421	0	0	RPN2	epithelial cell
0	0.360300562	0.601	0.191	0	0	IDH1	epithelial cell
0	0.360252717	0.316	0.171	0	0	SHFM1	epithelial cell
0	0.360138854	0.389	0.184	0	0	RP11-329L6.2	epithelial cell
0	0.35998767	0.796	0.372	0	0	RAB11A	epithelial cell
0	0.359855265	0.757	0.327	0	0	MLF2	epithelial cell
0	0.359852517	0.685	0.292	0	0	TM9SF2	epithelial cell
0	0.359574499	0.523	0.153	0	0	GSKIP	epithelial cell
0	0.359489433	0.772	0.384	0	0	TMEM147	epithelial cell
0	0.35906203	0.335	0.04	0	0	NOXO1	epithelial cell
0	0.358875562	0.387	0.053	0	0	CLRN3	epithelial cell
0	0.358728194	0.39	0.062	0	0	CYP2S1	epithelial cell
0	0.358352834	0.404	0.047	0	0	IRF6	epithelial cell
0	0.358142296	0.688	0.264	0	0	STAU1	epithelial cell
0	0.358132388	0.77	0.356	0	0	MORF4L2	epithelial cell
0	0.357784025	0.766	0.317	0	0	SMS	epithelial cell
0	0.357176765	0.543	0.131	0	0	MAPK13	epithelial cell
0	0.356795665	0.848	0.369	0	0	LMNA	epithelial cell
0	0.356365257	0.462	0.087	0	0	SPR	epithelial cell
0	0.35631277	0.626	0.216	0	0	EPN1	epithelial cell
0	0.356121068	0.377	0.048	0	0	ATP9A	epithelial cell
0	0.355994074	0.688	0.251	0	0	PLEKHJ1	epithelial cell
0	0.355607299	0.604	0.194	0	0	ADD3	epithelial cell
0	0.355254375	0.687	0.322	0	0	ODC1	epithelial cell
0	0.354793914	0.601	0.415	0	0	SEM1	epithelial cell
0	0.354437669	0.392	0.059	0	0	SOWAHC	epithelial cell
0	0.354389164	0.374	0.053	0	0	DEGS2	epithelial cell
0	0.354052401	0.849	0.496	0	0	EIF1AX	epithelial cell
0	0.353853219	0.412	0.066	0	0	F12	epithelial cell
0	0.353818476	0.398	0.056	0	0	ETV4	epithelial cell
0	0.35314597	0.565	0.177	0	0	COMTD1	epithelial cell
0	0.353002528	0.924	0.794	0	0	NEAT1	epithelial cell
0	0.352872211	0.331	0.037	0	0	TRIM15	epithelial cell
0	0.352435433	0.659	0.262	0	0	MVP	epithelial cell
0	0.351955368	0.56	0.17	0	0	REPIN1	epithelial cell
0	0.351814279	0.642	0.252	0	0	PTTG1IP	epithelial cell
0	0.351123018	0.385	0.073	0	0	HOXA10	epithelial cell
0	0.351027367	0.657	0.25	0	0	CYB5B	epithelial cell
0	0.351021134	0.623	0.209	0	0	NT5C3A	epithelial cell
0	0.350981833	0.606	0.192	0	0	POLD2	epithelial cell
0	0.350756955	0.332	0.047	0	0	VSNL1	epithelial cell
0	0.350654423	0.448	0.097	0	0	HES6	epithelial cell
0	0.350242371	0.442	0.087	0	0	MYO1D	epithelial cell
0	0.349793766	0.788	0.396	0	0	CCT3	epithelial cell
0	0.34977002	0.6	0.2	0	0	EIF3B	epithelial cell
0	0.349406967	0.747	0.357	0	0	PDIA4	epithelial cell
0	0.348507019	0.312	0.043	0	0	SATB2	epithelial cell
0	0.348213585	0.382	0.057	0	0	ARHGAP32	epithelial cell
0	0.348146749	0.511	0.12	0	0	ESRRA	epithelial cell
0	0.347594708	0.508	0.163	0	0	C8orf33	epithelial cell
0	0.347221416	0.643	0.244	0	0	SPTSSA	epithelial cell
0	0.34698971	0.749	0.339	0	0	PRDX4	epithelial cell
0	0.34583913	0.95	0.849	0	0	EEF1B2	epithelial cell
0	0.345780711	0.339	0.036	0	0	CFTR	epithelial cell
0	0.345649789	0.513	0.146	0	0	PLBD1	epithelial cell
0	0.345299753	0.557	0.172	0	0	PAICS	epithelial cell
0	0.345245615	0.366	0.043	0	0	GJB1	epithelial cell
0	0.344939164	0.716	0.302	0	0	MRPS33	epithelial cell
0	0.344898587	0.703	0.295	0	0	YIF1A	epithelial cell
0	0.344747133	0.346	0.043	0	0	BCL2L15	epithelial cell
0	0.34467493	0.727	0.319	0	0	SLC25A39	epithelial cell
0	0.344446141	0.343	0.051	0	0	MTMR11	epithelial cell
0	0.344260766	0.353	0.072	0	0	TRPM4	epithelial cell
0	0.344232244	0.67	0.256	0	0	HDAC2	epithelial cell
0	0.343677026	0.652	0.239	0	0	QARS	epithelial cell
0	0.34358965	0.987	0.976	0	0	RPS9	epithelial cell
0	0.343578331	0.773	0.37	0	0	CNPY2	epithelial cell
0	0.343505441	0.372	0.042	0	0	TMEM125	epithelial cell
0	0.343480388	0.793	0.401	0	0	NDUFC1	epithelial cell
0	0.343273403	0.446	0.076	0	0	MEST	epithelial cell
0	0.343184054	0.469	0.099	0	0	STX3	epithelial cell
0	0.342942496	0.877	0.523	0	0	YWHAE	epithelial cell
0	0.342202153	0.403	0.057	0	0	SH3BGRL2	epithelial cell
0	0.341510494	0.559	0.16	0	0	NOB1	epithelial cell
0	0.341442806	0.581	0.163	0	0	TWF1	epithelial cell
0	0.341232855	0.754	0.368	0	0	ADRM1	epithelial cell
0	0.34070493	0.669	0.243	0	0	RAB4A	epithelial cell
0	0.340066101	0.353	0.059	0	0	MAOA	epithelial cell
0	0.339264861	0.691	0.276	0	0	TMEM261	epithelial cell
0	0.338959195	0.575	0.169	0	0	ZDHHC3	epithelial cell
0	0.338588151	0.809	0.45	0	0	NDUFAB1	epithelial cell
0	0.338239868	0.99	0.975	0	0	RPL27A	epithelial cell
0	0.337891576	0.544	0.182	0	0	ECI1	epithelial cell
0	0.337243876	0.408	0.089	0	0	FASN	epithelial cell
0	0.337232428	0.433	0.112	0	0	INF2	epithelial cell
0	0.336692811	0.594	0.284	0	0	NR4A1	epithelial cell
0	0.336540727	0.842	0.5	0	0	ATP5C1	epithelial cell
0	0.336505805	0.476	0.158	0	0	OAS1	epithelial cell
0	0.336165908	0.785	0.384	0	0	PDCD6	epithelial cell
0	0.3360676	0.713	0.294	0	0	MRPS12	epithelial cell
0	0.335808656	0.309	0.03	0	0	SULT2B1	epithelial cell
0	0.335787499	0.57	0.19	0	0	MLXIP	epithelial cell
0	0.335745876	0.777	0.356	0	0	C16orf13	epithelial cell
0	0.335479715	0.654	0.291	0	0	PDXK	epithelial cell
0	0.335256865	0.827	0.446	0	0	MRPL57	epithelial cell
0	0.335001118	0.463	0.115	0	0	C1orf21	epithelial cell
0	0.334446188	0.926	0.689	0	0	ATP5I	epithelial cell
0	0.33439229	0.871	0.527	0	0	SF3B6	epithelial cell
0	0.334241073	0.721	0.298	0	0	PPP1R14B	epithelial cell
0	0.33411704	0.472	0.122	0	0	SUN1	epithelial cell
0	0.333367794	0.658	0.262	0	0	MIDN	epithelial cell
0	0.333171294	0.573	0.191	0	0	PDHA1	epithelial cell
0	0.332918942	0.283	0.025	0	0	GJB3	epithelial cell
0	0.331912553	0.592	0.202	0	0	EBNA1BP2	epithelial cell
0	0.331677423	0.385	0.053	0	0	KIAA1522	epithelial cell
0	0.331371553	0.969	0.927	0	0	NACA	epithelial cell
0	0.330727751	0.844	0.498	0	0	CD164	epithelial cell
0	0.330491683	0.781	0.365	0	0	POLR2I	epithelial cell
0	0.330475432	0.411	0.09	0	0	TNFRSF21	epithelial cell
0	0.329750899	0.822	0.454	0	0	MRPL41	epithelial cell
0	0.32973886	0.41	0.074	0	0	MYO10	epithelial cell
0	0.329026012	0.883	0.565	0	0	NDUFB4	epithelial cell
0	0.329005905	0.281	0.044	0	0	GAL	epithelial cell
0	0.328647056	0.456	0.101	0	0	NFE2L3	epithelial cell
0	0.32852733	0.699	0.284	0	0	MTCH2	epithelial cell
0	0.328482055	0.288	0.049	0	0	MLPH	epithelial cell
0	0.328218819	0.493	0.17	0	0	TDP2	epithelial cell
0	0.328205784	0.38	0.062	0	0	ANO9	epithelial cell
0	0.327656331	0.302	0.054	0	0	DMKN	epithelial cell
0	0.327397198	0.56	0.174	0	0	GCSH	epithelial cell
0	0.327330002	0.791	0.321	0	0	YBX3	epithelial cell
0	0.327083441	0.463	0.108	0	0	PDZD8	epithelial cell
0	0.327005185	0.451	0.093	0	0	KIF9	epithelial cell
0	0.326963974	0.416	0.088	0	0	BBC3	epithelial cell
0	0.326279656	0.492	0.141	0	0	CHPF	epithelial cell
0	0.325864326	0.355	0.039	0	0	ARSE	epithelial cell
0	0.325432454	0.846	0.49	0	0	SNRPF	epithelial cell
0	0.32519684	0.397	0.06	0	0	SH3D19	epithelial cell
0	0.325072843	0.364	0.04	0	0	NEBL	epithelial cell
0	0.324954439	0.883	0.57	0	0	ATPIF1	epithelial cell
0	0.32486329	0.877	0.553	0	0	NDUFS6	epithelial cell
0	0.324347987	0.434	0.11	0	0	TRIP6	epithelial cell
0	0.324222237	0.859	0.528	0	0	ZNF706	epithelial cell
0	0.323335851	0.853	0.512	0	0	NDUFB10	epithelial cell
0	0.323198691	0.355	0.122	0	0	TESC	epithelial cell
0	0.323138341	0.482	0.132	0	0	CRYL1	epithelial cell
0	0.323074543	0.678	0.27	0	0	NDUFA8	epithelial cell
0	0.322862203	0.773	0.395	0	0	RSL1D1	epithelial cell
0	0.322271823	0.317	0.043	0	0	SEZ6L2	epithelial cell
0	0.322039529	0.74	0.35	0	0	NAA10	epithelial cell
0	0.321786395	0.382	0.057	0	0	ARHGEF35	epithelial cell
0	0.321118332	0.607	0.216	0	0	SLC44A1	epithelial cell
0	0.321079825	0.847	0.469	0	0	ZNHIT1	epithelial cell
0	0.320895986	0.361	0.056	0	0	CLDN12	epithelial cell
0	0.320353604	0.367	0.051	0	0	FAM84B	epithelial cell
0	0.320155519	0.788	0.432	0	0	ARF4	epithelial cell
0	0.319823527	0.438	0.079	0	0	GPR35	epithelial cell
0	0.319638248	0.336	0.036	0	0	PTK6	epithelial cell
0	0.319398611	0.279	0.033	0	0	PROM1	epithelial cell
0	0.319304084	0.587	0.198	0	0	WDR45B	epithelial cell
0	0.318189241	0.645	0.225	0	0	GID8	epithelial cell
0	0.318045862	0.696	0.306	0	0	SUCLG1	epithelial cell
0	0.316972256	0.641	0.244	0	0	PIGT	epithelial cell
0	0.316273531	0.735	0.296	0	0	SYPL1	epithelial cell
0	0.31600367	0.694	0.272	0	0	CHMP3	epithelial cell
0	0.315913142	0.988	0.987	0	0	RPS24	epithelial cell
0	0.315240472	0.538	0.117	0	0	ICA1	epithelial cell
0	0.315028299	0.519	0.16	0	0	NPM3	epithelial cell
0	0.314503863	0.317	0.039	0	0	RASEF	epithelial cell
0	0.314032815	0.9	0.629	0	0	CYCS	epithelial cell
0	0.313858265	0.267	0.027	0	0	C6orf222	epithelial cell
0	0.313653415	0.964	0.935	0	0	RPL5	epithelial cell
0	0.313617814	0.294	0.132	0	0	MYDGF	epithelial cell
0	0.313571849	0.329	0.042	0	0	CLDN1	epithelial cell
0	0.313113982	0.37	0.076	0	0	CEBPA	epithelial cell
0	0.313084	0.357	0.047	0	0	MARVELD3	epithelial cell
0	0.312071062	0.62	0.206	0	0	ARMC10	epithelial cell
0	0.31185899	0.613	0.196	0	0	DNPEP	epithelial cell
0	0.311541954	0.683	0.306	0	0	NANS	epithelial cell
0	0.31002945	0.53	0.167	0	0	SLC25A1	epithelial cell
0	0.309384195	0.611	0.235	0	0	CHP1	epithelial cell
0	0.309349892	0.384	0.062	0	0	FNBP1L	epithelial cell
0	0.309174357	0.699	0.303	0	0	COMT	epithelial cell
0	0.308848219	0.793	0.408	0	0	RAB2A	epithelial cell
0	0.308818571	0.335	0.037	0	0	RNF128	epithelial cell
0	0.308765955	0.655	0.251	0	0	CHMP2B	epithelial cell
0	0.307882839	0.791	0.404	0	0	PSMB7	epithelial cell
0	0.306895317	0.642	0.232	0	0	CISD1	epithelial cell
0	0.306480202	0.497	0.131	0	0	CANT1	epithelial cell
0	0.306464815	0.701	0.279	0	0	PPP2R1A	epithelial cell
0	0.306243095	0.51	0.16	0	0	PNPLA2	epithelial cell
0	0.305401054	0.417	0.082	0	0	ADAP1	epithelial cell
0	0.304827117	0.531	0.159	0	0	VEGFA	epithelial cell
0	0.304281518	0.713	0.319	0	0	HDLBP	epithelial cell
0	0.304049607	0.656	0.241	0	0	POLR2H	epithelial cell
0	0.303729587	0.628	0.232	0	0	MAP3K13	epithelial cell
0	0.303503801	0.825	0.487	0	0	TMED2	epithelial cell
0	0.3034713	0.808	0.423	0	0	C19orf70	epithelial cell
0	0.303456541	0.667	0.271	0	0	MRPL13	epithelial cell
0	0.303390306	0.423	0.089	0	0	HSBP1L1	epithelial cell
0	0.302802587	0.612	0.227	0	0	MRPS26	epithelial cell
0	0.302774725	0.429	0.187	0	0	RP4-614O4.5	epithelial cell
0	0.302581668	0.546	0.169	0	0	MPZL1	epithelial cell
0	0.302483198	0.453	0.107	0	0	WASL	epithelial cell
0	0.302173243	0.359	0.049	0	0	TACC2	epithelial cell
0	0.301532061	0.294	0.039	0	0	RHOD	epithelial cell
0	0.301381962	0.622	0.229	0	0	STK24	epithelial cell
0	0.300880806	0.818	0.438	0	0	CANX	epithelial cell
0	0.300851999	0.755	0.366	0	0	CTNNB1	epithelial cell
0	0.300804747	0.985	0.981	0	0	RPL3	epithelial cell
0	0.300763749	0.671	0.259	0	0	METTL5	epithelial cell
0	0.300574504	0.577	0.183	0	0	TSEN34	epithelial cell
0	0.300557921	0.644	0.253	0	0	HIGD1A	epithelial cell
0	0.300321089	0.375	0.073	0	0	CDCP1	epithelial cell
0	0.300127554	0.444	0.115	0	0	LACTB2	epithelial cell
0	0.299678804	0.379	0.057	0	0	YAP1	epithelial cell
0	0.298712917	0.392	0.061	0	0	GSTO2	epithelial cell
0	0.298641843	0.423	0.103	0	0	AVPI1	epithelial cell
0	0.297888394	0.985	0.948	0	0	RPL38	epithelial cell
0	0.297459611	0.596	0.216	0	0	CHPT1	epithelial cell
0	0.296816434	0.537	0.173	0	0	HACD3	epithelial cell
0	0.296716787	0.517	0.159	0	0	EXOSC4	epithelial cell
0	0.296296957	0.483	0.137	0	0	PLOD3	epithelial cell
0	0.295440658	0.416	0.097	0	0	KCNN4	epithelial cell
0	0.295047645	0.681	0.322	0	0	ITM2C	epithelial cell
0	0.293993904	0.414	0.075	0	0	SNX7	epithelial cell
0	0.293836834	0.38	0.063	0	0	RAB40B	epithelial cell
0	0.293718742	0.385	0.113	0	0	FAM46A	epithelial cell
0	0.293520077	0.379	0.071	0	0	GNA11	epithelial cell
0	0.293362313	0.637	0.24	0	0	MRPL4	epithelial cell
0	0.293201988	0.481	0.132	0	0	FAM210B	epithelial cell
0	0.293131357	0.309	0.048	0	0	ITGA3	epithelial cell
0	0.292741444	0.702	0.318	0	0	CCT2	epithelial cell
0	0.292580262	0.562	0.193	0	0	RABL6	epithelial cell
0	0.292082346	0.716	0.297	0	0	NUTF2	epithelial cell
0	0.291920731	0.673	0.3	0	0	SNHG7	epithelial cell
0	0.291881017	0.987	0.981	0	0	RPS8	epithelial cell
0	0.291839356	0.599	0.237	0	0	DDAH2	epithelial cell
0	0.291754073	0.42	0.111	0	0	FAM129B	epithelial cell
0	0.291672799	0.644	0.26	0	0	TFG	epithelial cell
0	0.291222587	0.319	0.047	0	0	CCL15	epithelial cell
0	0.291043168	0.354	0.058	0	0	PODXL2	epithelial cell
0	0.290885177	0.638	0.228	0	0	FKBP4	epithelial cell
0	0.290839186	0.551	0.187	0	0	TOMM40	epithelial cell
0	0.290310934	0.457	0.107	0	0	ZNF664	epithelial cell
0	0.29004483	0.453	0.194	0	0	CCL20	epithelial cell
0	0.289735115	0.287	0.029	0	0	EPPK1	epithelial cell
0	0.289648875	0.704	0.323	0	0	CCT5	epithelial cell
0	0.289324159	0.281	0.035	0	0	MYEOV	epithelial cell
0	0.288575788	0.546	0.19	0	0	DKC1	epithelial cell
0	0.288448043	0.349	0.045	0	0	SLC44A3	epithelial cell
0	0.288381096	0.829	0.475	0	0	FAM96B	epithelial cell
0	0.288039694	0.9	0.629	0	0	SAP18	epithelial cell
0	0.287685835	0.421	0.086	0	0	FKBP9	epithelial cell
0	0.28744507	0.69	0.296	0	0	ADI1	epithelial cell
0	0.287367878	0.374	0.062	0	0	STXBP6	epithelial cell
0	0.28734043	0.589	0.194	0	0	MRPL37	epithelial cell
0	0.287256277	0.477	0.121	0	0	MANBAL	epithelial cell
0	0.287254855	0.358	0.051	0	0	TPD52L1	epithelial cell
0	0.286759919	0.386	0.073	0	0	TJP1	epithelial cell
0	0.285894703	0.681	0.278	0	0	STRA13	epithelial cell
0	0.28579397	0.987	0.978	0	0	MT-ATP6	epithelial cell
0	0.285477289	0.886	0.576	0	0	PKM	epithelial cell
0	0.285066156	0.303	0.038	0	0	PLCD3	epithelial cell
0	0.284892812	0.464	0.136	0	0	MAPK3	epithelial cell
0	0.284878134	0.548	0.187	0	0	TPMT	epithelial cell
0	0.28436767	0.784	0.4	0	0	RALY	epithelial cell
0	0.284367094	0.798	0.407	0	0	GNB2	epithelial cell
0	0.284214756	0.722	0.322	0	0	COX20	epithelial cell
0	0.284070118	0.944	0.822	0	0	YBX1	epithelial cell
0	0.28406532	0.519	0.18	0	0	NME4	epithelial cell
0	0.283933656	0.99	0.979	0	0	RPL37	epithelial cell
0	0.283910022	0.32	0.049	0	0	HSD11B2	epithelial cell
0	0.2836775	0.456	0.132	0	0	ROCK2	epithelial cell
0	0.28348279	0.451	0.12	0	0	CLCN3	epithelial cell
0	0.283436106	0.534	0.207	0	0	ACAA2	epithelial cell
0	0.283197816	0.323	0.077	0	0	PARM1	epithelial cell
0	0.282448113	0.503	0.173	0	0	ACOT13	epithelial cell
0	0.282373285	0.304	0.054	0	0	HOXA9	epithelial cell
0	0.281649415	0.759	0.378	0	0	ETFB	epithelial cell
0	0.281457942	0.94	0.755	0	0	UQCR11	epithelial cell
0	0.281192127	0.775	0.374	0	0	PGLS	epithelial cell
0	0.279991148	0.633	0.229	0	0	HTATIP2	epithelial cell
0	0.279972173	0.584	0.227	0	0	CDK4	epithelial cell
0	0.279864771	0.757	0.381	0	0	UQCRC2	epithelial cell
0	0.278977458	0.759	0.374	0	0	MRPS34	epithelial cell
0	0.27895834	0.372	0.06	0	0	SH2D3A	epithelial cell
0	0.278607282	0.393	0.076	0	0	TOP1MT	epithelial cell
0	0.278435081	0.411	0.09	0	0	DPCD	epithelial cell
0	0.278406943	0.793	0.418	0	0	TMEM123	epithelial cell
0	0.278381367	0.453	0.132	0	0	ARHGAP5	epithelial cell
0	0.278310743	0.362	0.05	0	0	TOM1L1	epithelial cell
0	0.278247838	0.367	0.084	0	0	RP11-14N7.2	epithelial cell
0	0.277974195	0.561	0.171	0	0	ARRDC1	epithelial cell
0	0.277945784	0.777	0.388	0	0	CAST	epithelial cell
0	0.27749426	0.298	0.032	0	0	OVOL1	epithelial cell
0	0.27719422	0.355	0.062	0	0	PPARG	epithelial cell
0	0.276393166	0.454	0.086	0	0	CMTM8	epithelial cell
0	0.276118287	0.272	0.043	0	0	CTD-2001E22.2	epithelial cell
0	0.275873629	0.331	0.044	0	0	ELMO3	epithelial cell
0	0.275764598	0.386	0.103	0	0	THOP1	epithelial cell
0	0.27501363	0.531	0.158	0	0	SERINC5	epithelial cell
0	0.274766294	0.513	0.173	0	0	ABHD12	epithelial cell
0	0.27474298	0.513	0.142	0	0	CCNB1IP1	epithelial cell
0	0.274652305	0.773	0.388	0	0	C1orf43	epithelial cell
0	0.274644986	0.256	0.076	0	0	COA3	epithelial cell
0	0.274335616	0.558	0.18	0	0	GDE1	epithelial cell
0	0.273764337	0.633	0.238	0	0	MRPL32	epithelial cell
0	0.273759428	0.344	0.057	0	0	KCNQ1	epithelial cell
0	0.273445447	0.901	0.645	0	0	DBI	epithelial cell
0	0.272693145	0.283	0.058	0	0	WFDC2	epithelial cell
0	0.272690182	0.568	0.189	0	0	EPB41L4A-AS1	epithelial cell
0	0.272350035	0.271	0.029	0	0	CGN	epithelial cell
0	0.272301311	0.255	0.043	0	0	EPHB3	epithelial cell
0	0.272299992	0.922	0.681	0	0	NDUFS5	epithelial cell
0	0.271896853	0.268	0.027	0	0	MLXIPL	epithelial cell
0	0.271543805	0.314	0.047	0	0	FOXA3	epithelial cell
0	0.271459269	0.366	0.068	0	0	ST6GALNAC1	epithelial cell
0	0.271239911	0.751	0.372	0	0	TECR	epithelial cell
0	0.270923267	0.274	0.029	0	0	ENTPD2	epithelial cell
0	0.270886844	0.282	0.032	0	0	SLC39A5	epithelial cell
0	0.270479283	0.647	0.274	0	0	LRRC59	epithelial cell
0	0.270374505	0.302	0.044	0	0	CAPN5	epithelial cell
0	0.270195259	0.929	0.705	0	0	COX8A	epithelial cell
0	0.269912818	0.352	0.061	0	0	SLCO4A1	epithelial cell
0	0.269460812	0.318	0.038	0	0	EPB41L4B	epithelial cell
0	0.268924883	0.348	0.05	0	0	BSPRY	epithelial cell
0	0.26890585	0.804	0.474	0	0	ATF4	epithelial cell
0	0.268453276	0.345	0.05	0	0	MECOM	epithelial cell
0	0.268190895	0.624	0.251	0	0	DDRGK1	epithelial cell
0	0.268117543	0.708	0.335	0	0	ESD	epithelial cell
0	0.268044408	0.601	0.232	0	0	ISOC2	epithelial cell
0	0.268000672	0.654	0.258	0	0	MRPL36	epithelial cell
0	0.267970737	0.838	0.489	0	0	GADD45GIP1	epithelial cell
0	0.267937474	0.316	0.043	0	0	DOK4	epithelial cell
0	0.267881697	0.366	0.075	0	0	ITPR3	epithelial cell
0	0.267714111	0.731	0.292	0	0	C15orf48	epithelial cell
0	0.26761296	0.611	0.253	0	0	TMEM205	epithelial cell
0	0.267542078	0.646	0.277	0	0	NAA20	epithelial cell
0	0.26743109	0.339	0.046	0	0	RTKN	epithelial cell
0	0.267145344	0.283	0.124	0	0	SLIRP	epithelial cell
0	0.266894947	0.344	0.056	0	0	PRELID2	epithelial cell
0	0.266740761	0.667	0.286	0	0	REXO2	epithelial cell
0	0.266538648	0.263	0.036	0	0	GALNT5	epithelial cell
0	0.266109283	0.987	0.982	0	0	RPL35A	epithelial cell
0	0.265901682	0.705	0.321	0	0	LYPLA1	epithelial cell
0	0.265605749	0.599	0.216	0	0	AAMP	epithelial cell
0	0.265427666	0.962	0.882	0	0	COX7C	epithelial cell
0	0.264932469	0.429	0.156	0	0	C11orf83	epithelial cell
0	0.264909498	0.815	0.476	0	0	SNHG8	epithelial cell
0	0.264773613	0.817	0.468	0	0	SSBP1	epithelial cell
0	0.264717663	0.936	0.833	0	0	NPM1	epithelial cell
0	0.264665446	0.503	0.151	0	0	BLCAP	epithelial cell
0	0.264628547	0.742	0.381	0	0	C6orf48	epithelial cell
0	0.264244845	0.65	0.241	0	0	MKRN1	epithelial cell
0	0.264055644	0.436	0.143	0	0	ZMYND8	epithelial cell
0	0.263946454	0.33	0.085	0	0	HK2	epithelial cell
0	0.263668592	0.734	0.338	0	0	HNRNPAB	epithelial cell
0	0.263411047	0.313	0.043	0	0	LGR4	epithelial cell
0	0.263008954	0.641	0.278	0	0	LRP10	epithelial cell
0	0.262879179	0.327	0.042	0	0	GRTP1	epithelial cell
0	0.26278504	0.388	0.076	0	0	RAB3IP	epithelial cell
0	0.262679882	0.297	0.07	0	0	EFCAB4A	epithelial cell
0	0.26262614	0.992	0.992	0	0	RPS12	epithelial cell
0	0.262605117	0.297	0.031	0	0	SPIRE2	epithelial cell
0	0.262577556	0.471	0.127	0	0	ADAM15	epithelial cell
0	0.262388791	0.262	0.063	0	0	FAM13A	epithelial cell
0	0.262333272	0.431	0.119	0	0	UGDH	epithelial cell
0	0.261939877	0.322	0.045	0	0	TSPAN12	epithelial cell
0	0.26189818	0.429	0.099	0	0	TMEM41A	epithelial cell
0	0.261897517	0.472	0.147	0	0	CLSTN1	epithelial cell
0	0.261782187	0.327	0.049	0	0	FZD5	epithelial cell
0	0.261587947	0.806	0.453	0	0	EZR	epithelial cell
0	0.261297888	0.359	0.071	0	0	ARSD	epithelial cell
0	0.261267966	0.315	0.058	0	0	SERPINE2	epithelial cell
0	0.260915061	0.47	0.154	0	0	ADAM9	epithelial cell
0	0.260761046	0.635	0.262	0	0	MRPL3	epithelial cell
0	0.260751232	0.299	0.044	0	0	FOXA2	epithelial cell
0	0.26059841	0.603	0.246	0	0	PFKL	epithelial cell
0	0.260159415	0.321	0.044	0	0	CDS1	epithelial cell
0	0.259599513	0.483	0.16	0	0	PSMG1	epithelial cell
0	0.259477298	0.433	0.119	0	0	WDR34	epithelial cell
0	0.258991196	0.878	0.599	0	0	ATP5O	epithelial cell
0	0.258869968	0.813	0.453	0	0	CHMP2A	epithelial cell
0	0.258713769	0.416	0.127	0	0	RRAS	epithelial cell
0	0.258538426	0.851	0.494	0	0	ANAPC11	epithelial cell
0	0.258285335	0.335	0.06	0	0	NSMF	epithelial cell
0	0.257977839	0.56	0.185	0	0	PTS	epithelial cell
0	0.257757737	0.976	0.962	0	0	RPL6	epithelial cell
0	0.257563498	0.348	0.065	0	0	PIP5K1B	epithelial cell
0	0.256777638	0.967	0.924	0	0	RPL23	epithelial cell
0	0.256629558	0.924	0.691	0	0	POMP	epithelial cell
0	0.25658762	0.462	0.124	0	0	SIGMAR1	epithelial cell
0	0.256316628	0.945	0.752	0	0	HSP90AB1	epithelial cell
0	0.256094184	0.618	0.232	0	0	PHF14	epithelial cell
0	0.255757481	0.312	0.041	0	0	TMEM30B	epithelial cell
0	0.255578724	0.412	0.1	0	0	ALDH18A1	epithelial cell
0	0.255103892	0.561	0.205	0	0	MRPL15	epithelial cell
0	0.254981179	0.564	0.186	0	0	SMARCA4	epithelial cell
0	0.254952858	0.292	0.04	0	0	TUFT1	epithelial cell
0	0.254802501	0.384	0.084	0	0	TMEM97	epithelial cell
0	0.254744701	0.544	0.182	0	0	GTF2F2	epithelial cell
0	0.25459083	0.887	0.658	0	0	YWHAB	epithelial cell
0	0.254072281	0.709	0.336	0	0	CCT7	epithelial cell
0	0.25404903	0.57	0.205	0	0	ZBTB7A	epithelial cell
0	0.253696813	0.689	0.299	0	0	MTIF3	epithelial cell
0	0.253524411	0.56	0.192	0	0	PTGES2	epithelial cell
0	0.252843785	0.434	0.121	0	0	SLC25A4	epithelial cell
0	0.252647908	0.517	0.178	0	0	DUS1L	epithelial cell
0	0.252033312	0.739	0.362	0	0	PHB2	epithelial cell
0	0.251606404	0.68	0.293	0	0	NDUFS4	epithelial cell
0	0.251404587	0.607	0.225	0	0	PAIP1	epithelial cell
0	0.250342976	0.507	0.175	0	0	PDXDC1	epithelial cell
4.695E-125	0.492329832	0.334	0.301	1.5841E-120	0	GNB2L1	epithelial cell
0	4.279964266	0.944	0.135	0	1	CCL5	lymphocyte
0	4.199613855	0.481	0.064	0	1	GNLY	lymphocyte
0	3.693787094	0.8	0.1	0	1	NKG7	lymphocyte
0	3.69204401	0.837	0.091	0	1	GZMA	lymphocyte
0	3.217511753	0.696	0.115	0	1	GZMB	lymphocyte
0	2.571946266	0.512	0.036	0	1	KLRD1	lymphocyte
0	2.495564599	0.425	0.026	0	1	GZMH	lymphocyte
0	2.480427647	0.602	0.072	0	1	AC092580.4	lymphocyte
0	2.473912184	0.709	0.196	0	1	CCL4	lymphocyte
0	2.420022823	0.795	0.186	0	1	CD7	lymphocyte
0	2.320378588	0.3	0.024	0	1	GZMK	lymphocyte
0	2.316261633	0.506	0.045	0	1	PRF1	lymphocyte
0	2.246826146	0.467	0.033	0	1	CD8A	lymphocyte
0	2.222858607	0.482	0.043	0	1	CTSW	lymphocyte
0	2.220306281	0.352	0.029	0	1	IFNG	lymphocyte
0	2.217865972	0.621	0.119	0	1	CST7	lymphocyte
0	2.126361445	0.508	0.131	0	1	KLRB1	lymphocyte
0	2.088333645	0.793	0.228	0	1	CD3D	lymphocyte
0	2.059270794	0.438	0.066	0	1	HOPX	lymphocyte
0	2.00369868	0.825	0.322	0	1	HCST	lymphocyte
0	1.936739702	0.878	0.405	0	1	CD52	lymphocyte
0	1.841891703	0.742	0.273	0	1	CD69	lymphocyte
0	1.826442822	0.756	0.479	0	1	ID2	lymphocyte
0	1.795945131	0.76	0.226	0	1	TRBC2	lymphocyte
0	1.784264064	0.707	0.262	0	1	EVL	lymphocyte
0	1.778452597	0.725	0.187	0	1	CD3E	lymphocyte
0	1.777220566	0.738	0.199	0	1	CD2	lymphocyte
0	1.758528981	0.553	0.294	0	1	DUSP2	lymphocyte
0	1.7393542	0.306	0.025	0	1	TRGC2	lymphocyte
0	1.649684266	0.325	0.028	0	1	CD8B	lymphocyte
0	1.595621255	0.528	0.138	0	1	CD3G	lymphocyte
0	1.577321347	0.645	0.331	0	1	RARRES3	lymphocyte
0	1.528960124	0.802	0.46	0	1	RGS1	lymphocyte
0	1.526923964	0.418	0.079	0	1	GPR171	lymphocyte
0	1.524066113	0.581	0.268	0	1	CLEC2B	lymphocyte
0	1.517379675	0.419	0.135	0	1	APOBEC3G	lymphocyte
0	1.502847572	0.353	0.063	0	1	LAG3	lymphocyte
0	1.487013782	0.585	0.182	0	1	TRAC	lymphocyte
0	1.485781067	0.434	0.101	0	1	CD247	lymphocyte
0	1.462287703	0.45	0.088	0	1	CD96	lymphocyte
0	1.448447809	0.88	0.568	0	1	IL32	lymphocyte
0	1.442916752	0.829	0.444	0	1	CXCR4	lymphocyte
0	1.359270039	0.646	0.272	0	1	ALOX5AP	lymphocyte
0	1.356441182	0.769	0.423	0	1	CORO1A	lymphocyte
0	1.35495346	0.554	0.223	0	1	ACAP1	lymphocyte
0	1.349743974	0.526	0.161	0	1	LCK	lymphocyte
0	1.329476444	0.348	0.059	0	1	GZMM	lymphocyte
0	1.296671281	0.417	0.154	0	1	RUNX3	lymphocyte
0	1.286162619	0.469	0.172	0	1	CLEC2D	lymphocyte
0	1.27268378	0.45	0.168	0	1	ITM2A	lymphocyte
0	1.249656487	0.466	0.179	0	1	FYN	lymphocyte
0	1.248352502	0.715	0.381	0	1	PTPRC	lymphocyte
0	1.215653302	0.635	0.363	0	1	LSP1	lymphocyte
0	1.215222267	0.811	0.721	0	1	ZFP36L2	lymphocyte
0	1.19392431	0.965	0.827	0	1	BTG1	lymphocyte
0	1.187641984	0.652	0.384	0	1	RAC2	lymphocyte
0	1.184796397	0.511	0.296	0	1	STK17A	lymphocyte
0	1.181368838	0.341	0.094	0	1	SYTL3	lymphocyte
0	1.179028827	0.34	0.106	0	1	PTPN22	lymphocyte
0	1.173398971	0.412	0.239	0	1	DUSP4	lymphocyte
0	1.167841778	0.595	0.333	0	1	CYTIP	lymphocyte
0	1.151457715	0.602	0.525	0	1	CKLF	lymphocyte
0	1.148425212	0.289	0.122	0	1	HAVCR2	lymphocyte
0	1.146886626	0.346	0.092	0	1	TIGIT	lymphocyte
0	1.140509246	0.527	0.441	0	1	PPP2R5C	lymphocyte
0	1.139403459	0.316	0.072	0	1	IL2RB	lymphocyte
0	1.120621638	0.401	0.186	0	1	ETS1	lymphocyte
0	1.114125742	0.431	0.379	0	1	CREM	lymphocyte
0	1.101370429	0.799	0.597	0	1	TSC22D3	lymphocyte
0	1.09291286	0.555	0.368	0	1	IL2RG	lymphocyte
0	1.084320314	0.982	0.899	0	1	HLA-A	lymphocyte
0	1.07240321	0.261	0.051	0	1	CXCR6	lymphocyte
0	1.071042376	0.959	0.899	0	1	HLA-C	lymphocyte
0	1.064565513	0.344	0.171	0	1	RAB27A	lymphocyte
0	1.048733155	0.297	0.164	0	1	CHST12	lymphocyte
0	1.044178521	0.987	0.923	0	1	HLA-B	lymphocyte
0	1.043243575	0.359	0.125	0	1	TBC1D10C	lymphocyte
0	1.041460997	0.414	0.203	0	1	SLA	lymphocyte
0	1.03807164	0.933	0.875	0	1	SH3BGRL3	lymphocyte
0	1.034440038	1	0.986	0	1	B2M	lymphocyte
0	1.03069204	0.437	0.411	0	1	RBPJ	lymphocyte
0	1.021587333	0.258	0.097	0	1	ITGA1	lymphocyte
0	1.017531794	0.37	0.185	0	1	PTPN7	lymphocyte
0	1.011238626	0.819	0.565	0	1	ARHGDIB	lymphocyte
0	0.998514037	0.571	0.399	0	1	TNFAIP3	lymphocyte
0	0.994074832	0.263	0.059	0	1	TRAT1	lymphocyte
0	0.988337535	0.457	0.399	0	1	C9orf142	lymphocyte
0	0.985692061	0.603	0.504	0	1	IFITM2	lymphocyte
0	0.972496533	0.3	0.108	0	1	IKZF3	lymphocyte
0	0.972118511	0.404	0.386	0	1	CTD-3252C9.4	lymphocyte
0	0.968589326	0.306	0.191	0	1	APOBEC3C	lymphocyte
0	0.96495622	0.305	0.104	0	1	PRKCH	lymphocyte
0	0.961771985	0.34	0.142	0	1	GIMAP7	lymphocyte
0	0.956603111	0.488	0.426	0	1	LEPROTL1	lymphocyte
0	0.946001429	0.369	0.315	0	1	ADGRE5	lymphocyte
0	0.93132112	1	0.996	0	1	TMSB4X	lymphocyte
0	0.92876061	0.44	0.281	0	1	WIPF1	lymphocyte
0	0.927423616	0.272	0.15	0	1	LDLRAD4	lymphocyte
0	0.926610488	0.351	0.187	0	1	1-Sep	lymphocyte
0	0.92597685	0.508	0.366	0	1	STK17B	lymphocyte
0	0.909588944	0.288	0.101	0	1	SH2D2A	lymphocyte
0	0.900251489	0.597	0.61	0	1	SRSF7	lymphocyte
0	0.900018152	0.607	0.551	0	1	PSMB9	lymphocyte
0	0.897792381	0.349	0.186	0	1	PIK3IP1	lymphocyte
0	0.891601314	0.293	0.161	0	1	AKNA	lymphocyte
0	0.89159597	0.479	0.401	0	1	ANXA1	lymphocyte
0	0.887954979	0.274	0.117	0	1	OXNAD1	lymphocyte
0	0.887294793	0.607	0.564	0	1	CD99	lymphocyte
0	0.874761507	0.301	0.139	0	1	GNG2	lymphocyte
0	0.870189903	0.319	0.271	0	1	ANKRD28	lymphocyte
0	0.869867014	0.253	0.14	0	1	CBLB	lymphocyte
0	0.866476904	0.282	0.189	0	1	ENTPD1	lymphocyte
0	0.866203914	0.854	0.815	0	1	HLA-E	lymphocyte
0	0.863641436	0.412	0.329	0	1	CELF2	lymphocyte
0	0.861895301	0.255	0.184	0	1	PIK3R1	lymphocyte
0	0.856291359	0.574	0.574	0	1	7-Sep	lymphocyte
0	0.856142142	0.471	0.29	0	1	SAMSN1	lymphocyte
0	0.855443507	0.318	0.285	0	1	ITGAE	lymphocyte
0	0.852918359	0.311	0.229	0	1	CNOT6L	lymphocyte
0	0.851458085	0.561	0.57	0	1	ARF6	lymphocyte
0	0.849996366	0.502	0.439	0	1	STK4	lymphocyte
0	0.841477291	0.293	0.121	0	1	SKAP1	lymphocyte
0	0.837423826	0.637	0.546	0	1	COTL1	lymphocyte
0	0.836626849	0.267	0.122	0	1	GPR65	lymphocyte
0	0.833835785	0.498	0.483	0	1	VAMP2	lymphocyte
0	0.829815199	0.433	0.258	0	1	LIMD2	lymphocyte
0	0.821733288	0.323	0.206	0	1	SOCS1	lymphocyte
0	0.817519677	0.344	0.196	0	1	IKZF1	lymphocyte
0	0.814619997	0.6	0.612	0	1	TXNIP	lymphocyte
0	0.806656428	0.288	0.176	0	1	PIP4K2A	lymphocyte
0	0.805816335	0.317	0.257	0	1	KIAA1551	lymphocyte
0	0.790883385	0.299	0.172	0	1	EMB	lymphocyte
0	0.786299346	0.254	0.11	0	1	ARHGAP9	lymphocyte
0	0.781500774	0.357	0.255	0	1	PPP1R18	lymphocyte
0	0.781122885	0.262	0.14	0	1	RP11-347P5.1	lymphocyte
0	0.781050999	0.276	0.148	0	1	DOK2	lymphocyte
0	0.78058447	0.275	0.131	0	1	TNFRSF18	lymphocyte
0	0.779939781	0.342	0.291	0	1	CYTOR	lymphocyte
0	0.77861462	0.303	0.239	0	1	ARHGEF1	lymphocyte
0	0.776535186	0.252	0.167	0	1	PTGER4	lymphocyte
0	0.770922589	0.285	0.161	0	1	RORA	lymphocyte
0	0.768453684	0.281	0.162	0	1	GIMAP4	lymphocyte
0	0.765577528	0.587	0.425	0	1	GMFG	lymphocyte
0	0.763397347	0.35	0.236	0	1	ARL4C	lymphocyte
0	0.758006496	0.264	0.14	0	1	ABI3	lymphocyte
0	0.750769577	0.69	0.731	0	1	PSME1	lymphocyte
0	0.743925232	0.281	0.12	0	1	LAT	lymphocyte
0	0.743838479	0.335	0.268	0	1	PRDM1	lymphocyte
0	0.739926072	0.705	0.736	0	1	SARAF	lymphocyte
0	0.739245433	0.4	0.292	0	1	GYPC	lymphocyte
0	0.72939939	0.645	0.674	0	1	ZFP36	lymphocyte
0	0.725615005	0.497	0.307	0	1	LCP1	lymphocyte
0	0.720990709	0.324	0.154	0	1	SPOCK2	lymphocyte
0	0.716738617	0.546	0.369	0	1	CD53	lymphocyte
0	0.716585818	0.274	0.141	0	1	TRAF3IP3	lymphocyte
0	0.712622169	0.257	0.161	0	1	TAGAP	lymphocyte
0	0.705988074	0.333	0.268	0	1	AAK1	lymphocyte
0	0.704863874	0.523	0.439	0	1	ISG20	lymphocyte
0	0.704475975	0.467	0.316	0	1	CD48	lymphocyte
0	0.701425589	0.324	0.192	0	1	FYB1	lymphocyte
0	0.689708081	0.445	0.346	0	1	MSN	lymphocyte
0	0.687621319	0.381	0.364	0	1	HLA-F	lymphocyte
0	0.687598772	0.999	0.968	0	1	MALAT1	lymphocyte
0	0.679845774	0.364	0.231	0	1	RHOH	lymphocyte
0	0.677311408	0.511	0.58	0	1	DRAP1	lymphocyte
0	0.668095866	0.794	0.621	0	1	S100A4	lymphocyte
0	0.665829544	0.375	0.311	0	1	RGS2	lymphocyte
0	0.662644612	0.351	0.317	0	1	ICAM3	lymphocyte
0	0.662516262	0.302	0.21	0	1	FMNL1	lymphocyte
0	0.660604338	0.386	0.343	0	1	CRIP1	lymphocyte
0	0.659984404	0.364	0.299	0	1	FNBP1	lymphocyte
0	0.657672446	0.414	0.366	0	1	IFI16	lymphocyte
0	0.657318234	0.804	0.82	0	1	MYL12A	lymphocyte
0	0.644637543	0.302	0.219	0	1	NR3C1	lymphocyte
0	0.641252168	0.684	0.718	0	1	JUN	lymphocyte
0	0.622459811	0.804	0.839	0	1	DDX5	lymphocyte
0	0.616851083	0.521	0.55	0	1	ARL6IP5	lymphocyte
0	0.611455841	0.946	0.603	0	1	SRGN	lymphocyte
0	0.611350596	0.937	0.917	0	1	PFN1	lymphocyte
0	0.601365882	0.272	0.197	0	1	EVI2A	lymphocyte
0	0.595905182	0.74	0.744	0	1	DUSP1	lymphocyte
0	0.591998445	0.264	0.198	0	1	DOCK8	lymphocyte
0	0.576604629	0.804	0.835	0	1	ARPC2	lymphocyte
0	0.568942546	0.842	0.884	0	1	UBC	lymphocyte
0	0.561905635	0.399	0.343	0	1	GPSM3	lymphocyte
0	0.561107707	0.717	0.732	0	1	KLF6	lymphocyte
0	0.550798685	0.998	0.995	0	1	RPS27	lymphocyte
0	0.542148475	0.331	0.271	0	1	HCLS1	lymphocyte
0	0.534971064	0.265	0.199	0	1	ZEB2	lymphocyte
0	0.517887729	0.738	0.796	0	1	HSPA8	lymphocyte
0	0.513068431	0.838	0.878	0	1	TMA7	lymphocyte
0	0.509777642	0.834	0.868	0	1	UBB	lymphocyte
0	0.485446768	0.533	0.357	0	1	CD37	lymphocyte
0	0.464569353	0.989	0.986	0	1	RPS29	lymphocyte
0	0.461670777	0.251	0.182	0	1	LCP2	lymphocyte
0	0.438109425	0.926	0.918	0	1	CFL1	lymphocyte
0	0.42861947	0.739	0.808	0	1	CALM1	lymphocyte
0	0.428351965	0.945	0.95	0	1	H3F3B	lymphocyte
0	0.405761444	0.991	0.979	0	1	ACTB	lymphocyte
0	0.404212276	0.902	0.937	0	1	RPS26	lymphocyte
0	0.402855856	0.819	0.887	0	1	RPL36AL	lymphocyte
0	0.400329999	0.611	0.668	0	1	PNRC1	lymphocyte
0	0.379134653	0.31	0.191	0	1	CCL3	lymphocyte
0	0.371188843	0.473	0.454	0	1	HMGB2	lymphocyte
0	0.353724205	0.966	0.974	0	1	EIF1	lymphocyte
0	0.337169245	0.994	0.99	0	1	RPS15A	lymphocyte
0	0.334549488	0.726	0.786	0	1	MYL12B	lymphocyte
0	0.331496463	0.639	0.447	0	1	LAPTM5	lymphocyte
0	0.324735304	0.794	0.869	0	1	SRP14	lymphocyte
0	0.322460764	0.898	0.936	0	1	EEF1D	lymphocyte
0	0.304348186	0.998	0.996	0	1	RPLP1	lymphocyte
0	0.294595561	0.758	0.859	0	1	OST4	lymphocyte
0	0.27456783	0.996	0.993	0	1	RPS19	lymphocyte
2.25E-296	0.597518478	0.253	0.188	7.58E-292	1	CD27	lymphocyte
1.42E-293	0.714854466	0.416	0.422	4.80E-289	1	AKAP13	lymphocyte
1.81E-289	0.613302646	0.536	0.629	6.11E-285	1	SRSF5	lymphocyte
3.87E-287	0.71403299	0.403	0.406	1.31E-282	1	CDC42SE2	lymphocyte
1.99E-286	0.61274003	0.273	0.222	6.71E-282	1	RHOF	lymphocyte
6.91E-284	0.766174991	0.334	0.283	2.33E-279	1	RGCC	lymphocyte
5.71E-275	0.539111446	0.325	0.277	1.93E-270	1	6-Sep	lymphocyte
5.79E-272	0.281194262	0.183	0.324	1.95E-267	1	NAA50	lymphocyte
1.22E-271	0.279467066	0.251	0.416	4.12E-267	1	HSPH1	lymphocyte
2.38E-270	0.56301737	0.536	0.636	8.02E-266	1	SON	lymphocyte
1.21E-262	0.709122027	0.447	0.487	4.07E-258	1	DDX24	lymphocyte
7.47E-262	0.689805653	0.415	0.428	2.52E-257	1	RNF213	lymphocyte
1.38E-259	0.253484573	0.233	0.403	4.65E-255	1	MAP2K2	lymphocyte
2.66E-259	0.363153668	0.183	0.324	8.98E-255	1	FAM3C	lymphocyte
9.17E-259	0.711935481	0.387	0.392	3.09E-254	1	TERF2IP	lymphocyte
1.26E-255	0.660787904	0.467	0.475	4.26E-251	1	DDIT4	lymphocyte
2.76E-249	0.725089977	0.362	0.354	9.31E-245	1	PDCD4	lymphocyte
3.00E-249	0.44478537	0.604	0.684	1.01E-244	1	MCL1	lymphocyte
7.05E-247	0.864380172	0.332	0.316	2.38E-242	1	TUBA4A	lymphocyte
1.36E-242	0.565041273	0.497	0.523	4.59E-238	1	LY6E	lymphocyte
1.47E-242	0.256215239	0.264	0.449	4.94E-238	1	SF3B2	lymphocyte
1.84E-241	0.258104894	0.188	0.323	6.21E-237	1	PHIP	lymphocyte
2.32E-239	0.26323447	0.739	0.838	7.83E-235	1	SUB1	lymphocyte
9.98E-239	0.66373633	0.431	0.457	3.37E-234	1	RSRP1	lymphocyte
4.88E-235	0.259825418	0.15	0.265	1.65E-230	1	NARF	lymphocyte
1.20E-234	0.43342365	0.6	0.726	4.05E-230	1	UBE2D3	lymphocyte
7.63E-234	0.256670187	0.263	0.445	2.57E-229	1	DGUOK	lymphocyte
1.94E-232	0.617977864	0.495	0.572	6.55E-228	1	PNISR	lymphocyte
1.98E-229	0.260739756	0.172	0.297	6.70E-225	1	RNF187	lymphocyte
3.72E-221	0.273781347	0.234	0.392	1.26E-216	1	BCLAF1	lymphocyte
4.52E-221	0.523893868	0.314	0.274	1.53E-216	1	GLIPR1	lymphocyte
8.01E-220	0.613154044	0.285	0.224	2.70E-215	1	IL7R	lymphocyte
1.81E-217	0.571059298	0.552	0.668	6.09E-213	1	SRSF2	lymphocyte
4.73E-213	0.262849625	0.183	0.31	1.60E-208	1	WDR33	lymphocyte
1.54E-211	0.253614912	0.195	0.325	5.18E-207	1	BPTF	lymphocyte
4.10E-207	0.277645596	0.177	0.3	1.3832E-202	1	IRF3	lymphocyte
1.2268E-201	0.256761616	0.177	0.297	4.1392E-197	1	ZNF428	lymphocyte
1.2303E-200	0.670478477	0.257	0.226	4.1511E-196	1	BIN1	lymphocyte
1.544E-195	0.27019986	0.163	0.274	5.2093E-191	1	SRSF8	lymphocyte
3.3E-193	0.686402497	0.255	0.221	1.1134E-188	1	RNF19A	lymphocyte
6.7387E-193	0.283764262	0.194	0.322	2.2737E-188	1	ATG12	lymphocyte
5.2827E-192	0.258530436	0.231	0.378	1.7824E-187	1	PNRC2	lymphocyte
8.8343E-191	0.285189388	0.213	0.351	2.9807E-186	1	GGNBP2	lymphocyte
4.6016E-190	0.291129936	0.177	0.295	1.5526E-185	1	CSNK1D	lymphocyte
1.2149E-188	0.639807729	0.458	0.524	4.0991E-184	1	RAP1B	lymphocyte
1.3525E-187	0.428241026	0.595	0.725	4.5634E-183	1	CIRBP	lymphocyte
1.0236E-183	0.267944006	0.161	0.266	3.4537E-179	1	OGT	lymphocyte
2.9896E-182	0.251790196	0.29	0.472	1.0087E-177	1	PYURF	lymphocyte
1.8898E-181	0.253966997	0.253	0.407	6.3763E-177	1	PRKAR1A	lymphocyte
6.5457E-181	0.265510244	0.267	0.432	2.2085E-176	1	DDX46	lymphocyte
1.098E-180	0.499676526	0.538	0.663	3.7046E-176	1	ANAPC16	lymphocyte
1.0425E-179	0.266088123	0.154	0.257	3.5173E-175	1	TOX4	lymphocyte
1.45E-179	0.28326824	0.197	0.321	4.8922E-175	1	PPHLN1	lymphocyte
3.8052E-177	0.272355405	0.189	0.308	1.2839E-172	1	PRPF4B	lymphocyte
7.3845E-177	0.254930916	0.251	0.407	2.4915E-172	1	MAGOH	lymphocyte
6.2883E-176	0.28364585	0.31	0.488	2.1217E-171	1	CACYBP	lymphocyte
1.5302E-174	0.301549508	0.183	0.3	5.1628E-170	1	MFSD10	lymphocyte
2.2098E-174	0.267943724	0.194	0.316	7.4558E-170	1	ZNRD1	lymphocyte
3.9469E-173	0.294617367	0.212	0.341	1.3317E-168	1	TRA2A	lymphocyte
1.0255E-170	0.28175364	0.24	0.388	3.4601E-166	1	THRAP3	lymphocyte
1.2349E-169	0.265919499	0.169	0.275	4.1666E-165	1	MAT2B	lymphocyte
1.303E-168	0.291847826	0.17	0.278	4.3964E-164	1	GOLGA7	lymphocyte
4.4666E-167	0.269517922	0.294	0.473	1.507E-162	1	RBM25	lymphocyte
1.9477E-162	0.258886401	0.155	0.252	6.5714E-158	1	KDM5A	lymphocyte
1.1117E-161	0.299959877	0.652	0.776	3.7509E-157	1	SKP1	lymphocyte
7.3572E-160	0.277776235	0.166	0.269	2.4823E-155	1	CALCOCO2	lymphocyte
1.7089E-159	0.28034235	0.241	0.384	5.766E-155	1	ARPP19	lymphocyte
2.1297E-157	0.643978362	0.261	0.232	7.1857E-153	1	RP11-138A9.1	lymphocyte
1.1232E-156	0.298146914	0.164	0.265	3.7898E-152	1	TRIM56	lymphocyte
2.9419E-155	0.30979671	0.249	0.398	9.9258E-151	1	ADAR	lymphocyte
2.415E-154	0.284301421	0.161	0.259	8.1481E-150	1	TTC19	lymphocyte
4.0215E-154	0.285045007	0.174	0.279	1.3568E-149	1	AKIRIN1	lymphocyte
2.5357E-153	0.284712446	0.162	0.261	8.5556E-149	1	KRR1	lymphocyte
4.0204E-151	0.291957421	0.213	0.339	1.3565E-146	1	MED10	lymphocyte
1.173E-150	0.657677631	0.382	0.415	3.9576E-146	1	OSTF1	lymphocyte
1.1341E-149	0.269511035	0.296	0.467	3.8263E-145	1	SCAF11	lymphocyte
7.9217E-149	0.314801216	0.202	0.321	2.6728E-144	1	RSBN1L	lymphocyte
7.6422E-145	0.72582152	0.304	0.456	2.5785E-140	1	HSPA1B	lymphocyte
9.1295E-145	0.542104577	0.28	0.259	3.0803E-140	1	ANXA6	lymphocyte
1.2508E-144	0.396662909	0.572	0.711	4.2202E-140	1	C19orf43	lymphocyte
3.6941E-144	0.314307643	0.172	0.274	1.2464E-139	1	ATF6B	lymphocyte
1.5202E-143	0.260551364	0.33	0.525	5.1292E-139	1	C19orf60	lymphocyte
2.3527E-143	0.288063129	0.231	0.362	7.9381E-139	1	CNN2	lymphocyte
4.9082E-143	0.286346792	0.233	0.367	1.656E-138	1	TPR	lymphocyte
4.3217E-141	0.758925287	0.396	0.429	1.4581E-136	1	YPEL5	lymphocyte
6.4786E-141	0.278853286	0.287	0.454	2.1859E-136	1	RNPS1	lymphocyte
7.1426E-141	0.262024554	0.17	0.268	2.4099E-136	1	FAM89B	lymphocyte
7.348E-141	0.265175246	0.322	0.506	2.4792E-136	1	TRA2B	lymphocyte
3.4099E-138	0.574056649	0.47	0.557	1.1505E-133	1	N4BP2L2	lymphocyte
5.9584E-138	0.335217905	0.274	0.433	2.0104E-133	1	FAM133B	lymphocyte
1.3264E-136	0.313250012	0.214	0.336	4.4752E-132	1	HSPB11	lymphocyte
1.9802E-135	0.492005249	0.325	0.297	6.6811E-131	1	RPS4Y1	lymphocyte
1.7754E-133	0.275270071	0.279	0.436	5.9902E-129	1	DNAJC8	lymphocyte
1.7143E-132	0.542911981	0.281	0.262	5.7842E-128	1	TGFB1	lymphocyte
5.5253E-132	0.323773742	0.261	0.412	1.8642E-127	1	RTF1	lymphocyte
1.6864E-129	0.255666024	0.325	0.509	5.6898E-125	1	SYF2	lymphocyte
9.1902E-129	0.428774939	0.301	0.277	3.1008E-124	1	EVI2B	lymphocyte
1.7766E-128	0.332954047	0.294	0.462	5.9944E-124	1	BRD2	lymphocyte
4.304E-128	0.416889451	0.538	0.64	1.4522E-123	1	CIB1	lymphocyte
6.7335E-128	0.429973679	0.35	0.342	2.2719E-123	1	CARD16	lymphocyte
2.3599E-127	0.291912194	0.291	0.453	7.9624E-123	1	LUC7L3	lymphocyte
2.7536E-127	0.279301281	0.199	0.308	9.2907E-123	1	PHF20	lymphocyte
8.2404E-127	0.369118164	0.169	0.267	2.7803E-122	1	APMAP	lymphocyte
1.7667E-125	0.554427828	0.473	0.573	5.9607E-121	1	TRAPPC1	lymphocyte
4.2421E-125	0.30942691	0.178	0.278	1.4313E-120	1	PMF1	lymphocyte
7.8768E-124	0.356166156	0.247	0.39	2.6576E-119	1	SURF4	lymphocyte
1.9881E-123	0.684491085	0.4	0.451	6.7078E-119	1	PPP1R2	lymphocyte
1.0727E-122	0.62616128	0.256	0.239	3.6193E-118	1	ODF2L	lymphocyte
2.9649E-122	0.314790296	0.272	0.425	1.0004E-117	1	METTL9	lymphocyte
1.1722E-118	0.564812786	0.26	0.239	3.9549E-114	1	FKBP5	lymphocyte
1.3521E-117	0.499564676	0.262	0.241	4.562E-113	1	GBP2	lymphocyte
1.5512E-117	0.326485399	0.209	0.322	5.2338E-113	1	SIGIRR	lymphocyte
2.3103E-114	0.614500966	0.423	0.493	7.795E-110	1	KMT2E	lymphocyte
4.0274E-114	0.322871741	0.185	0.28	1.3588E-109	1	INTS6	lymphocyte
4.2091E-113	0.283850268	0.33	0.513	1.4202E-108	1	SRSF11	lymphocyte
9.7843E-113	0.395154243	0.569	0.707	3.3012E-108	1	EIF4A2	lymphocyte
1.8766E-112	0.483602332	0.503	0.612	6.3317E-108	1	FUS	lymphocyte
2.739E-112	0.61209795	0.317	0.322	9.2415E-108	1	CCND2	lymphocyte
1.8132E-110	0.322919895	0.235	0.357	6.1177E-106	1	GCC2	lymphocyte
3.7783E-108	0.510203552	0.256	0.24	1.2748E-103	1	SNRPN	lymphocyte
6.9616E-108	0.352914603	0.189	0.29	2.3488E-103	1	CD2BP2	lymphocyte
1.0445E-106	0.349836989	0.25	0.386	3.524E-102	1	PIN1	lymphocyte
3.5014E-106	0.345306478	0.222	0.339	1.1814E-101	1	TRABD	lymphocyte
6.8047E-106	0.317741068	0.182	0.276	2.2959E-101	1	HNRNPL	lymphocyte
2.2688E-101	0.649441142	0.253	0.249	7.65477E-97	1	ABHD17A	lymphocyte
1.4375E-100	0.349726931	0.25	0.38	4.85016E-96	1	SLTM	lymphocyte
2.1915E-100	0.336117419	0.274	0.418	7.39409E-96	1	MPHOSPH8	lymphocyte
3.3472E-99	0.336124035	0.179	0.271	1.12934E-94	1	METTL23	lymphocyte
6.88168E-98	0.595135261	0.334	0.349	2.32188E-93	1	IDS	lymphocyte
1.49408E-97	0.440141384	0.51	0.616	5.04104E-93	1	CAPZB	lymphocyte
5.89154E-97	0.302845865	0.169	0.254	1.98781E-92	1	KLF13	lymphocyte
6.53286E-96	0.611412997	0.389	0.438	2.20419E-91	1	ELF1	lymphocyte
2.1671E-95	0.35586996	0.257	0.232	7.31181E-91	1	TNFRSF1B	lymphocyte
3.40387E-94	0.283675484	0.36	0.545	1.14847E-89	1	DDX17	lymphocyte
7.91795E-94	0.594959445	0.383	0.424	2.67152E-89	1	MBNL1	lymphocyte
1.87046E-93	0.37152276	0.25	0.38	6.31093E-89	1	ORMDL1	lymphocyte
2.71396E-93	0.29400268	0.293	0.257	9.15689E-89	1	ITGB2	lymphocyte
1.35194E-92	0.367934524	0.211	0.319	4.56145E-88	1	SHISA5	lymphocyte
1.86766E-92	0.284372668	0.19	0.281	6.30148E-88	1	TWF2	lymphocyte
1.3517E-90	0.283137026	0.346	0.527	4.56064E-86	1	SRRM1	lymphocyte
6.15225E-90	0.297776314	0.178	0.262	2.07577E-85	1	PCM1	lymphocyte
1.51656E-89	0.348582123	0.179	0.266	5.11687E-85	1	PDCL3	lymphocyte
1.92885E-88	0.431016465	0.526	0.661	6.50793E-84	1	RBM39	lymphocyte
1.05314E-86	0.347930123	0.274	0.414	3.55331E-82	1	ARPC5L	lymphocyte
1.44761E-83	0.367008809	0.56	0.695	4.88424E-79	1	PARK7	lymphocyte
1.61089E-80	0.315624718	0.203	0.294	5.43515E-76	1	SERTAD1	lymphocyte
1.03104E-79	0.28303774	0.346	0.519	3.47873E-75	1	SF1	lymphocyte
1.59989E-78	0.292845537	0.173	0.25	5.39802E-74	1	CHD2	lymphocyte
4.67423E-72	0.349073159	0.243	0.356	1.57709E-67	1	SS18L2	lymphocyte
1.34635E-70	0.337767893	0.352	0.349	4.54258E-66	1	UCP2	lymphocyte
2.56841E-70	0.715608772	0.295	0.307	8.66582E-66	1	CITED2	lymphocyte
9.01749E-69	0.352548322	0.241	0.351	3.0425E-64	1	IK	lymphocyte
4.83677E-68	0.348863863	0.241	0.346	1.63193E-63	1	EML4	lymphocyte
1.38617E-66	0.561997662	0.35	0.382	4.67694E-62	1	IRF1	lymphocyte
3.28417E-66	0.516521745	0.391	0.444	1.10808E-61	1	ANKRD12	lymphocyte
7.93692E-66	0.413844206	0.315	0.468	2.67792E-61	1	FAM177A1	lymphocyte
1.51302E-65	0.302908491	0.187	0.266	5.10495E-61	1	FAM195B	lymphocyte
1.63392E-65	0.598549236	0.342	0.386	5.51285E-61	1	BUB3	lymphocyte
4.02608E-65	0.33463554	0.184	0.265	1.3584E-60	1	COMMD8	lymphocyte
5.26714E-65	0.967373211	0.452	0.531	1.77713E-60	1	DNAJB1	lymphocyte
1.29612E-64	0.352021461	0.185	0.266	4.37312E-60	1	RPS6KA3	lymphocyte
1.54234E-63	0.281482972	0.362	0.532	5.20387E-59	1	CCNL1	lymphocyte
1.6477E-63	0.334438601	0.288	0.422	5.55935E-59	1	TBCB	lymphocyte
1.30106E-62	0.319959714	0.251	0.358	4.38976E-58	1	SH3KBP1	lymphocyte
1.4209E-62	0.652542125	0.314	0.346	4.7941E-58	1	PCSK7	lymphocyte
8.87491E-61	0.277689699	0.563	0.666	2.99439E-56	1	ARPC1B	lymphocyte
2.73591E-58	0.55561092	0.795	0.877	9.23097E-54	1	HSP90AA1	lymphocyte
1.23307E-57	0.376684815	0.261	0.379	4.16039E-53	1	MEAF6	lymphocyte
8.39721E-55	0.25474227	0.348	0.495	2.83322E-50	1	RAP1A	lymphocyte
1.6088E-54	0.358149042	0.295	0.427	5.42808E-50	1	MRPS6	lymphocyte
3.30551E-54	0.362316211	0.189	0.267	1.11528E-49	1	DR1	lymphocyte
1.14039E-53	0.646871138	0.295	0.325	3.84768E-49	1	NAP1L4	lymphocyte
4.92394E-53	0.402247541	0.223	0.311	1.66134E-48	1	MYADM	lymphocyte
1.29303E-51	0.585214206	0.327	0.366	4.36268E-47	1	ARID4B	lymphocyte
1.35577E-50	0.381551325	0.26	0.373	4.57436E-46	1	POLR2G	lymphocyte
1.64612E-50	0.324015115	0.568	0.71	5.55402E-46	1	CDC42	lymphocyte
4.65077E-49	0.303754582	0.201	0.277	1.56917E-44	1	YPEL3	lymphocyte
3.60024E-48	0.463472321	0.441	0.543	1.21472E-43	1	PSMB8	lymphocyte
7.46631E-48	0.415811913	0.188	0.265	2.51913E-43	1	MAPK1	lymphocyte
1.39351E-47	0.565102139	0.316	0.352	4.70172E-43	1	SP100	lymphocyte
2.67279E-47	0.357461602	0.391	0.569	9.01798E-43	1	HNRNPH1	lymphocyte
3.67091E-47	0.304264775	0.646	0.761	1.23857E-42	1	JUNB	lymphocyte
5.22547E-46	0.63742422	0.322	0.367	1.76307E-41	1	G3BP2	lymphocyte
1.28617E-45	0.321305164	0.201	0.275	4.33952E-41	1	BTG3	lymphocyte
1.07919E-44	0.347164377	0.345	0.501	3.6412E-40	1	BAX	lymphocyte
1.16334E-44	0.287184133	0.244	0.335	3.92511E-40	1	IVNS1ABP	lymphocyte
2.19028E-44	0.335496317	0.289	0.396	7.39001E-40	1	ITM2C	lymphocyte
1.50097E-43	0.490859095	0.406	0.484	5.06427E-39	1	CFLAR	lymphocyte
2.99963E-43	0.379799163	0.28	0.399	1.01208E-38	1	PNN	lymphocyte
6.20845E-43	0.366682956	0.25	0.347	2.09473E-38	1	TNRC6B	lymphocyte
1.8193E-41	0.299045831	0.375	0.548	6.13831E-37	1	ARHGDIA	lymphocyte
8.1244E-41	0.334453158	0.32	0.46	2.74117E-36	1	ECH1	lymphocyte
2.72915E-39	0.343741311	0.215	0.295	9.20814E-35	1	OPTN	lymphocyte
1.04608E-38	0.434397697	0.471	0.606	3.52946E-34	1	RBM8A	lymphocyte
9.01748E-38	0.400590022	0.507	0.656	3.0425E-33	1	HNRNPDL	lymphocyte
1.12571E-37	0.44796977	0.468	0.602	3.79815E-33	1	PPP1CA	lymphocyte
5.50644E-36	0.369164287	0.184	0.25	1.85787E-31	1	KMT2A	lymphocyte
1.36335E-32	0.570804942	0.366	0.448	4.59996E-28	1	CHMP4A	lymphocyte
2.86065E-30	0.411874935	0.253	0.35	9.65183E-26	1	CCDC107	lymphocyte
4.1398E-30	0.408293566	0.243	0.333	1.39677E-25	1	PRMT2	lymphocyte
4.62606E-30	0.29893465	0.387	0.557	1.56083E-25	1	UBXN1	lymphocyte
1.08426E-29	0.397871425	0.2	0.272	3.65831E-25	1	HMOX2	lymphocyte
4.74047E-29	0.280478505	0.538	0.67	1.59943E-24	1	TPM3	lymphocyte
5.72286E-29	0.392979897	0.319	0.452	1.93089E-24	1	RSRC2	lymphocyte
7.69206E-29	0.380653502	0.199	0.267	2.5953E-24	1	C17orf62	lymphocyte
2.83289E-28	0.563214918	0.357	0.427	9.55816E-24	1	STAT3	lymphocyte
3.33381E-28	0.439876049	0.188	0.251	1.12483E-23	1	VPS37B	lymphocyte
4.21506E-28	0.352974111	0.365	0.531	1.42216E-23	1	FKBP8	lymphocyte
4.40129E-27	0.423466483	0.225	0.306	1.485E-22	1	CMC2	lymphocyte
1.99657E-25	0.287699084	0.404	0.574	6.73641E-21	1	YWHAQ	lymphocyte
4.58642E-25	0.567020978	0.286	0.319	1.54746E-20	1	CDC42SE1	lymphocyte
4.80877E-25	0.419610551	0.438	0.551	1.62248E-20	1	ABRACL	lymphocyte
4.61112E-24	0.353671147	0.319	0.442	1.55579E-19	1	IDH2	lymphocyte
1.37664E-23	0.399631139	0.235	0.314	4.64477E-19	1	WNK1	lymphocyte
1.82059E-23	0.527943708	0.378	0.465	6.14266E-19	1	IFI27L2	lymphocyte
9.43359E-23	0.422334376	0.259	0.351	3.18289E-18	1	NKTR	lymphocyte
1.18871E-21	0.385080517	0.217	0.286	4.0107E-17	1	CDKN1B	lymphocyte
1.68435E-21	0.326595494	0.391	0.556	5.68301E-17	1	HNRNPA0	lymphocyte
9.99462E-21	0.37917052	0.193	0.252	3.37219E-16	1	CCNH	lymphocyte
1.96887E-20	0.412009609	0.292	0.397	6.64297E-16	1	POLR2J3	lymphocyte
3.34873E-20	0.482950714	0.209	0.279	1.12986E-15	1	NDFIP2	lymphocyte
7.79649E-20	0.325956876	0.326	0.443	2.63054E-15	1	TSTD1	lymphocyte
9.46488E-20	0.417877737	0.24	0.32	3.19345E-15	1	DDX6	lymphocyte
1.51788E-19	0.421363049	0.207	0.275	5.12132E-15	1	SLC9A3R1	lymphocyte
8.78235E-19	0.503970097	0.358	0.434	2.96317E-14	1	JAK1	lymphocyte
1.3589E-18	0.367283158	0.351	0.491	4.58493E-14	1	ARGLU1	lymphocyte
2.74117E-18	0.28746325	0.427	0.619	9.24872E-14	1	WDR83OS	lymphocyte
1.07549E-17	0.263180271	0.411	0.57	3.62872E-13	1	CALM3	lymphocyte
1.25361E-17	0.428188752	0.275	0.376	4.22968E-13	1	DHRS7	lymphocyte
6.5852E-17	0.488955354	0.238	0.257	2.22185E-12	1	ZC3HAV1	lymphocyte
9.76528E-17	0.448875093	0.258	0.349	3.29481E-12	1	DHX36	lymphocyte
2.84112E-16	0.412931718	0.421	0.52	9.58594E-12	1	EID1	lymphocyte
4.5339E-16	0.56734594	0.334	0.402	1.52974E-11	1	CLK1	lymphocyte
1.01305E-15	0.386068979	0.382	0.531	3.41803E-11	1	DDX3X	lymphocyte
4.07132E-14	0.425266724	0.24	0.317	1.37366E-09	1	AIP	lymphocyte
4.50118E-14	0.556890704	0.347	0.432	1.5187E-09	1	PRPF38B	lymphocyte
9.38533E-14	0.456496023	0.421	0.547	3.16661E-09	1	PRRC2C	lymphocyte
1.08318E-13	0.40709951	0.229	0.298	3.65466E-09	1	CCNDBP1	lymphocyte
2.14373E-13	0.330792381	0.489	0.632	7.23294E-09	1	C9orf16	lymphocyte
6.9896E-13	0.894676492	0.37	0.411	2.35829E-08	1	HSPA1A	lymphocyte
1.84735E-12	0.365045343	0.474	0.612	6.23295E-08	1	ACTR3	lymphocyte
1.06358E-10	0.450017873	0.258	0.344	3.58853E-06	1	COMMD7	lymphocyte
1.69256E-10	0.443225642	0.238	0.31	5.71068E-06	1	FGFR1OP2	lymphocyte
5.79008E-10	0.376807213	0.387	0.544	1.95357E-05	1	TAPBP	lymphocyte
7.7123E-10	0.447058601	0.272	0.361	2.60213E-05	1	CCDC12	lymphocyte
9.11806E-10	0.480070501	0.294	0.347	3.07643E-05	1	CASP4	lymphocyte
4.02291E-09	0.378967777	0.386	0.533	0.000135733	1	CAPZA1	lymphocyte
5.64909E-08	0.369513455	0.319	0.368	0.001906004	1	C12orf75	lymphocyte
1.00368E-07	0.334261294	0.356	0.477	0.003386404	1	MYH9	lymphocyte
1.01379E-07	0.459272716	0.31	0.418	0.003420534	1	TAF7	lymphocyte
1.10019E-07	0.399244998	0.256	0.329	0.003712028	1	TLN1	lymphocyte
1.77816E-07	0.377519631	0.456	0.597	0.005999524	1	RABAC1	lymphocyte
1.93161E-07	0.611154409	0.235	0.269	0.006517244	1	CLDND1	lymphocyte
2.26969E-07	0.481525378	0.336	0.445	0.007657932	1	H1FX	lymphocyte
2.57177E-07	0.333124849	0.417	0.581	0.008677154	1	TMEM50A	lymphocyte
3.52726E-07	0.299766523	0.445	0.616	0.011900969	1	BLOC1S1	lymphocyte
1.98933E-06	0.402518182	0.22	0.274	0.067119863	1	MACF1	lymphocyte
2.18668E-06	0.39951209	0.361	0.486	0.073778417	1	IQGAP1	lymphocyte
3.21359E-06	0.504502367	0.253	0.296	0.10842643	1	POLR3GL	lymphocyte
7.60432E-06	0.442234063	0.25	0.321	0.256569716	1	PPP1R12A	lymphocyte
8.31862E-06	0.468906429	0.265	0.343	0.280670103	1	MGEA5	lymphocyte
2.76989E-05	0.380617001	0.27	0.305	0.934561229	1	FAM107B	lymphocyte
8.62959E-05	0.355997085	0.441	0.562	1	1	C12orf57	lymphocyte
0.000118204	0.399467735	0.392	0.545	1	1	SELT	lymphocyte
0.00030257	0.359212541	0.414	0.583	1	1	UBE2D2	lymphocyte
0.000600585	0.369124041	0.368	0.495	1	1	AES	lymphocyte
0.000670273	0.414211542	0.273	0.345	1	1	IDI1	lymphocyte
0.001253322	0.530940672	0.325	0.416	1	1	NCOR1	lymphocyte
0.002021931	0.433769453	0.231	0.287	1	1	EPC1	lymphocyte
0.002747567	0.477482819	0.315	0.369	1	1	REL	lymphocyte
0.003036405	0.484888738	0.407	0.54	1	1	DNAJB6	lymphocyte
0.003681755	0.509735922	0.448	0.586	1	1	DNAJA1	lymphocyte
0.005121099	0.479177306	0.381	0.504	1	1	PAIP2	lymphocyte
0.005364851	0.488563181	0.276	0.33	1	1	TANK	lymphocyte
0.006072682	0.276790564	0.358	0.418	1	1	RGS10	lymphocyte
0	2.348982196	0.725	0.183	0	2	IL7R	lymphocyte
0	1.836640842	0.557	0.15	0	2	KLRB1	lymphocyte
0	1.515050949	0.844	0.72	0	2	SARAF	lymphocyte
0	1.489067888	0.687	0.219	0	2	LTB	lymphocyte
0	1.432221363	0.253	0.052	0	2	TRBC1	lymphocyte
0	1.397654711	0.748	0.26	0	2	TRBC2	lymphocyte
0	1.345645624	0.85	0.258	0	2	CD3D	lymphocyte
0	1.32916044	0.513	0.374	0	2	CREM	lymphocyte
0	1.326280843	0.633	0.203	0	2	TRAC	lymphocyte
0	1.322079393	0.678	0.309	0	2	CD69	lymphocyte
0	1.314880445	0.97	0.835	0	2	BTG1	lymphocyte
0	1.289450088	0.861	0.465	0	2	CXCR4	lymphocyte
0	1.268614433	0.445	0.153	0	2	RORA	lymphocyte
0	1.267893788	0.716	0.222	0	2	CD3E	lymphocyte
0	1.260802168	0.601	0.419	0	2	LEPROTL1	lymphocyte
0	1.250399507	0.727	0.234	0	2	CD2	lymphocyte
0	1.211032627	0.314	0.052	0	2	CCR7	lymphocyte
0	1.187578464	0.513	0.145	0	2	SPOCK2	lymphocyte
0	1.168742088	0.415	0.147	0	2	GIMAP7	lymphocyte
0	1.15085347	0.847	0.605	0	2	TSC22D3	lymphocyte
0	1.132099859	0.287	0.066	0	2	FYB	lymphocyte
0	1.11267262	0.828	0.724	0	2	ZFP36L2	lymphocyte
0	1.106596615	0.479	0.406	0	2	ANXA1	lymphocyte
0	1.072142427	0.521	0.163	0	2	CD3G	lymphocyte
0	1.031977865	0.426	0.188	0	2	PIK3IP1	lymphocyte
0	1.015041813	0.997	0.996	0	2	RPS27	lymphocyte
0	1.013904451	0.357	0.18	0	2	RP11-138A9.2	lymphocyte
0	1.013551472	0.764	0.741	0	2	JUNB	lymphocyte
0	0.994196769	0.554	0.444	0	2	PPP2R5C	lymphocyte
0	0.985219531	0.678	0.593	0	2	FXYD5	lymphocyte
0	0.981515406	0.309	0.067	0	2	TRAT1	lymphocyte
0	0.975964178	0.467	0.42	0	2	YPEL5	lymphocyte
0	0.970992655	0.616	0.61	0	2	TXNIP	lymphocyte
0	0.964994954	0.992	0.986	0	2	RPS29	lymphocyte
0	0.937545582	0.588	0.408	0	2	TNFAIP3	lymphocyte
0	0.929632778	0.357	0.229	0	2	CNOT6L	lymphocyte
0	0.929343128	0.414	0.264	0	2	AAK1	lymphocyte
0	0.925449166	0.595	0.35	0	2	CYTIP	lymphocyte
0	0.921658221	0.358	0.224	0	2	RP11-138A9.1	lymphocyte
0	0.911560453	0.696	0.404	0	2	PTPRC	lymphocyte
0	0.906167854	0.348	0.22	0	2	NR3C1	lymphocyte
0	0.905622457	0.561	0.316	0	2	CD48	lymphocyte
0	0.905413669	0.513	0.429	0	2	ANKRD12	lymphocyte
0	0.899165071	0.305	0.079	0	2	CD6	lymphocyte
0	0.890111953	0.296	0.112	0	2	GPR171	lymphocyte
0	0.884060117	0.4	0.2	0	2	ETS1	lymphocyte
0	0.880234253	0.548	0.438	0	2	STK4	lymphocyte
0	0.878214592	0.422	0.201	0	2	FYN	lymphocyte
0	0.861179944	0.82	0.581	0	2	ARHGDIB	lymphocyte
0	0.858357826	0.346	0.163	0	2	GIMAP4	lymphocyte
0	0.858032011	0.479	0.44	0	2	PPP1R2	lymphocyte
0	0.857501694	0.995	0.992	0	2	RPL34	lymphocyte
0	0.856021975	0.527	0.276	0	2	GPR183	lymphocyte
0	0.854989052	0.422	0.348	0	2	PDCD4	lymphocyte
0	0.854469634	0.563	0.304	0	2	EVL	lymphocyte
0	0.852645485	0.391	0.201	0	2	IKZF1	lymphocyte
0	0.848742525	0.265	0.122	0	2	TCF7	lymphocyte
0	0.842945667	0.427	0.27	0	2	6-Sep	lymphocyte
0	0.837144498	0.452	0.191	0	2	LCK	lymphocyte
0	0.835275469	0.26	0.071	0	2	ICOS	lymphocyte
0	0.834255817	0.812	0.442	0	2	CD52	lymphocyte
0	0.832939674	0.404	0.191	0	2	ITM2A	lymphocyte
0	0.830452161	0.26	0.094	0	2	BCL11B	lymphocyte
0	0.82837545	0.643	0.43	0	2	GMFG	lymphocyte
0	0.821592929	0.428	0.195	0	2	CLEC2D	lymphocyte
0	0.817129223	0.401	0.28	0	2	RGCC	lymphocyte
0	0.814647323	0.987	0.979	0	2	RPS25	lymphocyte
0	0.814410291	0.474	0.252	0	2	ACAP1	lymphocyte
0	0.813667263	0.995	0.991	0	2	RPS27A	lymphocyte
0	0.812765037	0.769	0.726	0	2	KLF6	lymphocyte
0	0.806331008	0.989	0.982	0	2	RPL30	lymphocyte
0	0.800419758	0.396	0.238	0	2	ARL4C	lymphocyte
0	0.787821135	0.32	0.233	0	2	ODF2L	lymphocyte
0	0.783913244	0.74	0.708	0	2	GLTSCR2	lymphocyte
0	0.778267845	0.337	0.232	0	2	FKBP5	lymphocyte
0	0.771595102	0.995	0.99	0	2	RPS15A	lymphocyte
0	0.767355763	0.46	0.315	0	2	STK17A	lymphocyte
0	0.765914144	0.994	0.991	0	2	RPS12	lymphocyte
0	0.7622229	0.458	0.291	0	2	GNB2L1	lymphocyte
0	0.757091499	0.293	0.159	0	2	PBXIP1	lymphocyte
0	0.753525411	0.421	0.234	0	2	RHOH	lymphocyte
0	0.748467781	0.316	0.127	0	2	LAT	lymphocyte
0	0.739685479	0.998	0.996	0	2	RPLP1	lymphocyte
0	0.739565286	0.999	0.97	0	2	MALAT1	lymphocyte
0	0.738571218	0.998	0.995	0	2	EEF1A1	lymphocyte
0	0.735533507	0.306	0.209	0	2	SELK	lymphocyte
0	0.720744644	0.702	0.714	0	2	JUN	lymphocyte
0	0.717349873	0.443	0.402	0	2	CDC42SE2	lymphocyte
0	0.715706284	0.99	0.983	0	2	RPS3A	lymphocyte
0	0.704622109	0.684	0.493	0	2	RGS1	lymphocyte
0	0.704303444	0.5	0.376	0	2	STK17B	lymphocyte
0	0.702531057	0.994	0.991	0	2	RPL32	lymphocyte
0	0.690416117	0.993	0.991	0	2	TPT1	lymphocyte
0	0.688939607	0.472	0.34	0	2	BIRC3	lymphocyte
0	0.683231747	0.926	0.915	0	2	RPS10	lymphocyte
0	0.676391762	0.993	0.989	0	2	RPL11	lymphocyte
0	0.675491064	0.985	0.978	0	2	RPL9	lymphocyte
0	0.668491792	0.521	0.363	0	2	RARRES3	lymphocyte
0	0.657009441	0.349	0.247	0	2	TNFAIP8	lymphocyte
0	0.65688156	0.998	0.996	0	2	RPL13	lymphocyte
0	0.648672604	0.258	0.172	0	2	PTGER4	lymphocyte
0	0.645084167	0.458	0.34	0	2	GPSM3	lymphocyte
0	0.635662151	0.988	0.981	0	2	RPL3	lymphocyte
0	0.62694351	0.403	0.299	0	2	GYPC	lymphocyte
0	0.620579433	0.99	0.989	0	2	RPL21	lymphocyte
0	0.612838401	0.318	0.2	0	2	1-Sep	lymphocyte
0	0.611611017	0.771	0.741	0	2	DUSP1	lymphocyte
0	0.599851632	0.416	0.271	0	2	LIMD2	lymphocyte
0	0.595928965	0.997	0.996	0	2	RPL10	lymphocyte
0	0.595390877	0.27	0.15	0	2	TRAF3IP3	lymphocyte
0	0.594710168	0.991	0.984	0	2	RPS3	lymphocyte
0	0.590508192	0.99	0.986	0	2	RPL19	lymphocyte
0	0.585216882	0.991	0.983	0	2	RPS4X	lymphocyte
0	0.584596345	0.475	0.388	0	2	IL2RG	lymphocyte
0	0.58299793	0.555	0.441	0	2	ISG20	lymphocyte
0	0.582037283	0.761	0.635	0	2	S100A4	lymphocyte
0	0.581915326	0.937	0.93	0	2	EEF1D	lymphocyte
0	0.580848389	0.659	0.456	0	2	CORO1A	lymphocyte
0	0.575067863	0.993	0.991	0	2	RPLP2	lymphocyte
0	0.571584896	0.296	0.199	0	2	EVI2A	lymphocyte
0	0.571058188	0.999	0.987	0	2	B2M	lymphocyte
0	0.570326251	0.981	0.977	0	2	RPS13	lymphocyte
0	0.565547141	0.256	0.167	0	2	TAGAP	lymphocyte
0	0.561575362	0.835	0.852	0	2	TOMM7	lymphocyte
0	0.559158598	0.816	0.594	0	2	IL32	lymphocyte
0	0.558939622	0.914	0.898	0	2	RPL4	lymphocyte
0	0.558681727	0.284	0.127	0	2	CD96	lymphocyte
0	0.553663128	0.984	0.979	0	2	RPL23A	lymphocyte
0	0.5529367	0.951	0.942	0	2	RPL22	lymphocyte
0	0.551675848	0.957	0.938	0	2	RPL5	lymphocyte
0	0.549959055	0.987	0.982	0	2	RPL35A	lymphocyte
0	0.546847831	0.989	0.985	0	2	RPS6	lymphocyte
0	0.545150276	0.822	0.835	0	2	DDX5	lymphocyte
0	0.544354369	0.331	0.225	0	2	SLA	lymphocyte
0	0.539653663	0.619	0.657	0	2	RPL17	lymphocyte
0	0.534758427	0.956	0.934	0	2	RPSA	lymphocyte
0	0.53209497	0.993	0.989	0	2	RPS14	lymphocyte
0	0.531231644	0.542	0.412	0	2	RAC2	lymphocyte
0	0.529486117	0.986	0.98	0	2	RPL37	lymphocyte
0	0.528804188	0.914	0.628	0	2	SRGN	lymphocyte
0	0.526402496	0.583	0.363	0	2	CD37	lymphocyte
0	0.516939613	0.646	0.62	0	2	LDHB	lymphocyte
0	0.516704082	0.989	0.982	0	2	RPS8	lymphocyte
0	0.512587397	0.989	0.983	0	2	RPS23	lymphocyte
0	0.511613489	0.997	0.995	0	2	RPL28	lymphocyte
0	0.510337593	0.605	0.243	0	2	CD7	lymphocyte
0	0.509750585	0.314	0.134	0	2	CD247	lymphocyte
0	0.508634923	0.903	0.912	0	2	PFDN5	lymphocyte
0	0.501012052	0.264	0.149	0	2	TBC1D10C	lymphocyte
0	0.499128038	0.652	0.711	0	2	CIRBP	lymphocyte
0	0.498929591	0.983	0.98	0	2	FAU	lymphocyte
0	0.49569173	0.851	0.863	0	2	PABPC1	lymphocyte
0	0.492670909	0.992	0.99	0	2	RPS28	lymphocyte
0	0.490132114	0.829	0.82	0	2	HLA-E	lymphocyte
0	0.488162482	0.954	0.954	0	2	RPL38	lymphocyte
0	0.485932918	0.983	0.981	0	2	RPS16	lymphocyte
0	0.483490201	0.979	0.97	0	2	RPL14	lymphocyte
0	0.476162145	0.767	0.8	0	2	CALM1	lymphocyte
0	0.474189642	0.869	0.865	0	2	EEF1B2	lymphocyte
0	0.471049062	0.813	0.829	0	2	RPS17	lymphocyte
0	0.461955864	0.894	0.935	0	2	RPS26	lymphocyte
0	0.460666836	0.973	0.973	0	2	EIF1	lymphocyte
0	0.452421256	0.957	0.957	0	2	RPL27	lymphocyte
0	0.449081932	0.995	0.992	0	2	RPL39	lymphocyte
0	0.448001882	0.972	0.964	0	2	RPL6	lymphocyte
0	0.441248414	0.969	0.958	0	2	RPL10A	lymphocyte
0	0.436091934	0.657	0.66	0	2	PNRC1	lymphocyte
0	0.431059897	0.987	0.987	0	2	RPL13A	lymphocyte
0	0.430537262	0.856	0.879	0	2	RPL36AL	lymphocyte
0	0.419109394	0.989	0.985	0	2	RPL26	lymphocyte
0	0.415030374	0.926	0.93	0	2	RPL31	lymphocyte
0	0.414720715	0.767	0.796	0	2	COMMD6	lymphocyte
0	0.410741604	0.962	0.96	0	2	RPL24	lymphocyte
0	0.410563096	0.978	0.977	0	2	RPL27A	lymphocyte
0	0.408481134	0.998	0.998	0	2	RPL41	lymphocyte
0	0.400235171	0.992	0.989	0	2	RPL18A	lymphocyte
0	0.399976895	0.971	0.972	0	2	UBA52	lymphocyte
0	0.379527867	0.958	0.907	0	2	HLA-A	lymphocyte
0	0.363936264	0.946	0.95	0	2	RPS20	lymphocyte
0	0.360262519	0.996	0.993	0	2	RPS19	lymphocyte
0	0.359011993	0.998	0.996	0	2	TMSB4X	lymphocyte
0	0.356731454	0.934	0.905	0	2	HLA-C	lymphocyte
0	0.350845569	0.983	0.978	0	2	RPL18	lymphocyte
0	0.35040947	0.674	0.455	0	2	LAPTM5	lymphocyte
0	0.317776556	0.956	0.954	0	2	RPS21	lymphocyte
0	0.317443982	0.995	0.993	0	2	RPS18	lymphocyte
0	0.31450791	0.985	0.982	0	2	RPL15	lymphocyte
0	0.307640854	0.924	0.935	0	2	NACA	lymphocyte
0	0.302901705	0.83	0.876	0	2	TMA7	lymphocyte
0	0.294427058	0.975	0.978	0	2	RPS9	lymphocyte
0	0.286066299	0.984	0.983	0	2	RPL36	lymphocyte
0	0.277355628	0.979	0.975	0	2	RPL29	lymphocyte
0	0.27260094	0.98	0.972	0	2	RPS7	lymphocyte
0	0.264577271	0.834	0.855	0	2	RPL36A	lymphocyte
0	0.258503088	0.969	0.929	0	2	HLA-B	lymphocyte
0	0.251479723	0.916	0.932	0	2	RPL23	lymphocyte
7.41E-305	0.570840454	0.376	0.302	2.50E-300	2	FNBP1	lymphocyte
1.23E-295	0.675867045	0.29	0.204	4.16E-291	2	FYB1	lymphocyte
4.08E-288	0.530393471	0.264	0.184	1.38E-283	2	EMB	lymphocyte
1.57E-282	0.535637812	0.299	0.216	5.29E-278	2	SOCS1	lymphocyte
9.77E-277	0.395057247	0.693	0.759	3.30E-272	2	CCNI	lymphocyte
2.98E-275	0.381570334	0.661	0.653	1.01E-270	2	NFKBIA	lymphocyte
1.54E-274	0.655919612	0.479	0.481	5.20E-270	2	DDX24	lymphocyte
5.00E-267	0.535109918	0.369	0.298	1.69E-262	2	WIPF1	lymphocyte
5.22E-255	0.3317268	0.486	0.386	1.76E-250	2	CD53	lymphocyte
3.38E-248	0.259370193	0.833	0.861	1.14E-243	2	HNRNPA1	lymphocyte
9.47E-242	0.458012015	0.755	0.791	3.20E-237	2	HSPA8	lymphocyte
9.36E-237	0.405375292	0.672	0.718	3.16E-232	2	NAP1L1	lymphocyte
8.85E-235	0.797236025	0.524	0.519	2.99E-230	2	DNAJB1	lymphocyte
5.70E-227	0.488942042	0.273	0.45	1.92E-222	2	HSPA1B	lymphocyte
1.08E-224	0.332498189	0.701	0.742	3.63E-220	2	EIF3E	lymphocyte
5.07E-220	0.576939037	0.48	0.486	1.71E-215	2	VAMP2	lymphocyte
8.69E-218	0.379622411	0.546	0.516	2.93E-213	2	IFITM2	lymphocyte
4.8393E-205	0.553321595	0.343	0.291	1.6328E-200	2	SMAP2	lymphocyte
1.2781E-200	0.591907286	0.273	0.217	4.3122E-196	2	ARID5A	lymphocyte
9.6063E-198	0.641423094	0.374	0.344	3.2412E-193	2	IDS	lymphocyte
1.9209E-192	0.269487243	0.59	0.604	6.481E-188	2	CD44	lymphocyte
4.2373E-190	0.523707053	0.359	0.318	1.4297E-185	2	ICAM3	lymphocyte
2.5113E-188	0.590881087	0.338	0.296	8.473E-184	2	FAM107B	lymphocyte
2.5937E-174	0.471981862	0.56	0.613	8.7513E-170	2	SRSF7	lymphocyte
9.6558E-174	0.61697449	0.459	0.497	3.2579E-169	2	SF1	lymphocyte
1.2556E-171	0.551786127	0.374	0.338	4.2362E-167	2	CELF2	lymphocyte
3.6119E-169	0.518903261	0.55	0.622	1.2187E-164	2	SRSF5	lymphocyte
6.9637E-169	0.44445685	0.572	0.652	2.3495E-164	2	ANAPC16	lymphocyte
1.7658E-160	0.420128346	0.329	0.276	5.9579E-156	2	EVI2B	lymphocyte
5.588E-148	0.484795085	0.282	0.239	1.8854E-143	2	SNRPN	lymphocyte
1.1458E-145	0.457115906	0.512	0.548	3.8659E-141	2	C12orf57	lymphocyte
1.4303E-145	0.271493599	0.258	0.192	4.8258E-141	2	CD27	lymphocyte
2.8459E-141	0.692800631	0.34	0.33	9.602E-137	2	EML4	lymphocyte
2.5747E-139	0.530595714	0.318	0.277	8.6871E-135	2	GLIPR1	lymphocyte
2.7603E-137	0.645135434	0.417	0.432	9.3134E-133	2	ELF1	lymphocyte
3.1839E-137	0.906205822	0.342	0.315	1.0743E-132	2	KLF2	lymphocyte
8.6993E-137	0.569050769	0.271	0.231	2.9351E-132	2	SYNE2	lymphocyte
9.9789E-134	0.517989264	0.497	0.549	3.3669E-129	2	N4BP2L2	lymphocyte
4.7649E-130	0.612619543	0.261	0.223	1.6077E-125	2	RNF19A	lymphocyte
2.3663E-129	0.254342115	0.374	0.311	7.9838E-125	2	SAMSN1	lymphocyte
9.4684E-129	0.575754407	0.301	0.27	3.1946E-124	2	SMCHD1	lymphocyte
1.9847E-121	0.564253963	0.283	0.251	6.6962E-117	2	ZC3HAV1	lymphocyte
1.078E-112	0.523109743	0.675	0.722	3.6373E-108	2	FOS	lymphocyte
1.2471E-111	0.539172726	0.293	0.263	4.2078E-107	2	KIAA1551	lymphocyte
3.3789E-105	0.403464653	0.417	0.409	1.1401E-100	2	RGS10	lymphocyte
3.2839E-102	0.504812249	0.271	0.243	1.10797E-97	2	CCND3	lymphocyte
4.1642E-100	0.579039061	0.251	0.224	1.405E-95	2	MGAT4A	lymphocyte
1.31734E-91	0.35401392	0.25	0.209	4.44471E-87	2	PTPN7	lymphocyte
1.95081E-88	0.490037757	0.461	0.475	6.58203E-84	2	DDIT4	lymphocyte
3.60586E-88	0.762689704	0.566	0.653	1.21662E-83	2	JUND	lymphocyte
4.33129E-87	0.479176966	0.362	0.348	1.46138E-82	2	CRIP1	lymphocyte
1.25958E-85	0.315348812	0.346	0.312	4.24981E-81	2	CLEC2B	lymphocyte
7.76942E-85	0.3805473	0.361	0.329	2.6214E-80	2	DUSP2	lymphocyte
2.7373E-82	0.261495911	0.168	0.261	9.23566E-78	2	ISCA1	lymphocyte
1.2851E-76	0.26590868	0.174	0.266	4.33592E-72	2	SRSF8	lymphocyte
3.41997E-75	0.561683329	0.32	0.315	1.1539E-70	2	ARID5B	lymphocyte
1.4945E-74	0.546352081	0.348	0.361	5.04243E-70	2	ARID4B	lymphocyte
1.93614E-74	0.483868945	0.423	0.456	6.53253E-70	2	RSRP1	lymphocyte
7.01995E-72	0.396281182	0.614	0.675	2.36853E-67	2	ZFP36	lymphocyte
1.06798E-69	0.256478167	0.242	0.363	3.60337E-65	2	HNRNPUL1	lymphocyte
2.87775E-69	0.427920678	0.473	0.541	9.70952E-65	2	ABRACL	lymphocyte
1.18876E-64	0.317555495	0.208	0.306	4.01086E-60	2	TOB1	lymphocyte
3.93774E-63	0.571715705	0.334	0.35	1.32859E-58	2	FOXP1	lymphocyte
3.67897E-61	0.415610681	0.489	0.567	1.24129E-56	2	PNISR	lymphocyte
4.97734E-61	0.379384079	0.493	0.551	1.67935E-56	2	ARL6IP5	lymphocyte
1.52323E-59	0.268481898	0.253	0.372	5.13937E-55	2	ORMDL1	lymphocyte
1.06639E-57	0.311076153	0.552	0.649	3.598E-53	2	EIF3F	lymphocyte
2.79514E-55	0.528050576	0.252	0.238	9.43081E-51	2	IFITM1	lymphocyte
1.34704E-54	0.294198722	0.33	0.475	4.5449E-50	2	CACYBP	lymphocyte
9.20928E-53	0.314818761	0.546	0.633	3.10721E-48	2	CIB1	lymphocyte
4.91257E-52	0.286108163	0.624	0.702	1.6575E-47	2	SOD1	lymphocyte
1.39106E-51	0.264061528	0.229	0.329	4.69345E-47	2	PRMT2	lymphocyte
6.57861E-49	0.4939481	0.387	0.421	2.21962E-44	2	MBNL1	lymphocyte
1.22033E-47	0.363056881	0.511	0.604	4.1174E-43	2	FUS	lymphocyte
2.1497E-46	0.266974586	0.23	0.326	7.25308E-42	2	JMJD1C	lymphocyte
3.78727E-45	0.296802566	0.585	0.697	1.27783E-40	2	EIF4A2	lymphocyte
4.7311E-45	0.256243739	0.289	0.413	1.59627E-40	2	TAF7	lymphocyte
1.74453E-43	0.273089622	0.188	0.264	5.88605E-39	2	SIAH2	lymphocyte
2.28935E-42	0.428560834	0.255	0.248	7.72427E-38	2	ARHGEF1	lymphocyte
2.15063E-40	0.276111937	0.18	0.253	7.25623E-36	2	TSPYL1	lymphocyte
6.06602E-40	0.323840076	0.289	0.412	2.04668E-35	2	UGP2	lymphocyte
1.23397E-38	0.45665614	0.415	0.483	4.1634E-34	2	AES	lymphocyte
1.56881E-37	0.256037178	0.185	0.256	5.29315E-33	2	CHD1	lymphocyte
2.12668E-35	0.497343078	0.343	0.383	7.17541E-31	2	9-Sep	lymphocyte
7.56245E-35	0.590824602	0.296	0.306	2.55157E-30	2	CITED2	lymphocyte
4.28326E-32	0.287053808	0.277	0.386	1.44517E-27	2	AMD1	lymphocyte
1.33092E-31	0.422499018	0.383	0.425	4.49051E-27	2	AKAP13	lymphocyte
9.58965E-31	0.252988058	0.218	0.297	3.23555E-26	2	POLR3GL	lymphocyte
8.54084E-30	0.323080597	0.517	0.632	2.88168E-25	2	SON	lymphocyte
1.87069E-28	0.422858628	0.303	0.32	6.3117E-24	2	TUBA4A	lymphocyte
4.4518E-28	0.366231303	0.298	0.398	1.50204E-23	2	CTD-3252C9.4	lymphocyte
2.77454E-26	0.297657975	0.199	0.27	9.36129E-22	2	AKIRIN1	lymphocyte
6.77886E-26	0.453933636	0.299	0.302	2.28719E-21	2	RPS4Y1	lymphocyte
1.45068E-25	0.315004924	0.243	0.329	4.89461E-21	2	NAP1L4	lymphocyte
6.64617E-24	0.301923571	0.295	0.407	2.24242E-19	2	MPHOSPH8	lymphocyte
1.15349E-23	0.500962125	0.331	0.412	3.89188E-19	2	HSPA1A	lymphocyte
1.90863E-23	0.442186652	0.278	0.297	6.43972E-19	2	TMEM243	lymphocyte
1.05573E-22	0.47478344	0.377	0.44	3.56203E-18	2	GPBP1	lymphocyte
1.75052E-22	0.307241397	0.51	0.629	5.90626E-18	2	CNBP	lymphocyte
1.06333E-21	0.258124704	0.385	0.533	3.58766E-17	2	DNAJB6	lymphocyte
1.38789E-21	0.332916425	0.26	0.352	4.68274E-17	2	BAZ1A	lymphocyte
1.63258E-21	0.284169618	0.238	0.315	5.50832E-17	2	MYCBP2	lymphocyte
4.63722E-21	0.284157753	0.23	0.306	1.5646E-16	2	FGFR1OP2	lymphocyte
1.77364E-20	0.445387014	0.365	0.422	5.98426E-16	2	STAT3	lymphocyte
1.00116E-19	0.328583544	0.249	0.33	3.37792E-15	2	TANK	lymphocyte
1.13524E-19	0.304122934	0.258	0.347	3.83031E-15	2	SS18L2	lymphocyte
6.76419E-19	0.358435339	0.196	0.259	2.28224E-14	2	PDCL3	lymphocyte
1.07836E-18	0.256118857	0.248	0.321	3.6384E-14	2	CDC42SE1	lymphocyte
5.9563E-18	0.259965944	0.385	0.521	2.00966E-13	2	DDX3X	lymphocyte
3.07815E-14	0.372397318	0.236	0.31	1.03857E-09	2	BCAS2	lymphocyte
8.25952E-14	0.265289408	0.213	0.271	2.78676E-09	2	YPEL3	lymphocyte
1.72681E-13	0.335267479	0.263	0.347	5.82626E-09	2	GCC2	lymphocyte
1.87186E-13	0.258696775	0.371	0.506	6.31564E-09	2	CMPK1	lymphocyte
4.54281E-12	0.417682406	0.265	0.357	1.53274E-07	2	NOSIP	lymphocyte
5.1132E-12	0.469285142	0.298	0.336	1.7252E-07	2	TNRC6B	lymphocyte
6.93072E-12	0.438097865	0.255	0.278	2.33843E-07	2	CDKN1B	lymphocyte
8.04211E-12	0.313884802	0.244	0.315	2.71341E-07	2	DDX6	lymphocyte
2.01748E-11	0.386339387	0.405	0.491	6.80699E-07	2	KMT2E	lymphocyte
6.9505E-11	0.598436093	0.367	0.454	2.3451E-06	2	FAM177A1	lymphocyte
3.51827E-10	0.392623292	0.332	0.454	1.18707E-05	2	NDFIP1	lymphocyte
1.05151E-09	0.290914501	0.341	0.449	3.54779E-05	2	C6orf48	lymphocyte
1.69594E-09	0.3589348	0.213	0.269	5.72209E-05	2	CLDND1	lymphocyte
1.90424E-09	0.34056044	0.446	0.554	6.4249E-05	2	GSTK1	lymphocyte
3.65194E-09	0.256885831	0.389	0.519	0.000123217	2	CCNL1	lymphocyte
5.23549E-09	0.322227769	0.33	0.37	0.000176645	2	HLA-F	lymphocyte
8.70454E-09	0.261063737	0.393	0.529	0.000293691	2	ISCU	lymphocyte
1.54928E-08	0.359524814	0.337	0.382	0.000522728	2	IRF1	lymphocyte
3.69624E-08	0.270486453	0.334	0.432	0.001247112	2	JAK1	lymphocyte
4.354E-08	0.387933243	0.241	0.303	0.001469039	2	MYADM	lymphocyte
6.43119E-08	0.352807104	0.436	0.579	0.002169883	2	DNAJA1	lymphocyte
8.08886E-08	0.342170783	0.269	0.349	0.00272918	2	SVIP	lymphocyte
6.31392E-07	0.338137723	0.386	0.527	0.021303174	2	UBE2B	lymphocyte
8.91039E-07	0.446847611	0.312	0.365	0.030063641	2	G3BP2	lymphocyte
6.19523E-06	0.459313445	0.313	0.416	0.20902721	2	CORO1B	lymphocyte
7.40791E-06	0.374814286	0.444	0.521	0.249942964	2	BTG2	lymphocyte
1.89766E-05	0.359030212	0.396	0.481	0.640271099	2	RAP1A	lymphocyte
2.38685E-05	0.401339572	0.251	0.281	0.805324137	2	EPC1	lymphocyte
3.94855E-05	0.255583329	0.408	0.55	1	2	SMDT1	lymphocyte
7.25419E-05	0.358380944	0.275	0.348	1	2	PCSK7	lymphocyte
0.000286521	0.379890223	0.385	0.513	1	2	PPP1CB	lymphocyte
0.000580976	0.320730525	0.433	0.54	1	2	SNHG8	lymphocyte
0.001792249	0.269821359	0.41	0.54	1	2	PRRC2C	lymphocyte
0.00622927	0.333179674	0.363	0.432	1	2	RNF213	lymphocyte
0.007087022	0.424517781	0.345	0.427	1	2	PRPF38B	lymphocyte
0	4.858707856	0.795	0.087	0	3	APOE	myeloid cell
0	4.668021735	0.9	0.058	0	3	C1QB	myeloid cell
0	4.573378855	0.922	0.06	0	3	C1QA	myeloid cell
0	4.222253755	0.769	0.09	0	3	APOC1	myeloid cell
0	4.201279281	0.509	0.032	0	3	MMP12	myeloid cell
0	4.164642096	0.895	0.04	0	3	C1QC	myeloid cell
0	4.046626333	0.394	0.021	0	3	CCL18	myeloid cell
0	3.760916846	0.596	0.103	0	3	SPP1	myeloid cell
0	3.68824362	0.972	0.422	0	3	CTSB	myeloid cell
0	3.516202518	0.97	0.515	0	3	CTSD	myeloid cell
0	3.487883338	0.662	0.161	0	3	RNASE1	myeloid cell
0	3.291109761	1	0.965	0	3	FTL	myeloid cell
0	3.088423792	0.858	0.138	0	3	CTSL	myeloid cell
0	3.083060817	0.97	0.535	0	3	PSAP	myeloid cell
0	3.07194033	0.879	0.08	0	3	CD14	myeloid cell
0	3.000839091	0.986	0.176	0	3	FCER1G	myeloid cell
0	2.998100581	0.794	0.048	0	3	GPNMB	myeloid cell
0	2.994386906	0.995	0.458	0	3	HLA-DRA	myeloid cell
0	2.950831702	0.987	0.187	0	3	TYROBP	myeloid cell
0	2.817442316	0.916	0.183	0	3	CD68	myeloid cell
0	2.800706172	0.855	0.069	0	3	MS4A6A	myeloid cell
0	2.768135862	0.973	0.424	0	3	HLA-DRB1	myeloid cell
0	2.751372985	0.966	0.12	0	3	AIF1	myeloid cell
0	2.716223191	0.919	0.356	0	3	CTSZ	myeloid cell
0	2.68018412	0.964	0.282	0	3	LYZ	myeloid cell
0	2.660379197	0.97	0.407	0	3	HLA-DPA1	myeloid cell
0	2.655706449	0.98	0.52	0	3	NPC2	myeloid cell
0	2.643585808	0.921	0.221	0	3	HLA-DQA1	myeloid cell
0	2.626831468	0.421	0.162	0	3	SEPP1	myeloid cell
0	2.591990118	0.513	0.037	0	3	MMP9	myeloid cell
0	2.528384202	0.783	0.191	0	3	LGMN	myeloid cell
0	2.527107337	0.848	0.064	0	3	MS4A7	myeloid cell
0	2.520975414	0.849	0.081	0	3	FCGR2A	myeloid cell
0	2.518158772	0.976	0.391	0	3	HLA-DPB1	myeloid cell
0	2.517342526	0.992	0.7	0	3	CD74	myeloid cell
0	2.497241079	0.937	0.341	0	3	GLUL	myeloid cell
0	2.479146435	0.925	0.41	0	3	GRN	myeloid cell
0	2.413287454	0.787	0.052	0	3	FCGR3A	myeloid cell
0	2.372748439	0.945	0.444	0	3	CTSS	myeloid cell
0	2.263395745	0.801	0.17	0	3	ACP5	myeloid cell
0	2.167053286	0.919	0.292	0	3	HLA-DQB1	myeloid cell
0	2.154442862	0.774	0.152	0	3	LIPA	myeloid cell
0	2.148591047	0.762	0.037	0	3	MS4A4A	myeloid cell
0	2.141587183	0.789	0.234	0	3	PLD3	myeloid cell
0	2.130147745	0.51	0.148	0	3	SLC40A1	myeloid cell
0	2.11859793	0.897	0.366	0	3	ASAH1	myeloid cell
0	2.116256519	0.892	0.38	0	3	CAPG	myeloid cell
0	2.070521073	0.892	0.409	0	3	CTSC	myeloid cell
0	2.065639301	0.699	0.034	0	3	CD163	myeloid cell
0	2.06445237	0.307	0.05	0	3	CCL2	myeloid cell
0	2.055611657	0.811	0.085	0	3	CYBB	myeloid cell
0	2.026066035	0.557	0.135	0	3	HLA-DRB5	myeloid cell
0	2.024867754	0.824	0.14	0	3	HLA-DMB	myeloid cell
0	2.018408318	0.941	0.435	0	3	TYMP	myeloid cell
0	1.984526316	0.874	0.334	0	3	FCGRT	myeloid cell
0	1.983174287	0.749	0.069	0	3	MAFB	myeloid cell
0	1.978047356	0.974	0.494	0	3	CST3	myeloid cell
0	1.950706154	0.647	0.016	0	3	MSR1	myeloid cell
0	1.949535475	0.888	0.292	0	3	HLA-DMA	myeloid cell
0	1.947102327	0.816	0.243	0	3	TMEM176B	myeloid cell
0	1.943668574	0.679	0.034	0	3	PLA2G7	myeloid cell
0	1.930897177	0.972	0.485	0	3	LGALS1	myeloid cell
0	1.901474707	0.683	0.169	0	3	CCL3	myeloid cell
0	1.876568858	0.823	0.236	0	3	CREG1	myeloid cell
0	1.874461104	0.609	0.068	0	3	HMOX1	myeloid cell
0	1.85867254	0.734	0.124	0	3	DAB2	myeloid cell
0	1.849638253	0.705	0.055	0	3	IGSF6	myeloid cell
0	1.818266109	0.741	0.156	0	3	SGK1	myeloid cell
0	1.816354724	0.816	0.253	0	3	TGFBI	myeloid cell
0	1.815625773	0.737	0.035	0	3	FPR3	myeloid cell
0	1.788693154	0.677	0.046	0	3	SLCO2B1	myeloid cell
0	1.76345867	0.817	0.099	0	3	SPI1	myeloid cell
0	1.751669776	0.56	0.013	0	3	TREM2	myeloid cell
0	1.734679412	0.968	0.756	0	3	ITM2B	myeloid cell
0	1.732746201	0.597	0.036	0	3	STAB1	myeloid cell
0	1.726072216	0.698	0.093	0	3	FGL2	myeloid cell
0	1.712436912	1	0.981	0	3	FTH1	myeloid cell
0	1.705806009	0.843	0.214	0	3	ITGB2	myeloid cell
0	1.683695837	0.869	0.129	0	3	LST1	myeloid cell
0	1.683682505	0.992	0.775	0	3	SAT1	myeloid cell
0	1.675627678	0.735	0.099	0	3	RNASE6	myeloid cell
0	1.636772002	0.801	0.152	0	3	LY96	myeloid cell
0	1.635612481	0.774	0.154	0	3	MFSD1	myeloid cell
0	1.629737411	0.737	0.109	0	3	KCTD12	myeloid cell
0	1.625568545	0.81	0.207	0	3	RNF130	myeloid cell
0	1.614849259	0.696	0.039	0	3	CSF1R	myeloid cell
0	1.613982463	0.824	0.368	0	3	SOD2	myeloid cell
0	1.592072789	0.813	0.318	0	3	CTSH	myeloid cell
0	1.591244237	0.947	0.435	0	3	LAPTM5	myeloid cell
0	1.584992036	0.64	0.21	0	3	CXCL8	myeloid cell
0	1.577548916	0.744	0.135	0	3	TIMP2	myeloid cell
0	1.568180637	0.778	0.265	0	3	PLAUR	myeloid cell
0	1.567523686	0.507	0.096	0	3	RP11-1143G9.4	myeloid cell
0	1.565508325	0.799	0.331	0	3	MARCKS	myeloid cell
0	1.542039715	0.81	0.254	0	3	PPT1	myeloid cell
0	1.531079176	0.661	0.046	0	3	LILRB4	myeloid cell
0	1.52916357	0.748	0.209	0	3	CXCL16	myeloid cell
0	1.519514811	0.655	0.05	0	3	MPEG1	myeloid cell
0	1.511567048	0.937	0.651	0	3	CSTB	myeloid cell
0	1.511032132	0.868	0.471	0	3	ATOX1	myeloid cell
0	1.488981074	0.528	0.018	0	3	VSIG4	myeloid cell
0	1.481761777	0.642	0.047	0	3	C5AR1	myeloid cell
0	1.475942786	0.536	0.091	0	3	PLTP	myeloid cell
0	1.474829198	0.959	0.692	0	3	CD63	myeloid cell
0	1.469341597	0.671	0.056	0	3	C3AR1	myeloid cell
0	1.459259749	0.857	0.441	0	3	BRI3	myeloid cell
0	1.451226199	0.936	0.578	0	3	VAMP8	myeloid cell
0	1.443328641	0.985	0.759	0	3	S100A11	myeloid cell
0	1.439880133	0.899	0.561	0	3	ATP6V1F	myeloid cell
0	1.430202338	0.745	0.23	0	3	TMEM176A	myeloid cell
0	1.420881153	0.424	0.018	0	3	SDS	myeloid cell
0	1.420373384	0.931	0.672	0	3	PRDX1	myeloid cell
0	1.420270075	0.503	0.195	0	3	CXCL2	myeloid cell
0	1.410713318	0.443	0.166	0	3	NUPR1	myeloid cell
0	1.40618565	0.803	0.402	0	3	CD81	myeloid cell
0	1.406136067	0.892	0.437	0	3	ANXA5	myeloid cell
0	1.405829567	0.717	0.102	0	3	TNFSF13B	myeloid cell
0	1.403493147	0.594	0.066	0	3	CPVL	myeloid cell
0	1.400547641	0.878	0.431	0	3	LITAF	myeloid cell
0	1.3910208	0.692	0.118	0	3	PMP22	myeloid cell
[truncated: 15,989 more rows]
