# Supplementary material for: Single‐cell transcriptomics reveals antigen‐presenting capacity and therapeutic resistance potential of immunomodulatory endothelial cells in colorectal cancer
Source: Immun Inflamm Dis. 2024 Jun 14;12(6):e1311. doi: 10.1002/iid3.1311 (PMC11177288; doi:10.1002/iid3.1311)
Supplement: Supplementary file 3 — Supporting information. [file IID3-12-e1311-s005.zip › Supplementary Table 2.csv]

p_val	avg_log2FC	pct.1	pct.2	p_val_adj	cluster	gene	cell type annotation
0	3.630247813	0.869	0.105	0	0	RGS5	Mu-MCAM-NDUFA4L2
0	3.075771172	0.863	0.092	0	0	NDUFA4L2	Mu-MCAM-NDUFA4L2
0	2.69576466	0.867	0.373	0	0	ADIRF	Mu-MCAM-NDUFA4L2
0	2.476419438	0.899	0.192	0	0	NOTCH3	Mu-MCAM-NDUFA4L2
0	2.472832975	0.912	0.394	0	0	ACTA2	Mu-MCAM-NDUFA4L2
0	2.247317363	0.926	0.386	0	0	SOD3	Mu-MCAM-NDUFA4L2
0	2.03370319	0.828	0.193	0	0	PPP1R14A	Mu-MCAM-NDUFA4L2
0	2.029176406	0.679	0.153	0	0	FRZB	Mu-MCAM-NDUFA4L2
0	2.014834739	0.71	0.318	0	0	CSRP2	Mu-MCAM-NDUFA4L2
0	1.972262416	0.879	0.355	0	0	PDGFRB	Mu-MCAM-NDUFA4L2
0	1.922703475	0.707	0.148	0	0	TPPP3	Mu-MCAM-NDUFA4L2
0	1.873318266	0.557	0.082	0	0	MYH11	Mu-MCAM-NDUFA4L2
0	1.840769573	0.973	0.702	0	0	MYL9	Mu-MCAM-NDUFA4L2
0	1.834760895	0.693	0.263	0	0	CRIP1	Mu-MCAM-NDUFA4L2
0	1.799802072	0.845	0.46	0	0	LHFP	Mu-MCAM-NDUFA4L2
0	1.763578046	0.565	0.029	0	0	COX4I2	Mu-MCAM-NDUFA4L2
0	1.729318972	0.917	0.663	0	0	COL18A1	Mu-MCAM-NDUFA4L2
0	1.728685925	0.911	0.514	0	0	TAGLN	Mu-MCAM-NDUFA4L2
0	1.675033505	0.495	0.026	0	0	HIGD1B	Mu-MCAM-NDUFA4L2
0	1.601922025	0.567	0.065	0	0	MAP3K7CL	Mu-MCAM-NDUFA4L2
0	1.564120251	0.869	0.515	0	0	C11orf96	Mu-MCAM-NDUFA4L2
0	1.538235278	0.838	0.427	0	0	NR2F2	Mu-MCAM-NDUFA4L2
0	1.523461766	0.614	0.14	0	0	PLXDC1	Mu-MCAM-NDUFA4L2
0	1.512727506	0.656	0.128	0	0	4-Sep	Mu-MCAM-NDUFA4L2
0	1.500553074	0.733	0.28	0	0	TINAGL1	Mu-MCAM-NDUFA4L2
0	1.43240333	0.552	0.079	0	0	CCDC102B	Mu-MCAM-NDUFA4L2
0	1.370904154	0.996	0.902	0	0	CALD1	Mu-MCAM-NDUFA4L2
0	1.36440498	0.746	0.289	0	0	EPS8	Mu-MCAM-NDUFA4L2
0	1.362598275	0.58	0.177	0	0	ID4	Mu-MCAM-NDUFA4L2
0	1.354700526	0.526	0.111	0	0	SMOC2	Mu-MCAM-NDUFA4L2
0	1.350020709	0.795	0.393	0	0	MYLK	Mu-MCAM-NDUFA4L2
0	1.342985309	0.649	0.107	0	0	GJA4	Mu-MCAM-NDUFA4L2
0	1.33752873	0.4	0.087	0	0	PLN	Mu-MCAM-NDUFA4L2
0	1.331444906	0.569	0.136	0	0	PDGFA	Mu-MCAM-NDUFA4L2
0	1.327034193	0.494	0.056	0	0	KCNJ8	Mu-MCAM-NDUFA4L2
0	1.325048283	0.669	0.24	0	0	CPE	Mu-MCAM-NDUFA4L2
0	1.319154459	0.56	0.131	0	0	SYNPO2	Mu-MCAM-NDUFA4L2
0	1.312755829	0.805	0.352	0	0	MCAM	Mu-MCAM-NDUFA4L2
0	1.298527319	0.602	0.109	0	0	TBX2	Mu-MCAM-NDUFA4L2
0	1.278120904	0.415	0.059	0	0	SERPINI1	Mu-MCAM-NDUFA4L2
0	1.276928153	0.889	0.543	0	0	MFGE8	Mu-MCAM-NDUFA4L2
0	1.275469312	0.767	0.41	0	0	CHCHD10	Mu-MCAM-NDUFA4L2
0	1.266732631	0.616	0.156	0	0	EDNRA	Mu-MCAM-NDUFA4L2
0	1.25463933	0.745	0.426	0	0	ITGA1	Mu-MCAM-NDUFA4L2
0	1.251721998	0.757	0.373	0	0	HES4	Mu-MCAM-NDUFA4L2
0	1.243309096	0.287	0.037	0	0	STEAP4	Mu-MCAM-NDUFA4L2
0	1.22287684	0.695	0.27	0	0	PLAC9	Mu-MCAM-NDUFA4L2
0	1.220063461	0.784	0.394	0	0	MEF2C	Mu-MCAM-NDUFA4L2
0	1.219040356	0.764	0.394	0	0	SDC2	Mu-MCAM-NDUFA4L2
0	1.201011117	0.551	0.139	0	0	OLFML2B	Mu-MCAM-NDUFA4L2
0	1.194408094	0.513	0.05	0	0	FOXS1	Mu-MCAM-NDUFA4L2
0	1.170507288	0.711	0.344	0	0	CRISPLD2	Mu-MCAM-NDUFA4L2
0	1.164612294	0.477	0.043	0	0	CSPG4	Mu-MCAM-NDUFA4L2
0	1.16000722	0.505	0.051	0	0	CDH6	Mu-MCAM-NDUFA4L2
0	1.158771765	0.947	0.553	0	0	TPM2	Mu-MCAM-NDUFA4L2
0	1.154029757	0.612	0.237	0	0	PTP4A3	Mu-MCAM-NDUFA4L2
0	1.148159223	0.647	0.193	0	0	EBF1	Mu-MCAM-NDUFA4L2
0	1.093326888	0.522	0.098	0	0	GJC1	Mu-MCAM-NDUFA4L2
0	1.092826505	0.473	0.11	0	0	CPM	Mu-MCAM-NDUFA4L2
0	1.086121612	0.938	0.715	0	0	TPM1	Mu-MCAM-NDUFA4L2
0	1.082122012	0.597	0.177	0	0	GUCY1B3	Mu-MCAM-NDUFA4L2
0	1.071266364	0.516	0.131	0	0	KCNE4	Mu-MCAM-NDUFA4L2
0	1.069159068	0.485	0.047	0	0	HEYL	Mu-MCAM-NDUFA4L2
0	1.067550364	0.352	0.015	0	0	ACAN	Mu-MCAM-NDUFA4L2
0	1.061179497	0.999	0.978	0	0	IGFBP7	Mu-MCAM-NDUFA4L2
0	1.059313183	0.531	0.175	0	0	C1QTNF1	Mu-MCAM-NDUFA4L2
0	1.052990626	0.469	0.034	0	0	EFHD1	Mu-MCAM-NDUFA4L2
0	1.039923807	0.483	0.055	0	0	ARHGAP15	Mu-MCAM-NDUFA4L2
0	1.02809659	0.531	0.136	0	0	LURAP1L	Mu-MCAM-NDUFA4L2
0	1.021226352	0.673	0.341	0	0	PTK2	Mu-MCAM-NDUFA4L2
0	1.018179277	0.499	0.11	0	0	SLIT3	Mu-MCAM-NDUFA4L2
0	1.018038905	0.536	0.163	0	0	ISYNA1	Mu-MCAM-NDUFA4L2
0	1.012242006	0.889	0.76	0	0	7-Sep	Mu-MCAM-NDUFA4L2
0	0.992574997	0.53	0.139	0	0	ARHGEF17	Mu-MCAM-NDUFA4L2
0	0.982830494	0.392	0.047	0	0	ABCC9	Mu-MCAM-NDUFA4L2
0	0.980765691	0.437	0.027	0	0	ENPEP	Mu-MCAM-NDUFA4L2
0	0.97866576	0.967	0.896	0	0	CALM2	Mu-MCAM-NDUFA4L2
0	0.970286757	0.412	0.032	0	0	FAM162B	Mu-MCAM-NDUFA4L2
0	0.954116961	0.61	0.182	0	0	ANGPT2	Mu-MCAM-NDUFA4L2
0	0.939752472	0.419	0.03	0	0	ITGA7	Mu-MCAM-NDUFA4L2
0	0.936739625	0.444	0.12	0	0	COL5A3	Mu-MCAM-NDUFA4L2
0	0.926011438	0.477	0.15	0	0	PPP1R12B	Mu-MCAM-NDUFA4L2
0	0.874664235	0.45	0.081	0	0	PTGIR	Mu-MCAM-NDUFA4L2
0	0.865365129	0.391	0.013	0	0	OR51E1	Mu-MCAM-NDUFA4L2
0	0.859350486	0.376	0.043	0	0	INPP4B	Mu-MCAM-NDUFA4L2
0	0.853866485	0.396	0.063	0	0	NFASC	Mu-MCAM-NDUFA4L2
0	0.851861495	0.415	0.103	0	0	S1PR3	Mu-MCAM-NDUFA4L2
0	0.848334525	0.413	0.024	0	0	ADAP2	Mu-MCAM-NDUFA4L2
0	0.824860166	0.377	0.035	0	0	GUCY1A2	Mu-MCAM-NDUFA4L2
0	0.820954566	0.417	0.104	0	0	ADCY3	Mu-MCAM-NDUFA4L2
0	0.812157405	0.389	0.027	0	0	LGI4	Mu-MCAM-NDUFA4L2
0	0.797069181	0.363	0.037	0	0	LZTS1	Mu-MCAM-NDUFA4L2
0	0.790954842	0.421	0.088	0	0	FAM13C	Mu-MCAM-NDUFA4L2
0	0.790538306	0.355	0.05	0	0	CLMN	Mu-MCAM-NDUFA4L2
0	0.785314573	0.342	0.041	0	0	KLHL23	Mu-MCAM-NDUFA4L2
0	0.764057091	0.411	0.063	0	0	RASGRP2	Mu-MCAM-NDUFA4L2
0	0.753373434	0.425	0.112	0	0	ECM2	Mu-MCAM-NDUFA4L2
0	0.743980179	0.418	0.092	0	0	RASL12	Mu-MCAM-NDUFA4L2
0	0.727399107	0.289	0.013	0	0	AVPR1A	Mu-MCAM-NDUFA4L2
0	0.701386483	0.357	0.053	0	0	ANO1	Mu-MCAM-NDUFA4L2
0	0.69522198	0.319	0.05	0	0	PLCE1	Mu-MCAM-NDUFA4L2
0	0.668869	0.279	0.029	0	0	SLC7A2	Mu-MCAM-NDUFA4L2
0	0.66712003	0.329	0.037	0	0	HEY2	Mu-MCAM-NDUFA4L2
0	0.666083522	0.33	0.03	0	0	EGFLAM	Mu-MCAM-NDUFA4L2
0	0.635618229	0.325	0.018	0	0	LINGO1	Mu-MCAM-NDUFA4L2
0	0.628297713	0.346	0.068	0	0	DAAM2	Mu-MCAM-NDUFA4L2
0	0.583641376	0.314	0.057	0	0	PDE3A	Mu-MCAM-NDUFA4L2
0	0.574592708	0.257	0.009	0	0	FHL5	Mu-MCAM-NDUFA4L2
0	0.515677571	0.279	0.041	0	0	REM1	Mu-MCAM-NDUFA4L2
4.59E-303	0.653234438	0.335	0.068	1.55E-298	0	PARM1	Mu-MCAM-NDUFA4L2
1.53E-302	1.036407066	0.753	0.4	5.16E-298	0	MAP1B	Mu-MCAM-NDUFA4L2
2.27E-302	0.886369462	0.594	0.234	7.65E-298	0	PGF	Mu-MCAM-NDUFA4L2
5.56E-300	0.943712246	0.654	0.301	1.88E-295	0	ZEB2	Mu-MCAM-NDUFA4L2
7.07E-298	0.435718097	0.255	0.037	2.39E-293	0	TMEM74B	Mu-MCAM-NDUFA4L2
6.08E-294	0.858898106	0.61	0.23	2.05E-289	0	COL14A1	Mu-MCAM-NDUFA4L2
6.59E-293	0.726298438	0.439	0.13	2.22E-288	0	KIAA0040	Mu-MCAM-NDUFA4L2
1.60E-292	0.68747928	0.35	0.079	5.39E-288	0	RNF152	Mu-MCAM-NDUFA4L2
1.31E-286	1.004482116	0.65	0.31	4.43E-282	0	JAG1	Mu-MCAM-NDUFA4L2
4.39E-282	0.779701804	0.47	0.151	1.48E-277	0	MRVI1	Mu-MCAM-NDUFA4L2
7.18E-282	0.656166623	0.374	0.095	2.42E-277	0	PDE1A	Mu-MCAM-NDUFA4L2
1.12E-277	0.738279885	0.429	0.129	3.78E-273	0	PDE5A	Mu-MCAM-NDUFA4L2
9.27E-273	0.624882961	0.384	0.104	3.13E-268	0	KCNS3	Mu-MCAM-NDUFA4L2
1.21E-270	0.941117706	0.458	0.154	4.07E-266	0	OLFML2A	Mu-MCAM-NDUFA4L2
4.09E-269	0.679206403	0.369	0.098	1.38E-264	0	SYTL2	Mu-MCAM-NDUFA4L2
1.11E-267	1.083811513	0.502	0.209	3.73E-263	0	C20orf27	Mu-MCAM-NDUFA4L2
5.23E-261	0.845957598	0.385	0.109	1.76E-256	0	LMOD1	Mu-MCAM-NDUFA4L2
8.78E-258	1.141496476	0.343	0.088	2.96E-253	0	EGFL6	Mu-MCAM-NDUFA4L2
8.52E-255	0.50970073	0.274	0.053	2.87E-250	0	CACNA1H	Mu-MCAM-NDUFA4L2
1.42E-252	0.861968023	0.52	0.218	4.79E-248	0	MTHFD2	Mu-MCAM-NDUFA4L2
8.33E-251	0.486894152	0.256	0.044	2.81E-246	0	P2RY14	Mu-MCAM-NDUFA4L2
1.54E-242	0.83015783	0.846	0.687	5.19E-238	0	SH3BGRL	Mu-MCAM-NDUFA4L2
4.33E-240	0.502363547	0.298	0.069	1.46E-235	0	EPB41L1	Mu-MCAM-NDUFA4L2
2.28E-238	0.862676497	0.614	0.311	7.71E-234	0	INAFM1	Mu-MCAM-NDUFA4L2
1.48E-237	0.873460618	0.818	0.544	5.00E-233	0	PHLDA1	Mu-MCAM-NDUFA4L2
1.78E-234	0.631258082	0.401	0.126	6.00E-230	0	RERG	Mu-MCAM-NDUFA4L2
4.08E-232	0.593760446	0.269	0.057	1.38E-227	0	GPRC5C	Mu-MCAM-NDUFA4L2
1.64E-229	0.84268613	0.503	0.198	5.53E-225	0	CCDC3	Mu-MCAM-NDUFA4L2
3.69E-226	0.983359722	0.714	0.442	1.24E-221	0	TFPI	Mu-MCAM-NDUFA4L2
8.45E-226	0.650186716	0.447	0.163	2.85E-221	0	PRKG1	Mu-MCAM-NDUFA4L2
2.45E-225	0.622729267	0.589	0.275	8.25E-221	0	CRYAB	Mu-MCAM-NDUFA4L2
1.09E-224	1.167509997	0.948	0.901	3.68E-220	0	DSTN	Mu-MCAM-NDUFA4L2
1.80E-224	0.895776895	0.601	0.297	6.08E-220	0	AXL	Mu-MCAM-NDUFA4L2
3.89E-222	0.877830607	0.767	0.555	1.31E-217	0	H2AFJ	Mu-MCAM-NDUFA4L2
2.15E-220	1.392429971	0.82	0.582	7.26E-216	0	S100A4	Mu-MCAM-NDUFA4L2
3.07E-220	0.895955102	0.314	0.082	1.03E-215	0	MIR143HG	Mu-MCAM-NDUFA4L2
1.32E-216	0.89369282	0.535	0.243	4.47E-212	0	CD248	Mu-MCAM-NDUFA4L2
2.04E-213	0.812966718	0.749	0.528	6.88E-209	0	TGFB1I1	Mu-MCAM-NDUFA4L2
1.05E-207	0.93769522	0.712	0.507	3.5277E-203	0	OAZ2	Mu-MCAM-NDUFA4L2
1.93E-206	0.561270764	0.352	0.112	6.5099E-202	0	GAMT	Mu-MCAM-NDUFA4L2
1.6443E-204	0.933413165	0.684	0.365	5.5479E-200	0	ADAMTS1	Mu-MCAM-NDUFA4L2
2.5868E-203	0.926054491	0.478	0.186	8.7278E-199	0	HOPX	Mu-MCAM-NDUFA4L2
6.7228E-203	0.741080493	0.46	0.181	2.2683E-198	0	FXYD1	Mu-MCAM-NDUFA4L2
2.0941E-202	0.685181092	0.559	0.26	7.0654E-198	0	GUCY1A3	Mu-MCAM-NDUFA4L2
1.4337E-200	0.411826867	0.956	0.689	4.8372E-196	0	MGP	Mu-MCAM-NDUFA4L2
2.1868E-199	1.169610367	0.562	0.268	7.3782E-195	0	RGS16	Mu-MCAM-NDUFA4L2
5.6589E-198	0.801480293	0.82	0.708	1.9093E-193	0	ARPC5	Mu-MCAM-NDUFA4L2
1.8158E-197	0.483808848	0.27	0.065	6.1267E-193	0	KCNMB1	Mu-MCAM-NDUFA4L2
1.8268E-197	0.734359786	0.382	0.126	6.1638E-193	0	WFDC1	Mu-MCAM-NDUFA4L2
2.2211E-197	0.649662387	0.393	0.142	7.494E-193	0	SEMA5A	Mu-MCAM-NDUFA4L2
4.1529E-197	0.962216721	0.474	0.209	1.4012E-192	0	CAMK2N1	Mu-MCAM-NDUFA4L2
9.2194E-197	0.914449687	0.758	0.495	3.1106E-192	0	FILIP1L	Mu-MCAM-NDUFA4L2
1.7277E-196	0.655439625	0.425	0.156	5.8293E-192	0	NEURL1B	Mu-MCAM-NDUFA4L2
4.3319E-196	1.166308758	0.554	0.286	1.4616E-191	0	ADAMTS4	Mu-MCAM-NDUFA4L2
1.2691E-195	0.866960928	0.678	0.458	4.2819E-191	0	PPP1R12A	Mu-MCAM-NDUFA4L2
3.2377E-195	1.258720117	0.507	0.235	1.0924E-190	0	IGFBP2	Mu-MCAM-NDUFA4L2
4.6408E-194	0.844286526	0.887	0.765	1.5658E-189	0	COL4A2	Mu-MCAM-NDUFA4L2
3.0452E-193	0.688144694	0.401	0.148	1.0275E-188	0	NDRG2	Mu-MCAM-NDUFA4L2
9.4649E-192	0.65784353	0.905	0.605	3.1935E-187	0	BGN	Mu-MCAM-NDUFA4L2
9.8796E-190	0.476083068	0.258	0.064	3.3334E-185	0	ANGPT1	Mu-MCAM-NDUFA4L2
1.6048E-188	0.762324313	0.424	0.172	5.4147E-184	0	RCAN2	Mu-MCAM-NDUFA4L2
1.3505E-187	0.568243704	0.337	0.11	4.5566E-183	0	SORT1	Mu-MCAM-NDUFA4L2
4.223E-183	0.400940281	0.254	0.061	1.4249E-178	0	NPNT	Mu-MCAM-NDUFA4L2
7.3872E-181	0.889366821	0.274	0.071	2.4925E-176	0	CD36	Mu-MCAM-NDUFA4L2
1.2461E-179	0.888435941	0.474	0.193	4.2043E-175	0	ASPN	Mu-MCAM-NDUFA4L2
1.5844E-176	0.532044427	0.33	0.11	5.3459E-172	0	COBLL1	Mu-MCAM-NDUFA4L2
3.119E-176	0.756228412	0.585	0.352	1.0523E-171	0	UBA2	Mu-MCAM-NDUFA4L2
2.3569E-175	0.722195751	0.748	0.537	7.9521E-171	0	CAV2	Mu-MCAM-NDUFA4L2
4.1944E-174	0.403076163	0.284	0.079	1.4152E-169	0	RCSD1	Mu-MCAM-NDUFA4L2
4.1441E-172	0.665893097	0.443	0.201	1.3982E-167	0	SLCO3A1	Mu-MCAM-NDUFA4L2
4.0001E-170	0.732095169	0.65	0.386	1.3496E-165	0	CD44	Mu-MCAM-NDUFA4L2
5.07E-170	0.557944721	0.31	0.101	1.7106E-165	0	HOXB-AS1	Mu-MCAM-NDUFA4L2
8.8454E-170	0.628391157	0.343	0.12	2.9845E-165	0	AOC3	Mu-MCAM-NDUFA4L2
2.0679E-169	0.517331661	0.344	0.123	6.977E-165	0	HSPB2	Mu-MCAM-NDUFA4L2
2.6423E-169	0.753807324	0.45	0.187	8.915E-165	0	GPX3	Mu-MCAM-NDUFA4L2
1.674E-167	0.811818821	0.617	0.382	5.6482E-163	0	MYO1B	Mu-MCAM-NDUFA4L2
2.7502E-165	0.642039247	0.321	0.111	9.2791E-161	0	NTN4	Mu-MCAM-NDUFA4L2
8.5873E-163	0.675518221	0.489	0.237	2.8974E-158	0	SGIP1	Mu-MCAM-NDUFA4L2
5.5457E-162	0.706801782	0.792	0.621	1.8711E-157	0	COX7A1	Mu-MCAM-NDUFA4L2
1.5982E-161	0.620921244	0.436	0.2	5.3924E-157	0	B3GNT2	Mu-MCAM-NDUFA4L2
4.5245E-161	0.529906386	0.279	0.084	1.5266E-156	0	TESC	Mu-MCAM-NDUFA4L2
8.5949E-161	1.055645369	0.595	0.387	2.8999E-156	0	UACA	Mu-MCAM-NDUFA4L2
2.9356E-159	0.709555527	0.574	0.335	9.9048E-155	0	TNS1	Mu-MCAM-NDUFA4L2
2.4854E-155	0.405535612	0.281	0.088	8.3857E-151	0	ARHGAP42	Mu-MCAM-NDUFA4L2
3.6264E-150	0.471640778	0.998	0.993	1.2235E-145	0	PTMA	Mu-MCAM-NDUFA4L2
2.1202E-148	0.748710032	0.678	0.497	7.1536E-144	0	ANXA6	Mu-MCAM-NDUFA4L2
5.2728E-148	0.451384693	0.291	0.095	1.779E-143	0	DMD	Mu-MCAM-NDUFA4L2
2.9313E-146	0.706434266	0.694	0.512	9.8902E-142	0	EHD2	Mu-MCAM-NDUFA4L2
1.8004E-144	0.755901446	0.863	0.728	6.0745E-140	0	COL4A1	Mu-MCAM-NDUFA4L2
3.5234E-143	0.897295214	0.482	0.267	1.1888E-138	0	CHN1	Mu-MCAM-NDUFA4L2
1.1211E-142	0.503062369	0.905	0.746	3.7825E-138	0	CAV1	Mu-MCAM-NDUFA4L2
1.4959E-141	0.509787796	0.298	0.106	5.0472E-137	0	PLEKHH3	Mu-MCAM-NDUFA4L2
2.2023E-140	0.615799736	0.391	0.175	7.4305E-136	0	ZNF703	Mu-MCAM-NDUFA4L2
4.0081E-138	0.503553915	0.995	0.981	1.3523E-133	0	MALAT1	Mu-MCAM-NDUFA4L2
2.9871E-137	0.63646635	0.589	0.368	1.0079E-132	0	FBLIM1	Mu-MCAM-NDUFA4L2
1.0845E-136	0.358377921	0.27	0.088	3.6592E-132	0	AFAP1L2	Mu-MCAM-NDUFA4L2
1.9163E-134	0.778791516	0.586	0.323	6.4655E-130	0	GEM	Mu-MCAM-NDUFA4L2
2.4221E-134	0.663390662	0.494	0.281	8.1722E-130	0	ADGRA2	Mu-MCAM-NDUFA4L2
6.219E-128	0.5095405	0.986	0.978	2.0983E-123	0	MYL6	Mu-MCAM-NDUFA4L2
1.2132E-127	0.367420964	0.266	0.091	4.0935E-123	0	BATF3	Mu-MCAM-NDUFA4L2
1.7367E-125	0.76614533	0.509	0.306	5.8598E-121	0	ZFHX3	Mu-MCAM-NDUFA4L2
1.1905E-124	1.132187731	0.698	0.555	4.0166E-120	0	THY1	Mu-MCAM-NDUFA4L2
1.0739E-123	0.603086059	0.619	0.372	3.6233E-119	0	DKK3	Mu-MCAM-NDUFA4L2
2.6892E-121	0.628846604	0.688	0.503	9.0734E-117	0	HCFC1R1	Mu-MCAM-NDUFA4L2
7.9237E-120	0.711556279	0.623	0.453	2.6735E-115	0	ASAH1	Mu-MCAM-NDUFA4L2
1.1405E-119	0.538027795	0.39	0.177	3.8481E-115	0	PAG1	Mu-MCAM-NDUFA4L2
4.7247E-119	0.851818814	0.685	0.538	1.5941E-114	0	CSRP1	Mu-MCAM-NDUFA4L2
9.695E-119	0.447114205	0.983	0.961	3.2711E-114	0	H3F3B	Mu-MCAM-NDUFA4L2
1.4612E-116	0.50924527	0.315	0.122	4.93E-112	0	ACTG2	Mu-MCAM-NDUFA4L2
2.2716E-116	0.53611474	0.425	0.217	7.6645E-112	0	FAT1	Mu-MCAM-NDUFA4L2
2.9873E-114	0.564978539	0.509	0.3	1.0079E-109	0	LRRC32	Mu-MCAM-NDUFA4L2
1.3935E-113	0.477995526	0.389	0.195	4.7016E-109	0	SYDE1	Mu-MCAM-NDUFA4L2
1.5879E-113	0.668040847	0.853	0.77	5.3574E-109	0	PRKCDBP	Mu-MCAM-NDUFA4L2
5.5079E-112	0.923989368	0.851	0.65	1.8584E-107	0	SPARCL1	Mu-MCAM-NDUFA4L2
4.5729E-111	0.641190345	0.492	0.274	1.5429E-106	0	NEXN	Mu-MCAM-NDUFA4L2
3.2176E-110	0.632519318	0.278	0.108	1.0856E-105	0	TDO2	Mu-MCAM-NDUFA4L2
1.1361E-108	0.466947336	0.297	0.122	3.8332E-104	0	IL34	Mu-MCAM-NDUFA4L2
3.0696E-108	0.406345611	0.265	0.101	1.0357E-103	0	DMPK	Mu-MCAM-NDUFA4L2
2.3495E-105	0.574673758	0.496	0.308	7.9272E-101	0	ARHGAP1	Mu-MCAM-NDUFA4L2
1.7822E-104	0.486965849	0.924	0.884	6.0132E-100	0	ITGB1	Mu-MCAM-NDUFA4L2
2.6796E-104	0.567184439	0.806	0.59	9.0409E-100	0	SERPING1	Mu-MCAM-NDUFA4L2
7.979E-104	0.750102509	0.846	0.744	2.6921E-99	0	ID3	Mu-MCAM-NDUFA4L2
1.0338E-103	0.602731152	0.576	0.404	3.4882E-99	0	PTEN	Mu-MCAM-NDUFA4L2
3.2912E-101	0.585322643	0.524	0.334	1.11044E-96	0	KANK2	Mu-MCAM-NDUFA4L2
2.0492E-99	0.563125746	0.625	0.471	6.91416E-95	0	CYSTM1	Mu-MCAM-NDUFA4L2
4.4528E-99	0.584681935	0.443	0.26	1.50238E-94	0	PEAK1	Mu-MCAM-NDUFA4L2
1.71351E-98	0.816299	0.352	0.183	5.78139E-94	0	MAP3K20	Mu-MCAM-NDUFA4L2
4.16552E-98	0.406689267	0.295	0.128	1.40545E-93	0	NFATC4	Mu-MCAM-NDUFA4L2
1.90048E-97	0.658811196	0.58	0.407	6.41223E-93	0	NUDT4	Mu-MCAM-NDUFA4L2
2.71229E-97	0.451623977	0.334	0.155	9.15127E-93	0	IFIT3	Mu-MCAM-NDUFA4L2
6.8412E-97	0.528660771	0.448	0.262	2.30822E-92	0	RHOQ	Mu-MCAM-NDUFA4L2
9.07945E-97	0.501884881	0.322	0.143	3.06341E-92	0	CNN1	Mu-MCAM-NDUFA4L2
1.1672E-96	0.609375068	0.548	0.344	3.93814E-92	0	GGT5	Mu-MCAM-NDUFA4L2
3.48349E-95	0.593914483	0.572	0.371	1.17533E-90	0	PDLIM3	Mu-MCAM-NDUFA4L2
4.30217E-95	0.534747694	0.419	0.238	1.45155E-90	0	MAPRE2	Mu-MCAM-NDUFA4L2
4.82148E-95	0.393282767	0.92	0.873	1.62677E-90	0	SKP1	Mu-MCAM-NDUFA4L2
6.76307E-95	0.50704091	0.417	0.231	2.28186E-90	0	VASN	Mu-MCAM-NDUFA4L2
2.83113E-93	1.210563767	0.276	0.121	9.55224E-89	0	MT1M	Mu-MCAM-NDUFA4L2
3.58411E-93	0.513483191	0.454	0.269	1.20928E-88	0	TNS3	Mu-MCAM-NDUFA4L2
9.07517E-93	0.653890861	0.264	0.109	3.06196E-88	0	RASD1	Mu-MCAM-NDUFA4L2
1.39832E-91	0.506331098	0.714	0.475	4.71794E-87	0	LGALS3BP	Mu-MCAM-NDUFA4L2
1.24368E-88	0.362382491	0.308	0.147	4.19617E-84	0	KLHDC8B	Mu-MCAM-NDUFA4L2
3.23001E-88	0.674133849	0.502	0.325	1.08981E-83	0	PHLDA2	Mu-MCAM-NDUFA4L2
3.57846E-88	0.554302591	0.659	0.54	1.20737E-83	0	TLN1	Mu-MCAM-NDUFA4L2
2.75019E-87	0.622342705	0.412	0.243	9.27914E-83	0	TOB1	Mu-MCAM-NDUFA4L2
1.09814E-86	0.644869552	0.818	0.725	3.70514E-82	0	FLNA	Mu-MCAM-NDUFA4L2
2.51383E-86	0.380973927	0.262	0.114	8.48168E-82	0	ARHGAP10	Mu-MCAM-NDUFA4L2
6.97603E-86	0.655134656	0.732	0.622	2.35371E-81	0	LPP	Mu-MCAM-NDUFA4L2
1.85124E-83	0.489981391	0.869	0.79	6.24608E-79	0	MGST3	Mu-MCAM-NDUFA4L2
2.07755E-82	0.404823749	0.348	0.184	7.00966E-78	0	TLE1	Mu-MCAM-NDUFA4L2
1.12514E-81	0.509582591	0.433	0.251	3.79623E-77	0	FBXO32	Mu-MCAM-NDUFA4L2
4.0259E-80	0.372465346	0.287	0.135	1.35834E-75	0	PLEKHG2	Mu-MCAM-NDUFA4L2
1.71426E-79	0.781890232	0.461	0.292	5.78392E-75	0	CYGB	Mu-MCAM-NDUFA4L2
3.22933E-79	0.466377399	0.83	0.761	1.08958E-74	0	CNN3	Mu-MCAM-NDUFA4L2
4.72275E-79	0.427417651	0.485	0.289	1.59346E-74	0	PRRX1	Mu-MCAM-NDUFA4L2
6.35569E-78	0.343489554	0.988	0.979	2.14441E-73	0	IFITM3	Mu-MCAM-NDUFA4L2
6.92057E-78	0.702881223	0.919	0.864	2.335E-73	0	JUNB	Mu-MCAM-NDUFA4L2
1.68783E-77	0.610399437	0.554	0.384	5.69473E-73	0	LBH	Mu-MCAM-NDUFA4L2
1.04848E-76	0.601669447	0.604	0.422	3.53757E-72	0	ARHGDIB	Mu-MCAM-NDUFA4L2
1.47393E-76	0.672130238	0.733	0.554	4.97305E-72	0	CEBPD	Mu-MCAM-NDUFA4L2
9.10727E-76	0.357056213	0.995	0.991	3.07279E-71	0	ACTB	Mu-MCAM-NDUFA4L2
2.02318E-75	0.311584433	0.816	0.679	6.82621E-71	0	STOM	Mu-MCAM-NDUFA4L2
5.51154E-75	0.351743798	0.273	0.129	1.85959E-70	0	SPECC1	Mu-MCAM-NDUFA4L2
3.20557E-74	0.376303401	0.782	0.606	1.08156E-69	0	EPAS1	Mu-MCAM-NDUFA4L2
2.13468E-73	0.471364995	0.656	0.531	7.2024E-69	0	RBPMS	Mu-MCAM-NDUFA4L2
3.74484E-73	0.357090769	1	0.999	1.26351E-68	0	B2M	Mu-MCAM-NDUFA4L2
1.71272E-72	0.73570424	0.32	0.179	5.77873E-68	0	AC013461.1	Mu-MCAM-NDUFA4L2
4.57292E-72	0.634465915	0.561	0.36	1.5429E-67	0	MT1E	Mu-MCAM-NDUFA4L2
9.4194E-71	0.427938901	0.363	0.208	3.1781E-66	0	PAWR	Mu-MCAM-NDUFA4L2
9.95973E-71	0.513498642	0.367	0.223	3.36041E-66	0	DUSP14	Mu-MCAM-NDUFA4L2
3.96774E-69	0.496040869	0.839	0.751	1.33872E-64	0	PNRC1	Mu-MCAM-NDUFA4L2
1.25805E-68	0.530115465	0.612	0.476	4.24465E-64	0	KLF9	Mu-MCAM-NDUFA4L2
1.96608E-68	0.525600225	0.584	0.468	6.63354E-64	0	ROCK1	Mu-MCAM-NDUFA4L2
5.23911E-68	0.445322113	0.774	0.72	1.76767E-63	0	ATP5B	Mu-MCAM-NDUFA4L2
7.98881E-68	0.522338385	0.945	0.91	2.69542E-63	0	TIMP1	Mu-MCAM-NDUFA4L2
2.70806E-67	0.312284646	0.312	0.164	9.13699E-63	0	MAP1A	Mu-MCAM-NDUFA4L2
2.88485E-67	0.410852939	0.323	0.176	9.73347E-63	0	TRIB2	Mu-MCAM-NDUFA4L2
5.20379E-66	0.367568111	0.735	0.542	1.75576E-61	0	CEBPB	Mu-MCAM-NDUFA4L2
6.25398E-66	0.388894339	0.367	0.218	2.11009E-61	0	NCK2	Mu-MCAM-NDUFA4L2
1.4999E-65	0.306407117	0.457	0.28	5.06068E-61	0	AKAP12	Mu-MCAM-NDUFA4L2
2.54285E-64	0.381180183	0.367	0.218	8.57959E-60	0	NT5DC2	Mu-MCAM-NDUFA4L2
5.70293E-64	0.366189149	0.866	0.807	1.92417E-59	0	C12orf57	Mu-MCAM-NDUFA4L2
2.16254E-63	0.409170982	0.439	0.293	7.29639E-59	0	TRIP6	Mu-MCAM-NDUFA4L2
8.29443E-63	0.270974845	0.893	0.836	2.79854E-58	0	SEPW1	Mu-MCAM-NDUFA4L2
2.25409E-62	0.391184216	0.335	0.196	7.60529E-58	0	ABTB1	Mu-MCAM-NDUFA4L2
1.62252E-61	0.336817185	0.381	0.226	5.47437E-57	0	A1BG	Mu-MCAM-NDUFA4L2
1.98961E-61	1.154145072	0.422	0.309	6.71293E-57	0	CYTOR	Mu-MCAM-NDUFA4L2
2.56596E-61	0.503259943	0.513	0.384	8.65755E-57	0	CCDC107	Mu-MCAM-NDUFA4L2
1.97606E-59	0.315048825	0.259	0.131	6.66723E-55	0	PLEKHA4	Mu-MCAM-NDUFA4L2
3.40124E-59	0.401270963	0.49	0.345	1.14758E-54	0	SMTN	Mu-MCAM-NDUFA4L2
3.95699E-59	0.464743373	0.69	0.62	1.33509E-54	0	SBDS	Mu-MCAM-NDUFA4L2
4.86714E-59	0.424414198	0.336	0.203	1.64217E-54	0	MAP7D3	Mu-MCAM-NDUFA4L2
1.60695E-58	0.407023714	0.644	0.551	5.42184E-54	0	ILK	Mu-MCAM-NDUFA4L2
1.8563E-58	0.371626645	0.932	0.892	6.26316E-54	0	IFITM2	Mu-MCAM-NDUFA4L2
1.1859E-57	0.36880465	0.25	0.128	4.00121E-53	0	KIRREL	Mu-MCAM-NDUFA4L2
1.18665E-57	0.885473726	0.637	0.521	4.00375E-53	0	GADD45B	Mu-MCAM-NDUFA4L2
1.24623E-57	0.4601829	0.63	0.535	4.20477E-53	0	CHURC1	Mu-MCAM-NDUFA4L2
1.3554E-57	0.518339233	0.363	0.228	4.57311E-53	0	HSPA2	Mu-MCAM-NDUFA4L2
2.52795E-57	0.36778301	0.33	0.196	8.52932E-53	0	OSBPL1A	Mu-MCAM-NDUFA4L2
7.70484E-57	0.465477425	0.578	0.469	2.59961E-52	0	RRAS	Mu-MCAM-NDUFA4L2
7.97028E-57	0.342470192	0.404	0.25	2.68917E-52	0	HNMT	Mu-MCAM-NDUFA4L2
4.47145E-56	0.409356738	0.389	0.242	1.50867E-51	0	FILIP1	Mu-MCAM-NDUFA4L2
4.63636E-56	0.452046802	0.605	0.489	1.56431E-51	0	VCL	Mu-MCAM-NDUFA4L2
2.51136E-55	0.50189949	0.492	0.341	8.47334E-51	0	FHL1	Mu-MCAM-NDUFA4L2
4.39717E-55	0.581362481	0.633	0.496	1.48361E-50	0	NR4A1	Mu-MCAM-NDUFA4L2
6.47467E-55	0.288373112	0.26	0.137	2.18455E-50	0	CAMK1	Mu-MCAM-NDUFA4L2
7.077E-55	0.414555377	0.713	0.645	2.38778E-50	0	CYCS	Mu-MCAM-NDUFA4L2
2.75851E-54	0.448175738	0.467	0.346	9.30721E-50	0	SORBS3	Mu-MCAM-NDUFA4L2
3.18211E-54	0.371084304	0.92	0.765	1.07364E-49	0	COL6A2	Mu-MCAM-NDUFA4L2
4.77855E-54	0.293591792	0.9	0.876	1.61228E-49	0	COX7A2	Mu-MCAM-NDUFA4L2
2.27633E-53	0.600808192	0.727	0.679	7.68033E-49	0	PRSS23	Mu-MCAM-NDUFA4L2
2.39052E-53	0.367696097	0.379	0.246	8.0656E-49	0	NMD3	Mu-MCAM-NDUFA4L2
2.94078E-53	0.902369572	0.371	0.252	9.92221E-49	0	AC068491.1	Mu-MCAM-NDUFA4L2
3.97106E-53	0.334373821	0.325	0.195	1.33983E-48	0	NAB1	Mu-MCAM-NDUFA4L2
1.94797E-52	0.567118152	0.8	0.749	6.57243E-48	0	TSC22D1	Mu-MCAM-NDUFA4L2
3.42239E-52	0.385147332	0.42	0.29	1.15472E-47	0	UBE2E2	Mu-MCAM-NDUFA4L2
1.07761E-51	0.337568619	0.281	0.158	3.63586E-47	0	SSBP2	Mu-MCAM-NDUFA4L2
5.91686E-51	0.414118123	0.426	0.294	1.99635E-46	0	TMEM47	Mu-MCAM-NDUFA4L2
1.02608E-50	0.281852635	0.936	0.929	3.46199E-46	0	PFDN5	Mu-MCAM-NDUFA4L2
1.40869E-50	0.301023531	0.987	0.984	4.75291E-46	0	VIM	Mu-MCAM-NDUFA4L2
1.4688E-50	0.404309613	0.529	0.409	4.95574E-46	0	MPRIP	Mu-MCAM-NDUFA4L2
1.53483E-50	0.378081638	0.492	0.378	5.17853E-46	0	SMARCB1	Mu-MCAM-NDUFA4L2
4.55227E-50	0.433704885	0.536	0.423	1.53594E-45	0	BBX	Mu-MCAM-NDUFA4L2
3.82646E-49	0.308674965	0.548	0.39	1.29105E-44	0	ITM2C	Mu-MCAM-NDUFA4L2
1.88149E-48	0.354637211	0.782	0.741	6.34815E-44	0	LDHB	Mu-MCAM-NDUFA4L2
8.47659E-48	0.380216861	0.667	0.582	2.86E-43	0	ESD	Mu-MCAM-NDUFA4L2
1.77587E-47	0.294922383	0.25	0.138	5.99177E-43	0	FAM122A	Mu-MCAM-NDUFA4L2
5.1723E-47	0.325436096	0.907	0.861	1.74513E-42	0	LMNA	Mu-MCAM-NDUFA4L2
1.01171E-46	0.319302306	0.806	0.783	3.4135E-42	0	COX7B	Mu-MCAM-NDUFA4L2
1.39798E-46	0.411473623	0.499	0.391	4.71679E-42	0	MSRB3	Mu-MCAM-NDUFA4L2
5.56651E-46	0.376490203	0.736	0.7	1.87814E-41	0	SLC25A5	Mu-MCAM-NDUFA4L2
1.51792E-45	0.375048564	0.398	0.276	5.12145E-41	0	ARID5A	Mu-MCAM-NDUFA4L2
2.23713E-45	0.32048452	0.781	0.738	7.54807E-41	0	ATP5G3	Mu-MCAM-NDUFA4L2
2.44232E-45	0.555105381	0.751	0.691	8.2404E-41	0	ISG15	Mu-MCAM-NDUFA4L2
5.65357E-45	0.425539487	0.341	0.225	1.90752E-40	0	RABGAP1	Mu-MCAM-NDUFA4L2
2.38104E-44	0.269468544	0.283	0.165	8.03362E-40	0	PRR16	Mu-MCAM-NDUFA4L2
2.86406E-44	0.336090208	0.391	0.272	9.66335E-40	0	PELO	Mu-MCAM-NDUFA4L2
3.60461E-44	0.552115904	0.491	0.392	1.2162E-39	0	KRT18	Mu-MCAM-NDUFA4L2
8.21538E-44	0.263407437	0.862	0.84	2.77187E-39	0	SLC25A3	Mu-MCAM-NDUFA4L2
1.62203E-43	0.308801795	0.422	0.301	5.47272E-39	0	CBR1	Mu-MCAM-NDUFA4L2
2.16163E-43	0.350044264	0.568	0.477	7.29333E-39	0	RSU1	Mu-MCAM-NDUFA4L2
8.45801E-43	0.340860701	0.42	0.3	2.85373E-38	0	HDDC2	Mu-MCAM-NDUFA4L2
8.54871E-43	0.38831149	0.613	0.536	2.88434E-38	0	ARPC1A	Mu-MCAM-NDUFA4L2
9.83914E-43	0.254058775	0.259	0.148	3.31973E-38	0	ADGRE5	Mu-MCAM-NDUFA4L2
1.08405E-42	0.35782828	0.678	0.592	3.65759E-38	0	NENF	Mu-MCAM-NDUFA4L2
1.31594E-42	0.309509075	0.368	0.25	4.43999E-38	0	SH3KBP1	Mu-MCAM-NDUFA4L2
9.18842E-42	0.307135602	0.291	0.181	3.10017E-37	0	CABIN1	Mu-MCAM-NDUFA4L2
2.67837E-41	0.409969399	0.461	0.35	9.03681E-37	0	CBX6	Mu-MCAM-NDUFA4L2
3.4175E-41	0.350570179	0.642	0.571	1.15306E-36	0	ANXA11	Mu-MCAM-NDUFA4L2
6.7029E-41	0.323581183	0.726	0.683	2.26156E-36	0	CAP1	Mu-MCAM-NDUFA4L2
2.2429E-40	0.407409575	0.563	0.468	7.56755E-36	0	LAMB2	Mu-MCAM-NDUFA4L2
3.66288E-40	0.279594859	0.836	0.785	1.23586E-35	0	ATP6V1G1	Mu-MCAM-NDUFA4L2
8.22305E-40	0.33560577	0.388	0.279	2.77446E-35	0	FKBP4	Mu-MCAM-NDUFA4L2
1.18266E-39	0.41278884	0.558	0.463	3.99029E-35	0	ANKRD10	Mu-MCAM-NDUFA4L2
1.2991E-39	0.485931817	0.32	0.214	4.38315E-35	0	FKBP5	Mu-MCAM-NDUFA4L2
1.66324E-39	0.272676225	0.311	0.191	5.61178E-35	0	TSPAN15	Mu-MCAM-NDUFA4L2
3.44121E-38	0.305627988	0.502	0.375	1.16106E-33	0	UTRN	Mu-MCAM-NDUFA4L2
4.51421E-38	0.357232164	0.379	0.269	1.5231E-33	0	YAP1	Mu-MCAM-NDUFA4L2
8.43143E-38	0.272928925	0.852	0.829	2.84476E-33	0	COX6A1	Mu-MCAM-NDUFA4L2
1.44549E-37	0.300568779	0.301	0.198	4.87709E-33	0	CRTC3	Mu-MCAM-NDUFA4L2
1.77784E-37	0.473180282	0.55	0.427	5.99844E-33	0	ATF3	Mu-MCAM-NDUFA4L2
2.49072E-37	0.271752331	0.389	0.27	8.4037E-33	0	SGCE	Mu-MCAM-NDUFA4L2
2.85928E-37	0.280414195	0.44	0.318	9.64722E-33	0	SCPEP1	Mu-MCAM-NDUFA4L2
6.77574E-37	0.268707448	0.823	0.807	2.28614E-32	0	EIF3K	Mu-MCAM-NDUFA4L2
1.39516E-36	0.260137071	0.271	0.168	4.70728E-32	0	TRPV2	Mu-MCAM-NDUFA4L2
4.80927E-36	0.333440879	0.432	0.327	1.62265E-31	0	NT5C	Mu-MCAM-NDUFA4L2
2.26771E-35	0.305246564	0.29	0.185	7.65126E-31	0	HIPK2	Mu-MCAM-NDUFA4L2
2.28354E-35	0.312508139	0.47	0.343	7.70468E-31	0	DDR2	Mu-MCAM-NDUFA4L2
2.28703E-35	0.30401656	0.445	0.346	7.71644E-31	0	DYNLT3	Mu-MCAM-NDUFA4L2
2.8467E-35	0.436287828	0.459	0.358	9.60475E-31	0	ENAH	Mu-MCAM-NDUFA4L2
3.485E-35	0.269508496	0.301	0.197	1.17584E-30	0	TMEM120A	Mu-MCAM-NDUFA4L2
7.86797E-35	0.264402445	0.298	0.196	2.65465E-30	0	CDKN1B	Mu-MCAM-NDUFA4L2
1.05396E-34	0.349069306	0.657	0.605	3.55607E-30	0	RAP1B	Mu-MCAM-NDUFA4L2
1.09001E-34	0.357783229	0.66	0.622	3.67769E-30	0	TMEM165	Mu-MCAM-NDUFA4L2
1.35347E-34	0.257008333	0.267	0.161	4.56662E-30	0	GPR4	Mu-MCAM-NDUFA4L2
1.6921E-34	0.274660484	0.689	0.635	5.70913E-30	0	VDAC2	Mu-MCAM-NDUFA4L2
2.84918E-34	0.324292926	0.761	0.655	9.61314E-30	0	FN1	Mu-MCAM-NDUFA4L2
2.91252E-34	0.3083986	0.585	0.492	9.82684E-30	0	PMEPA1	Mu-MCAM-NDUFA4L2
3.36671E-34	0.376863339	0.617	0.562	1.13593E-29	0	MAGED2	Mu-MCAM-NDUFA4L2
8.72075E-34	0.515417786	0.486	0.379	2.94238E-29	0	RP3-412A9.11	Mu-MCAM-NDUFA4L2
8.80001E-34	0.320378102	0.343	0.239	2.96912E-29	0	STK38L	Mu-MCAM-NDUFA4L2
9.14875E-34	0.299018525	0.381	0.282	3.08679E-29	0	CFL2	Mu-MCAM-NDUFA4L2
1.03034E-33	0.494335026	0.437	0.33	3.47636E-29	0	MYC	Mu-MCAM-NDUFA4L2
2.11306E-33	0.291561691	0.338	0.241	7.12946E-29	0	MAP2K1	Mu-MCAM-NDUFA4L2
2.81247E-33	0.283589866	0.763	0.732	9.48927E-29	0	YWHAZ	Mu-MCAM-NDUFA4L2
2.83449E-33	0.299781067	0.892	0.871	9.56358E-29	0	SLC25A6	Mu-MCAM-NDUFA4L2
7.69411E-33	0.443673051	0.329	0.229	2.59599E-28	0	IER5L	Mu-MCAM-NDUFA4L2
1.02119E-32	0.300414218	0.388	0.279	3.44549E-28	0	HIP1	Mu-MCAM-NDUFA4L2
1.45419E-32	0.300852223	0.524	0.443	4.90645E-28	0	VASP	Mu-MCAM-NDUFA4L2
1.99639E-32	0.334901887	0.325	0.228	6.73581E-28	0	MEF2D	Mu-MCAM-NDUFA4L2
2.45673E-32	0.323578058	0.312	0.215	8.28901E-28	0	RAP2A	Mu-MCAM-NDUFA4L2
5.39708E-32	0.263327256	0.897	0.879	1.82097E-27	0	TPM4	Mu-MCAM-NDUFA4L2
5.93861E-32	0.354508267	0.672	0.591	2.00369E-27	0	MYADM	Mu-MCAM-NDUFA4L2
6.48983E-31	0.315138696	0.656	0.613	2.18967E-26	0	PRKAR1A	Mu-MCAM-NDUFA4L2
7.9031E-31	0.473622438	0.855	0.834	2.6665E-26	0	FOS	Mu-MCAM-NDUFA4L2
9.81029E-31	0.388767599	0.552	0.48	3.30999E-26	0	NID1	Mu-MCAM-NDUFA4L2
1.63314E-30	0.294413923	0.669	0.629	5.5102E-26	0	BLOC1S1	Mu-MCAM-NDUFA4L2
1.96136E-30	0.315359368	0.466	0.374	6.61764E-26	0	RBBP7	Mu-MCAM-NDUFA4L2
1.98418E-30	0.415739101	0.566	0.496	6.69462E-26	0	11-Sep	Mu-MCAM-NDUFA4L2
2.41775E-30	0.328142254	0.31	0.215	8.1575E-26	0	FADS3	Mu-MCAM-NDUFA4L2
2.423E-30	0.303722059	0.616	0.557	8.1752E-26	0	CALM3	Mu-MCAM-NDUFA4L2
8.58354E-30	0.256788608	0.419	0.32	2.89609E-25	0	FARP1	Mu-MCAM-NDUFA4L2
1.08692E-29	0.262031238	0.857	0.849	3.66728E-25	0	CLIC1	Mu-MCAM-NDUFA4L2
2.31333E-29	0.292615237	0.259	0.171	7.80519E-25	0	PACSIN2	Mu-MCAM-NDUFA4L2
3.56034E-29	0.256555892	0.78	0.763	1.20126E-24	0	NDUFB7	Mu-MCAM-NDUFA4L2
1.2007E-28	0.282520904	0.601	0.529	4.05115E-24	0	MAP1LC3A	Mu-MCAM-NDUFA4L2
1.23037E-28	0.374487963	0.545	0.473	4.15126E-24	0	C9orf3	Mu-MCAM-NDUFA4L2
1.36832E-28	0.266235873	0.351	0.25	4.61673E-24	0	GRK5	Mu-MCAM-NDUFA4L2
1.40535E-28	0.341844248	0.49	0.413	4.74166E-24	0	LASP1	Mu-MCAM-NDUFA4L2
1.68184E-28	0.289577536	0.527	0.455	5.67454E-24	0	MDH1	Mu-MCAM-NDUFA4L2
2.38261E-28	0.651962613	0.262	0.184	8.03894E-24	0	NET1	Mu-MCAM-NDUFA4L2
3.39727E-28	0.321847834	0.644	0.589	1.14624E-23	0	DDX24	Mu-MCAM-NDUFA4L2
3.84069E-28	0.295538653	0.466	0.366	1.29585E-23	0	NDN	Mu-MCAM-NDUFA4L2
3.87824E-28	0.282171559	0.944	0.936	1.30852E-23	0	HLA-C	Mu-MCAM-NDUFA4L2
6.95216E-28	0.254653179	0.286	0.189	2.34566E-23	0	FRY	Mu-MCAM-NDUFA4L2
7.58618E-28	0.878540456	0.375	0.313	2.55958E-23	0	LINC00152	Mu-MCAM-NDUFA4L2
1.11016E-27	0.281758707	0.333	0.241	3.74566E-23	0	NID2	Mu-MCAM-NDUFA4L2
1.30521E-27	0.350281482	0.689	0.623	4.40378E-23	0	ARID5B	Mu-MCAM-NDUFA4L2
2.78572E-27	0.353973946	0.509	0.426	9.39902E-23	0	UGCG	Mu-MCAM-NDUFA4L2
3.9443E-27	0.318615607	0.664	0.61	1.33081E-22	0	VAMP2	Mu-MCAM-NDUFA4L2
4.28529E-27	0.748008313	0.329	0.257	1.44586E-22	0	MIR4435-2HG	Mu-MCAM-NDUFA4L2
4.66744E-27	0.259454116	0.891	0.869	1.5748E-22	0	RPS27L	Mu-MCAM-NDUFA4L2
5.5506E-27	0.262930118	0.726	0.697	1.87277E-22	0	VPS28	Mu-MCAM-NDUFA4L2
1.27046E-26	0.263619006	0.748	0.726	4.28652E-22	0	PSME1	Mu-MCAM-NDUFA4L2
2.65695E-26	0.593856143	0.474	0.389	8.96454E-22	0	IFITM1	Mu-MCAM-NDUFA4L2
5.3492E-26	0.30253321	0.639	0.597	1.80482E-21	0	WDR1	Mu-MCAM-NDUFA4L2
5.49738E-26	0.262144946	0.344	0.257	1.85481E-21	0	POR	Mu-MCAM-NDUFA4L2
5.8147E-26	0.259432776	0.398	0.292	1.96188E-21	0	SYNE2	Mu-MCAM-NDUFA4L2
8.55319E-26	0.254732707	0.336	0.237	2.88585E-21	0	FAM46A	Mu-MCAM-NDUFA4L2
8.82807E-26	0.33302014	0.439	0.357	2.97859E-21	0	ATP2B4	Mu-MCAM-NDUFA4L2
1.62044E-25	0.301940382	0.631	0.581	5.46735E-21	0	CD164	Mu-MCAM-NDUFA4L2
3.38243E-25	0.251189373	0.352	0.258	1.14123E-20	0	RBMS3	Mu-MCAM-NDUFA4L2
4.14976E-25	0.280986193	0.542	0.495	1.40013E-20	0	SNX6	Mu-MCAM-NDUFA4L2
5.01214E-25	0.267717968	0.435	0.357	1.6911E-20	0	MPC1	Mu-MCAM-NDUFA4L2
1.15893E-24	0.278662244	0.523	0.433	3.91024E-20	0	DLC1	Mu-MCAM-NDUFA4L2
1.49236E-24	0.294332062	0.313	0.228	5.03522E-20	0	PHLDB2	Mu-MCAM-NDUFA4L2
2.5789E-24	0.255345341	0.666	0.621	8.70119E-20	0	DEK	Mu-MCAM-NDUFA4L2
2.61468E-24	0.451257174	0.45	0.351	8.82193E-20	0	BCAM	Mu-MCAM-NDUFA4L2
2.79673E-24	0.29231179	0.559	0.507	9.43616E-20	0	ACADVL	Mu-MCAM-NDUFA4L2
4.57771E-24	0.463357199	0.522	0.433	1.54452E-19	0	BTG2	Mu-MCAM-NDUFA4L2
4.6613E-24	0.260269906	0.409	0.33	1.57272E-19	0	RNF5	Mu-MCAM-NDUFA4L2
6.12632E-24	0.256830858	0.645	0.601	2.06702E-19	0	SYF2	Mu-MCAM-NDUFA4L2
7.36723E-24	0.261418353	0.592	0.539	2.4857E-19	0	NDUFA5	Mu-MCAM-NDUFA4L2
7.56811E-24	0.342491792	0.703	0.654	2.55348E-19	0	ACTN4	Mu-MCAM-NDUFA4L2
3.17094E-23	0.28093994	0.47	0.412	1.06988E-18	0	MFSD10	Mu-MCAM-NDUFA4L2
5.52141E-23	0.388942008	0.43	0.359	1.86292E-18	0	GBP2	Mu-MCAM-NDUFA4L2
8.20755E-23	0.324032034	0.457	0.384	2.76923E-18	0	MAT2A	Mu-MCAM-NDUFA4L2
8.41038E-23	0.272600473	0.523	0.464	2.83766E-18	0	SARS	Mu-MCAM-NDUFA4L2
2.78297E-22	0.398449701	0.694	0.69	9.38973E-18	0	CYBA	Mu-MCAM-NDUFA4L2
6.70294E-22	0.305621754	0.425	0.347	2.26157E-17	0	DNAJB4	Mu-MCAM-NDUFA4L2
2.11178E-21	0.257828138	0.726	0.697	7.12515E-17	0	CNBP	Mu-MCAM-NDUFA4L2
2.70449E-21	0.313908291	0.438	0.365	9.12495E-17	0	CCND2	Mu-MCAM-NDUFA4L2
4.46625E-21	0.259474097	0.317	0.24	1.50691E-16	0	NDUFAF4	Mu-MCAM-NDUFA4L2
5.58211E-21	0.28533175	0.421	0.351	1.8834E-16	0	CDC42BPA	Mu-MCAM-NDUFA4L2
7.37348E-21	0.283267664	0.352	0.282	2.48781E-16	0	OSBPL9	Mu-MCAM-NDUFA4L2
3.04739E-20	0.309029589	0.772	0.763	1.02819E-15	0	CD151	Mu-MCAM-NDUFA4L2
3.1196E-20	0.260991978	0.449	0.386	1.05255E-15	0	LGMN	Mu-MCAM-NDUFA4L2
1.0628E-19	0.276058623	0.418	0.353	3.58588E-15	0	ABI2	Mu-MCAM-NDUFA4L2
1.30729E-19	0.260695818	0.456	0.4	4.41081E-15	0	UBE2E1	Mu-MCAM-NDUFA4L2
1.43485E-19	0.270100689	0.499	0.446	4.8412E-15	0	MRPL32	Mu-MCAM-NDUFA4L2
2.76633E-19	0.296614753	0.328	0.255	9.33361E-15	0	MYLIP	Mu-MCAM-NDUFA4L2
3.00668E-19	0.253557752	0.469	0.413	1.01445E-14	0	CORO1B	Mu-MCAM-NDUFA4L2
7.03083E-19	0.337116377	0.366	0.29	2.3722E-14	0	NR4A2	Mu-MCAM-NDUFA4L2
7.98851E-19	0.259109636	0.946	0.932	2.69532E-14	0	HSPB1	Mu-MCAM-NDUFA4L2
8.94713E-19	0.25023783	0.32	0.246	3.01876E-14	0	ODF3B	Mu-MCAM-NDUFA4L2
5.42341E-18	0.286035181	0.422	0.37	1.82986E-13	0	PTP4A1	Mu-MCAM-NDUFA4L2
1.17512E-17	0.273348608	0.582	0.543	3.96486E-13	0	PDLIM2	Mu-MCAM-NDUFA4L2
4.72093E-17	0.256539875	0.617	0.586	1.59284E-12	0	NDFIP1	Mu-MCAM-NDUFA4L2
5.44903E-17	0.262326717	0.55	0.496	1.8385E-12	0	PLS3	Mu-MCAM-NDUFA4L2
7.10145E-17	0.283733925	0.445	0.398	2.39603E-12	0	SSRP1	Mu-MCAM-NDUFA4L2
7.93773E-17	0.289791296	0.446	0.389	2.67819E-12	0	H1F0	Mu-MCAM-NDUFA4L2
2.2556E-16	0.266008618	0.298	0.233	7.61041E-12	0	SNHG15	Mu-MCAM-NDUFA4L2
2.25932E-16	0.251000087	0.43	0.378	7.62295E-12	0	PDHB	Mu-MCAM-NDUFA4L2
1.1422E-15	0.358221432	0.828	0.807	3.85377E-11	0	JUN	Mu-MCAM-NDUFA4L2
1.35828E-15	0.368414592	0.577	0.506	4.58283E-11	0	THBS1	Mu-MCAM-NDUFA4L2
1.47705E-15	0.261696761	0.327	0.267	4.98355E-11	0	TOB2	Mu-MCAM-NDUFA4L2
3.02104E-15	0.318187525	0.447	0.404	1.0193E-10	0	NREP	Mu-MCAM-NDUFA4L2
1.04813E-14	0.250350856	0.349	0.29	3.53639E-10	0	8-Sep	Mu-MCAM-NDUFA4L2
7.03858E-14	0.261638422	0.291	0.232	2.37482E-09	0	HIC1	Mu-MCAM-NDUFA4L2
1.18033E-11	0.491685578	0.359	0.298	3.98244E-07	0	C10orf10	Mu-MCAM-NDUFA4L2
1.4849E-11	0.37005671	0.69	0.641	5.01005E-07	0	EGR1	Mu-MCAM-NDUFA4L2
6.92803E-11	0.361803249	0.484	0.449	2.33752E-06	0	CDKN1A	Mu-MCAM-NDUFA4L2
1.1628E-10	0.252538938	0.453	0.419	3.92328E-06	0	CSNK1E	Mu-MCAM-NDUFA4L2
1.24376E-10	0.378026606	0.476	0.452	4.19643E-06	0	LOXL2	Mu-MCAM-NDUFA4L2
1.7441E-10	0.254203296	0.433	0.403	5.88458E-06	0	NR3C1	Mu-MCAM-NDUFA4L2
2.40691E-07	0.28544663	0.458	0.428	0.008120903	0	CTD-3252C9.4	Mu-MCAM-NDUFA4L2
0	4.186899602	0.936	0.044	0	1	ACKR1	EC-ACKR1
0	2.586464312	0.506	0.037	0	1	SELE	EC-ACKR1
0	2.270819502	0.931	0.456	0	1	CD74	EC-ACKR1
0	2.181776147	0.962	0.266	0	1	VWF	EC-ACKR1
0	2.016153298	0.718	0.023	0	1	SELP	EC-ACKR1
0	1.895997103	0.858	0.359	0	1	DUSP23	EC-ACKR1
0	1.87665797	0.886	0.425	0	1	PRCP	EC-ACKR1
0	1.852080599	0.921	0.232	0	1	RAMP3	EC-ACKR1
0	1.820405309	0.755	0.299	0	1	HLA-DRA	EC-ACKR1
0	1.777600487	0.81	0.254	0	1	HLA-DRB1	EC-ACKR1
0	1.722585487	0.769	0.138	0	1	SLCO2A1	EC-ACKR1
0	1.715928071	0.922	0.287	0	1	RNASE1	EC-ACKR1
0	1.641257422	0.738	0.218	0	1	AQP1	EC-ACKR1
0	1.611232037	0.676	0.106	0	1	TSPAN7	EC-ACKR1
0	1.607451518	0.775	0.205	0	1	CLDN5	EC-ACKR1
0	1.506941692	0.786	0.332	0	1	ARL4A	EC-ACKR1
0	1.453386803	0.989	0.843	0	1	FKBP1A	EC-ACKR1
0	1.442938146	0.708	0.269	0	1	HLA-DPA1	EC-ACKR1
0	1.429183949	0.716	0.175	0	1	APLNR	EC-ACKR1
0	1.385532795	0.802	0.238	0	1	CALCRL	EC-ACKR1
0	1.378843072	0.93	0.43	0	1	NPDC1	EC-ACKR1
0	1.375680117	0.755	0.419	0	1	NCOA7	EC-ACKR1
0	1.375289666	0.637	0.077	0	1	ZNF385D	EC-ACKR1
0	1.361270527	0.773	0.216	0	1	FAM167B	EC-ACKR1
0	1.353933292	0.952	0.315	0	1	RAMP2	EC-ACKR1
0	1.33498136	0.714	0.296	0	1	HLA-DPB1	EC-ACKR1
0	1.300361645	0.627	0.165	0	1	ECSCR	EC-ACKR1
0	1.219714145	0.813	0.407	0	1	HYAL2	EC-ACKR1
0	1.218044107	0.678	0.181	0	1	MALL	EC-ACKR1
0	1.199902549	0.934	0.562	0	1	ENG	EC-ACKR1
0	1.1804425	0.762	0.288	0	1	ADAM15	EC-ACKR1
0	1.179581051	0.659	0.178	0	1	GIMAP7	EC-ACKR1
0	1.178070645	0.563	0.088	0	1	IL33	EC-ACKR1
0	1.17255117	0.841	0.48	0	1	TGFBR2	EC-ACKR1
0	1.168890598	0.704	0.198	0	1	PALMD	EC-ACKR1
0	1.159959543	0.73	0.187	0	1	CXorf36	EC-ACKR1
0	1.15132539	0.767	0.347	0	1	ENTPD1	EC-ACKR1
0	1.139246613	0.7	0.203	0	1	PCDH17	EC-ACKR1
0	1.09978099	0.66	0.187	0	1	SNCG	EC-ACKR1
0	1.088814187	0.379	0.02	0	1	MMRN1	EC-ACKR1
0	1.07796948	0.664	0.189	0	1	ITM2A	EC-ACKR1
0	1.073013882	0.685	0.213	0	1	ITGA6	EC-ACKR1
0	1.053658484	0.688	0.198	0	1	JAM2	EC-ACKR1
0	1.03971205	0.553	0.154	0	1	AC011526.1	EC-ACKR1
0	1.035892824	0.471	0.074	0	1	CSF2RB	EC-ACKR1
0	1.014367765	0.466	0.114	0	1	CNKSR3	EC-ACKR1
0	1.011481923	0.854	0.264	0	1	CD93	EC-ACKR1
0	1.001604817	0.526	0.108	0	1	RASA4	EC-ACKR1
0	0.985971387	0.712	0.301	0	1	MTUS1	EC-ACKR1
0	0.980117039	0.672	0.197	0	1	MMRN2	EC-ACKR1
0	0.978212479	0.594	0.125	0	1	CCDC69	EC-ACKR1
0	0.96973056	0.778	0.243	0	1	CLEC14A	EC-ACKR1
0	0.965910811	0.853	0.308	0	1	EGFL7	EC-ACKR1
0	0.96297565	0.653	0.24	0	1	SDPR	EC-ACKR1
0	0.961772145	0.324	0.015	0	1	ADGRG6	EC-ACKR1
0	0.946446986	0.861	0.604	0	1	RAB11A	EC-ACKR1
0	0.945946653	0.94	0.595	0	1	HSPG2	EC-ACKR1
0	0.928863399	0.497	0.104	0	1	RBP5	EC-ACKR1
0	0.925478353	0.8	0.252	0	1	ADGRL4	EC-ACKR1
0	0.921466265	0.679	0.198	0	1	S1PR1	EC-ACKR1
0	0.919515817	0.904	0.462	0	1	TM4SF1	EC-ACKR1
0	0.901660432	0.328	0.06	0	1	HLA-DRB5	EC-ACKR1
0	0.899985354	0.69	0.206	0	1	EMCN	EC-ACKR1
0	0.879826569	0.543	0.146	0	1	MATN2	EC-ACKR1
0	0.876471789	0.378	0.007	0	1	RAB3C	EC-ACKR1
0	0.858359901	0.639	0.194	0	1	GIMAP4	EC-ACKR1
0	0.852638798	0.525	0.133	0	1	STAB1	EC-ACKR1
0	0.848741518	0.556	0.151	0	1	PKP4	EC-ACKR1
0	0.847278598	0.641	0.189	0	1	PTPRB	EC-ACKR1
0	0.843749715	0.3	0.019	0	1	CCL14	EC-ACKR1
0	0.824330824	0.494	0.11	0	1	NRN1	EC-ACKR1
0	0.822053452	0.408	0.064	0	1	EPB41L3	EC-ACKR1
0	0.820997679	0.472	0.113	0	1	HHEX	EC-ACKR1
0	0.816377896	0.744	0.227	0	1	CDH5	EC-ACKR1
0	0.813099655	0.481	0.118	0	1	HLA-DMA	EC-ACKR1
0	0.80523859	0.441	0.048	0	1	MEOX1	EC-ACKR1
0	0.802406009	0.477	0.116	0	1	RALGAPA2	EC-ACKR1
0	0.801381017	0.306	0.025	0	1	PLA1A	EC-ACKR1
0	0.790450874	0.592	0.191	0	1	IL3RA	EC-ACKR1
0	0.789218293	0.998	0.99	0	1	RPS28	EC-ACKR1
0	0.785453756	0.847	0.381	0	1	SRGN	EC-ACKR1
0	0.784940047	0.409	0.094	0	1	HLA-DQB1	EC-ACKR1
0	0.776476171	0.65	0.187	0	1	CYYR1	EC-ACKR1
0	0.758255857	0.471	0.114	0	1	ITGB4	EC-ACKR1
0	0.749826272	0.596	0.182	0	1	TIE1	EC-ACKR1
0	0.749778844	0.506	0.139	0	1	MCTP1	EC-ACKR1
0	0.73608892	0.916	0.277	0	1	PLVAP	EC-ACKR1
0	0.72224911	0.495	0.124	0	1	TEK	EC-ACKR1
0	0.703265845	0.384	0.044	0	1	LHX6	EC-ACKR1
0	0.698411278	0.5	0.136	0	1	NOSTRIN	EC-ACKR1
0	0.696747702	0.446	0.105	0	1	SPNS2	EC-ACKR1
0	0.679407388	0.565	0.165	0	1	LMO2	EC-ACKR1
0	0.676288899	0.529	0.157	0	1	ERG	EC-ACKR1
0	0.673952256	0.371	0.045	0	1	FAM84B	EC-ACKR1
0	0.662289799	0.298	0.016	0	1	TLL1	EC-ACKR1
0	0.650975214	0.343	0.052	0	1	LRRC1	EC-ACKR1
0	0.605542746	0.43	0.103	0	1	CPLX1	EC-ACKR1
0	0.605001465	0.436	0.104	0	1	EVA1C	EC-ACKR1
0	0.575870188	0.394	0.086	0	1	C10orf128	EC-ACKR1
0	0.541090647	0.257	0.015	0	1	PTAFR	EC-ACKR1
0	0.537787498	0.283	0.041	0	1	CNTNAP3B	EC-ACKR1
0	0.535238925	0.333	0.062	0	1	ST6GAL1	EC-ACKR1
5.44E-306	0.759441196	0.543	0.177	1.83E-301	1	ABLIM1	EC-ACKR1
7.84E-303	0.918761655	0.864	0.599	2.65E-298	1	TPM3	EC-ACKR1
1.31E-302	0.998700376	0.92	0.759	4.43E-298	1	PDLIM1	EC-ACKR1
8.17E-299	0.6990754	0.6	0.197	2.76E-294	1	TMEM255B	EC-ACKR1
1.73E-298	0.637015585	0.477	0.132	5.84E-294	1	GIMAP6	EC-ACKR1
4.24E-296	0.658933887	0.439	0.11	1.43E-291	1	THSD7A	EC-ACKR1
1.67E-294	0.663484373	0.412	0.106	5.62E-290	1	FAM171A1	EC-ACKR1
1.01E-292	0.995790849	0.341	0.068	3.42E-288	1	C2CD4B	EC-ACKR1
8.73E-292	0.739461746	0.541	0.165	2.95E-287	1	MPZL2	EC-ACKR1
1.63E-291	0.6208501	0.541	0.163	5.50E-287	1	MYCT1	EC-ACKR1
5.32E-289	0.869007076	0.951	0.817	1.80E-284	1	HLA-E	EC-ACKR1
2.77E-280	0.960337002	0.965	0.635	9.33E-276	1	SPARCL1	EC-ACKR1
9.96E-280	0.586997235	0.372	0.088	3.36E-275	1	TPD52L1	EC-ACKR1
1.37E-278	0.701389756	0.375	0.091	4.64E-274	1	FOXC1	EC-ACKR1
2.38E-275	0.75296739	0.561	0.208	8.05E-271	1	RHOJ	EC-ACKR1
2.94E-273	0.678264495	0.504	0.16	9.91E-269	1	ADCY4	EC-ACKR1
3.82E-270	0.8275651	0.669	0.295	1.29E-265	1	NEDD9	EC-ACKR1
4.84E-268	1.444319959	0.894	0.718	1.63E-263	1	NPC2	EC-ACKR1
1.02E-267	0.899922643	0.618	0.269	3.43E-263	1	FAM213A	EC-ACKR1
5.82E-265	0.609901834	0.508	0.164	1.96E-260	1	PRKCH	EC-ACKR1
3.48E-264	0.565952342	0.453	0.129	1.17E-259	1	GIMAP1	EC-ACKR1
3.45E-261	0.817795139	0.774	0.395	1.16E-256	1	NFIB	EC-ACKR1
1.67E-258	0.709071186	0.755	0.336	5.62E-254	1	VWA1	EC-ACKR1
8.10E-255	0.605795773	0.494	0.162	2.73E-250	1	FLI1	EC-ACKR1
1.64E-251	0.857048683	0.855	0.579	5.54E-247	1	FXYD5	EC-ACKR1
5.42E-251	0.874217813	0.709	0.381	1.83E-246	1	ELK3	EC-ACKR1
1.84E-249	0.885985252	0.849	0.659	6.22E-245	1	SDCBP	EC-ACKR1
1.22E-248	0.58397721	0.469	0.15	4.13E-244	1	ELMO1	EC-ACKR1
9.85E-248	0.679797303	0.388	0.11	3.32E-243	1	OLFM1	EC-ACKR1
2.77E-245	0.772861661	0.471	0.159	9.35E-241	1	RPGR	EC-ACKR1
3.58E-245	0.681095403	0.622	0.254	1.21E-240	1	EHD4	EC-ACKR1
7.12E-244	0.562734295	0.997	0.992	2.40E-239	1	RPL34	EC-ACKR1
3.38E-242	0.670698649	0.489	0.174	1.14E-237	1	EPHB4	EC-ACKR1
1.15E-241	0.803414207	0.975	0.782	3.87E-237	1	IFI27	EC-ACKR1
5.13E-239	0.619036968	0.358	0.093	1.73E-234	1	CPXM2	EC-ACKR1
6.12E-239	0.678885511	0.471	0.165	2.07E-234	1	TCN2	EC-ACKR1
3.02E-238	0.558158904	0.999	0.989	1.02E-233	1	RPL32	EC-ACKR1
6.75E-238	0.440333236	0.318	0.072	2.28E-233	1	CLEC1A	EC-ACKR1
7.79E-237	1.01358652	0.751	0.401	2.63E-232	1	FABP5	EC-ACKR1
5.25E-235	0.637711461	0.71	0.313	1.77E-230	1	BCAM	EC-ACKR1
1.33E-234	0.790093067	0.951	0.837	4.48E-230	1	CD59	EC-ACKR1
9.37E-234	0.540485059	0.342	0.085	3.16E-229	1	EXOC6	EC-ACKR1
1.28E-232	0.779195339	0.599	0.265	4.34E-228	1	CDC42EP3	EC-ACKR1
1.87E-229	0.51805733	0.465	0.148	6.32E-225	1	KANK3	EC-ACKR1
1.92E-228	0.997723432	0.666	0.338	6.47E-224	1	TGM2	EC-ACKR1
3.65E-227	0.480018606	0.368	0.102	1.23E-222	1	EPB41L4A	EC-ACKR1
7.06E-227	0.578416594	0.254	0.048	2.38E-222	1	HLA-DQA1	EC-ACKR1
9.10E-227	0.662266589	0.313	0.073	3.07E-222	1	RND1	EC-ACKR1
9.33E-222	0.794853665	0.481	0.183	3.15E-217	1	MKL2	EC-ACKR1
9.26E-221	0.638874648	0.508	0.196	3.12E-216	1	C4orf32	EC-ACKR1
2.08E-219	0.685513046	0.997	0.984	7.03E-215	1	RPS6	EC-ACKR1
1.76E-218	0.724409113	0.928	0.701	5.94E-214	1	CRIP2	EC-ACKR1
2.48E-218	0.728635362	0.593	0.274	8.36E-214	1	KCTD12	EC-ACKR1
1.20E-216	0.740486481	0.968	0.808	4.04E-212	1	S100A10	EC-ACKR1
3.76E-215	0.680081727	0.654	0.317	1.27E-210	1	LDB2	EC-ACKR1
7.91E-211	0.735055974	0.368	0.11	2.67E-206	1	LIFR	EC-ACKR1
9.75E-210	0.979343167	0.798	0.51	3.2899E-205	1	KLF2	EC-ACKR1
6.94E-209	0.609691333	0.48	0.181	2.3424E-204	1	SLC29A1	EC-ACKR1
8.39E-209	0.509795823	0.308	0.075	2.8293E-204	1	RP11-536O18.1	EC-ACKR1
3.61E-207	0.514156874	0.643	0.261	1.217E-202	1	ICAM2	EC-ACKR1
5.56E-207	0.54978672	0.543	0.211	1.8758E-202	1	DOCK9	EC-ACKR1
1.97E-206	0.562754819	0.283	0.066	6.6595E-202	1	LTC4S	EC-ACKR1
1.1513E-205	0.52471387	0.33	0.087	3.8843E-201	1	FAM110D	EC-ACKR1
4.6992E-205	0.472347486	0.298	0.072	1.5855E-200	1	ASRGL1	EC-ACKR1
7.6573E-205	0.536081085	0.473	0.166	2.5836E-200	1	RAPGEF5	EC-ACKR1
9.4941E-205	0.668255769	0.39	0.127	3.2033E-200	1	TGFBR3	EC-ACKR1
1.0861E-204	0.551729663	0.48	0.182	3.6644E-200	1	FGD5	EC-ACKR1
2.0474E-204	0.723633486	0.833	0.551	6.9079E-200	1	S100A16	EC-ACKR1
1.5074E-202	0.782504539	0.752	0.465	5.086E-198	1	ETS2	EC-ACKR1
2.7252E-202	0.529537046	0.996	0.984	9.1947E-198	1	RPL26	EC-ACKR1
1.2432E-201	0.577277948	0.608	0.293	4.1945E-197	1	CD320	EC-ACKR1
1.4658E-201	0.439275222	0.329	0.088	4.9456E-197	1	TMCC3	EC-ACKR1
9.1717E-201	0.471909061	0.305	0.078	3.0945E-196	1	SEMA6A	EC-ACKR1
2.6375E-200	0.428485846	0.338	0.093	8.8991E-196	1	MFNG	EC-ACKR1
7.7512E-199	0.824534825	0.569	0.274	2.6153E-194	1	TMEM2	EC-ACKR1
1.0768E-197	0.468465257	0.434	0.147	3.6331E-193	1	ABI3	EC-ACKR1
2.3515E-196	0.581086432	0.365	0.114	7.934E-192	1	AKR1C3	EC-ACKR1
5.9258E-195	0.484443535	0.357	0.103	1.9994E-190	1	FAM107A	EC-ACKR1
4.7872E-193	0.467506346	0.384	0.119	1.6152E-188	1	SHE	EC-ACKR1
1.3366E-192	0.638252054	0.719	0.393	4.5098E-188	1	MGST2	EC-ACKR1
7.8345E-192	0.459455669	0.384	0.12	2.6434E-187	1	ARHGEF15	EC-ACKR1
1.9395E-191	0.625259014	0.622	0.308	6.5437E-187	1	OCIAD2	EC-ACKR1
2.9347E-191	0.443000045	0.665	0.271	9.9016E-187	1	CD34	EC-ACKR1
1.7827E-190	0.826108268	0.714	0.449	6.0148E-186	1	WWTR1	EC-ACKR1
1.8271E-190	0.540977627	0.439	0.151	6.1646E-186	1	SEMA3F	EC-ACKR1
1.3768E-188	0.762587379	0.662	0.387	4.6453E-184	1	RAI14	EC-ACKR1
1.3842E-188	0.527619035	0.939	0.704	4.6701E-184	1	GNG11	EC-ACKR1
2.5257E-185	0.51497024	0.512	0.208	8.5217E-181	1	RASIP1	EC-ACKR1
1.1668E-184	0.640969565	0.627	0.313	3.9369E-180	1	UPP1	EC-ACKR1
5.3022E-184	0.56025187	0.448	0.178	1.789E-179	1	CYTH1	EC-ACKR1
1.251E-183	0.533556284	1	0.993	4.2209E-179	1	RPS18	EC-ACKR1
3.6194E-183	0.478743491	0.451	0.168	1.2212E-178	1	IPO11	EC-ACKR1
8.7022E-183	0.835090284	0.758	0.539	2.9361E-178	1	FOXP1	EC-ACKR1
5.5584E-181	0.636422901	0.584	0.286	1.8754E-176	1	FLNB	EC-ACKR1
5.632E-181	0.533453152	0.452	0.178	1.9002E-176	1	CLIC2	EC-ACKR1
2.9092E-177	0.491875301	0.261	0.065	9.8156E-173	1	MEOX2	EC-ACKR1
6.3056E-176	0.600022285	0.95	0.867	2.1275E-171	1	GUK1	EC-ACKR1
1.0741E-175	0.493295043	0.996	0.983	3.6239E-171	1	RPS14	EC-ACKR1
4.3269E-175	0.756491535	0.806	0.501	1.4599E-170	1	COL15A1	EC-ACKR1
1.7019E-174	0.656178709	0.557	0.277	5.7421E-170	1	CFI	EC-ACKR1
3.287E-174	0.358058829	0.736	0.403	1.109E-169	1	ADIRF	EC-ACKR1
1.6432E-173	0.597777936	0.898	0.702	5.5442E-169	1	CCDC85B	EC-ACKR1
1.0303E-171	0.626130215	0.727	0.415	3.4763E-167	1	C1orf54	EC-ACKR1
6.6662E-171	0.688105452	0.661	0.38	2.2492E-166	1	ECE1	EC-ACKR1
1.1663E-170	0.459117378	0.999	0.991	3.9352E-166	1	TPT1	EC-ACKR1
1.2348E-170	0.534332402	0.526	0.236	4.1661E-166	1	MAP3K11	EC-ACKR1
1.9366E-170	1.12877985	0.628	0.356	6.534E-166	1	ICAM1	EC-ACKR1
2.8298E-170	0.706826857	0.651	0.367	9.5477E-166	1	FAM198B	EC-ACKR1
8.1609E-170	0.643834658	0.685	0.395	2.7535E-165	1	ACVRL1	EC-ACKR1
6.1743E-168	0.45925549	0.405	0.147	2.0832E-163	1	MGAT4A	EC-ACKR1
3.7861E-167	0.399786096	0.25	0.061	1.2774E-162	1	PLCB4	EC-ACKR1
6.4792E-163	1.078078812	0.491	0.219	2.1861E-158	1	CLU	EC-ACKR1
1.2567E-162	0.603000027	0.859	0.627	4.24E-158	1	MARCKSL1	EC-ACKR1
2.2163E-162	0.761333335	0.629	0.347	7.4779E-158	1	TNFSF10	EC-ACKR1
7.6104E-161	0.522807252	0.355	0.121	2.5677E-156	1	VEGFC	EC-ACKR1
9.1445E-161	0.737273895	0.578	0.286	3.0854E-156	1	ADAMTS9	EC-ACKR1
1.5619E-160	0.61531212	0.842	0.6	5.2698E-156	1	EPAS1	EC-ACKR1
4.9977E-160	0.445535657	0.374	0.13	1.6862E-155	1	SHROOM4	EC-ACKR1
2.357E-159	0.435883062	0.315	0.098	7.9526E-155	1	CLDN15	EC-ACKR1
2.9578E-159	0.773525639	0.663	0.4	9.9795E-155	1	HEG1	EC-ACKR1
3.6079E-159	0.42886047	0.997	0.988	1.2173E-154	1	RPS12	EC-ACKR1
9.3191E-159	0.564357454	0.508	0.237	3.1443E-154	1	LGALS9	EC-ACKR1
1.0918E-158	0.694913722	0.529	0.265	3.6837E-154	1	CTSH	EC-ACKR1
3.3421E-158	0.684773079	0.725	0.488	1.1276E-153	1	CFLAR	EC-ACKR1
5.4942E-158	0.509050076	0.254	0.067	1.8537E-153	1	CDKN3	EC-ACKR1
8.4204E-158	0.408657558	0.641	0.303	2.841E-153	1	TINAGL1	EC-ACKR1
1.4596E-157	0.447609015	0.319	0.1	4.9248E-153	1	NOS3	EC-ACKR1
1.9199E-157	0.40174415	0.319	0.102	6.4778E-153	1	MAPK11	EC-ACKR1
2.312E-156	0.639423217	0.643	0.383	7.8009E-152	1	CMIP	EC-ACKR1
3.2173E-155	0.452347377	0.357	0.128	1.0855E-150	1	FZD6	EC-ACKR1
4.6104E-155	0.458440713	0.994	0.987	1.5555E-150	1	RPS15A	EC-ACKR1
2.3082E-154	0.609360039	0.903	0.763	7.7878E-150	1	TCF4	EC-ACKR1
4.1572E-154	0.576647447	0.554	0.278	1.4027E-149	1	KIAA0355	EC-ACKR1
2.0362E-153	0.380908221	0.479	0.184	6.8701E-149	1	ROBO4	EC-ACKR1
1.9227E-152	0.733387173	0.687	0.445	6.4872E-148	1	NDRG1	EC-ACKR1
2.1974E-152	0.532978164	0.414	0.172	7.4139E-148	1	SMAD1	EC-ACKR1
6.3867E-152	0.388329231	0.387	0.14	2.1549E-147	1	PREX2	EC-ACKR1
6.9951E-152	0.420015965	0.373	0.133	2.3601E-147	1	LYL1	EC-ACKR1
1.0078E-151	0.445289866	0.4	0.151	3.4005E-147	1	FRMD4B	EC-ACKR1
1.068E-151	0.707860778	0.676	0.446	3.6033E-147	1	BMPR2	EC-ACKR1
4.8894E-151	0.668469693	0.532	0.279	1.6497E-146	1	HAPLN3	EC-ACKR1
1.0053E-150	0.669803696	0.581	0.338	3.3917E-146	1	SNTB2	EC-ACKR1
1.8897E-150	0.353659361	0.368	0.129	6.3758E-146	1	SCARF1	EC-ACKR1
2.5797E-150	0.602581378	0.496	0.222	8.704E-146	1	THBD	EC-ACKR1
8.3035E-150	0.393073867	0.349	0.122	2.8016E-145	1	MANSC1	EC-ACKR1
4.1572E-149	0.422465767	0.515	0.208	1.4027E-144	1	SOX18	EC-ACKR1
1.2304E-148	0.449230973	0.386	0.149	4.1514E-144	1	BCR	EC-ACKR1
9.5633E-148	0.551037872	0.522	0.262	3.2266E-143	1	PIK3C2A	EC-ACKR1
4.8328E-147	0.333123669	0.301	0.094	1.6306E-142	1	NPR1	EC-ACKR1
6.0303E-147	0.343684933	0.281	0.083	2.0346E-142	1	GIMAP8	EC-ACKR1
6.3359E-147	0.703604458	0.538	0.291	2.1377E-142	1	DAAM1	EC-ACKR1
8.2286E-147	0.38202344	0.995	0.987	2.7763E-142	1	RPS24	EC-ACKR1
9.6282E-147	0.503818799	0.477	0.218	3.2485E-142	1	LPAR6	EC-ACKR1
1.5842E-146	0.508082163	0.38	0.15	5.345E-142	1	ATP8B1	EC-ACKR1
7.3726E-146	0.92022374	0.303	0.096	2.4875E-141	1	EDN1	EC-ACKR1
1.1878E-145	0.352341131	0.266	0.076	4.0077E-141	1	PGM5	EC-ACKR1
3.1266E-145	0.705805819	0.639	0.387	1.0549E-140	1	PIM3	EC-ACKR1
5.2408E-145	0.523187235	0.533	0.273	1.7682E-140	1	PARVB	EC-ACKR1
6.2541E-145	0.506724702	0.405	0.172	2.1101E-140	1	ZNF521	EC-ACKR1
3.0359E-144	0.499246731	0.492	0.231	1.0243E-139	1	NUDT14	EC-ACKR1
6.3383E-144	0.613166991	0.593	0.339	2.1385E-139	1	SH3BP5	EC-ACKR1
4.2042E-143	0.359021836	0.303	0.097	1.4185E-138	1	RAPGEF3	EC-ACKR1
6.6486E-143	0.593965016	0.501	0.256	2.2432E-138	1	CPD	EC-ACKR1
1.4697E-142	0.653337476	0.594	0.317	4.9588E-138	1	DUSP6	EC-ACKR1
8.6869E-142	0.399013184	0.996	0.987	2.931E-137	1	RPS23	EC-ACKR1
1.0015E-141	0.569045529	0.842	0.681	3.3792E-137	1	GNAI2	EC-ACKR1
2.6502E-141	0.432584828	0.435	0.188	8.9418E-137	1	CARD8	EC-ACKR1
4.8636E-141	0.512839753	0.491	0.234	1.641E-136	1	SYNGR2	EC-ACKR1
5.3878E-141	0.367783373	0.316	0.107	1.8178E-136	1	ICA1	EC-ACKR1
1.1761E-140	0.545125411	0.441	0.2	3.9681E-136	1	CD109	EC-ACKR1
6.5108E-139	0.405357134	0.45	0.193	2.1967E-134	1	FZD4	EC-ACKR1
8.0054E-138	0.469644127	0.457	0.207	2.701E-133	1	PPM1F	EC-ACKR1
8.2018E-138	0.856836101	0.269	0.082	2.7673E-133	1	ECSCR.1	EC-ACKR1
1.0341E-137	0.393676261	0.997	0.982	3.489E-133	1	RPL36	EC-ACKR1
6.7323E-137	0.670088972	0.969	0.935	2.2715E-132	1	ITM2B	EC-ACKR1
7.0748E-137	0.373841943	0.373	0.14	2.387E-132	1	SEMA6B	EC-ACKR1
1.6026E-135	0.590089608	0.829	0.651	5.4072E-131	1	MSN	EC-ACKR1
1.3469E-134	0.778453202	0.579	0.332	4.5445E-130	1	RCAN1	EC-ACKR1
2.2452E-133	0.402503463	0.992	0.976	7.5753E-129	1	RPS13	EC-ACKR1
7.198E-133	0.801108316	0.662	0.427	2.4286E-128	1	COTL1	EC-ACKR1
2.7192E-132	0.496222928	0.494	0.238	9.1746E-128	1	LIMS2	EC-ACKR1
5.2161E-132	0.344766384	0.705	0.345	1.7599E-127	1	ESAM	EC-ACKR1
1.5606E-131	0.434588533	0.994	0.978	5.2656E-127	1	RPS3	EC-ACKR1
1.5995E-131	0.355526683	0.354	0.135	5.3967E-127	1	ENPP2	EC-ACKR1
3.6078E-131	0.338807018	0.324	0.113	1.2173E-126	1	GFOD1	EC-ACKR1
5.374E-131	0.37072099	0.317	0.109	1.8132E-126	1	SOX7	EC-ACKR1
8.18E-131	0.45763191	0.307	0.105	2.7599E-126	1	P2RY6	EC-ACKR1
3.2154E-130	0.420782891	0.354	0.136	1.0849E-125	1	CDA	EC-ACKR1
5.6757E-130	0.612772603	0.484	0.251	1.915E-125	1	CTNNAL1	EC-ACKR1
6.0812E-130	0.56579236	0.53	0.287	2.0518E-125	1	LY96	EC-ACKR1
2.4547E-129	0.427983252	0.999	0.988	8.2821E-125	1	RPS19	EC-ACKR1
1.3517E-128	0.649042014	0.781	0.618	4.5605E-124	1	HMGN3	EC-ACKR1
3.05E-128	0.700236402	0.508	0.268	1.0291E-123	1	NUAK1	EC-ACKR1
3.1231E-128	0.492005337	0.937	0.864	1.0537E-123	1	HINT1	EC-ACKR1
3.2719E-128	0.40003843	0.37	0.15	1.1039E-123	1	TSPAN12	EC-ACKR1
8.0901E-128	0.264563914	0.972	0.942	2.7296E-123	1	SRP14	EC-ACKR1
1.21E-127	0.412929954	0.98	0.944	4.0826E-123	1	RPS21	EC-ACKR1
6.6014E-127	0.328941214	0.252	0.078	2.2273E-122	1	GIMAP2	EC-ACKR1
1.9174E-125	0.465613201	0.999	0.993	6.4695E-121	1	TMSB10	EC-ACKR1
5.505E-125	0.347819038	0.314	0.111	1.8574E-120	1	SHANK3	EC-ACKR1
1.2861E-124	0.557735096	0.943	0.829	4.3393E-120	1	SH3BGRL3	EC-ACKR1
1.8117E-124	0.767365485	0.743	0.495	6.1127E-120	1	SPRY1	EC-ACKR1
2.7162E-124	0.465720249	0.451	0.218	9.1646E-120	1	PXN	EC-ACKR1
3.369E-124	0.458166519	0.263	0.086	1.1367E-119	1	LEPR	EC-ACKR1
7.0092E-124	0.465905439	0.582	0.325	2.3649E-119	1	SWAP70	EC-ACKR1
2.067E-123	0.939064129	0.294	0.101	6.9739E-119	1	PECAM1	EC-ACKR1
2.1493E-123	0.409626142	0.436	0.194	7.2518E-119	1	TSPAN13	EC-ACKR1
2.2368E-122	0.283710658	0.359	0.136	7.5471E-118	1	MECOM	EC-ACKR1
2.3122E-122	0.376340058	0.734	0.405	7.8013E-118	1	ARHGDIB	EC-ACKR1
1.0215E-121	0.615141697	0.625	0.37	3.4466E-117	1	CRIM1	EC-ACKR1
2.897E-120	0.978757293	0.587	0.341	9.7744E-116	1	SERPINE1	EC-ACKR1
3.8038E-119	0.460863613	0.998	0.981	1.2834E-114	1	RPS2	EC-ACKR1
5.7953E-119	0.663700193	0.342	0.146	1.9553E-114	1	SESN3	EC-ACKR1
2.2353E-118	0.351363674	0.997	0.987	7.5418E-114	1	RPL39	EC-ACKR1
2.6483E-118	0.533513977	0.641	0.396	8.9353E-114	1	NRP1	EC-ACKR1
2.7247E-117	0.536624737	0.545	0.322	9.193E-113	1	SEPN1	EC-ACKR1
6.8274E-116	0.351445555	0.999	0.996	2.3036E-111	1	RPL13	EC-ACKR1
3.1291E-113	0.599681883	0.279	0.098	1.0558E-108	1	CYP1B1	EC-ACKR1
2.5203E-111	0.375032855	0.996	0.983	8.5034E-107	1	RPS8	EC-ACKR1
9.7419E-111	0.625828294	0.362	0.156	3.2869E-106	1	IFI44L	EC-ACKR1
3.428E-110	0.426712086	0.475	0.247	1.1566E-105	1	SASH1	EC-ACKR1
3.9866E-110	0.350188303	0.999	0.987	1.3451E-105	1	RPL11	EC-ACKR1
7.2295E-110	0.350713186	0.313	0.122	2.4392E-105	1	TNFRSF1B	EC-ACKR1
7.3181E-110	0.37619023	0.676	0.377	2.4691E-105	1	ARHGAP29	EC-ACKR1
1.1647E-109	0.287005666	0.257	0.087	3.9296E-105	1	CASP10	EC-ACKR1
8.0158E-109	0.359769659	0.352	0.148	2.7045E-104	1	LRRC8C	EC-ACKR1
8.383E-109	0.458715342	0.46	0.23	2.8284E-104	1	GBP4	EC-ACKR1
1.9666E-108	0.576090615	0.61	0.382	6.6353E-104	1	CARD16	EC-ACKR1
4.8039E-108	0.452782811	0.6	0.356	1.6208E-103	1	PLXND1	EC-ACKR1
1.0323E-107	0.331289653	0.286	0.107	3.4831E-103	1	ARHGEF3	EC-ACKR1
3.5368E-107	0.343530621	0.377	0.159	1.1933E-102	1	RASGRP3	EC-ACKR1
4.2073E-107	0.418404485	0.393	0.187	1.4195E-102	1	PPP2R5A	EC-ACKR1
4.6929E-107	0.340397888	0.294	0.111	1.5834E-102	1	NRGN	EC-ACKR1
3.3879E-106	0.381628092	0.453	0.225	1.1431E-101	1	LAMA5	EC-ACKR1
4.284E-104	0.526593262	0.439	0.219	1.4454E-99	1	FAM43A	EC-ACKR1
3.4623E-103	0.338060922	0.998	0.986	1.16818E-98	1	RPS15	EC-ACKR1
3.8721E-103	0.388347167	0.574	0.315	1.30644E-98	1	SYNPO	EC-ACKR1
4.6391E-103	0.469320154	0.81	0.624	1.56523E-98	1	SPTBN1	EC-ACKR1
5.7555E-103	0.500973135	0.685	0.458	1.9419E-98	1	NR2F2	EC-ACKR1
3.3108E-102	0.486482882	0.855	0.734	1.11705E-97	1	RAB13	EC-ACKR1
7.418E-102	0.415357362	0.519	0.281	2.50284E-97	1	MAST4	EC-ACKR1
1.0472E-101	0.430587965	0.339	0.149	3.53327E-97	1	TMTC1	EC-ACKR1
1.5656E-101	0.336234236	0.993	0.981	5.28238E-97	1	RPL37	EC-ACKR1
2.2333E-101	0.542580914	0.611	0.416	7.53513E-97	1	PLSCR1	EC-ACKR1
8.263E-101	0.331211603	0.997	0.99	2.78793E-96	1	RPS27A	EC-ACKR1
2.4884E-100	0.521256587	0.415	0.212	8.39571E-96	1	SOCS2	EC-ACKR1
1.1344E-99	0.468137709	0.492	0.27	3.82757E-95	1	SNRK	EC-ACKR1
1.5604E-99	0.319528835	0.486	0.243	5.26467E-95	1	PNP	EC-ACKR1
1.679E-99	0.501423386	0.471	0.274	5.66487E-95	1	HIPK3	EC-ACKR1
7.5262E-99	0.287488093	0.271	0.104	2.53933E-94	1	MAPK12	EC-ACKR1
1.47181E-98	0.429934518	0.718	0.496	4.96589E-94	1	ITGA5	EC-ACKR1
1.74928E-98	0.407688037	0.408	0.209	5.90208E-94	1	INPP1	EC-ACKR1
6.31781E-98	0.405921966	0.508	0.281	2.13163E-93	1	SVIP	EC-ACKR1
9.16306E-98	0.268393729	0.268	0.098	3.09162E-93	1	RAPGEF4	EC-ACKR1
2.83677E-97	0.25679339	0.314	0.124	9.57126E-93	1	MCF2L	EC-ACKR1
6.72506E-97	0.334257434	0.999	0.995	2.26904E-92	1	RPL41	EC-ACKR1
1.69276E-96	0.423917765	0.943	0.861	5.71136E-92	1	TAGLN2	EC-ACKR1
2.51558E-96	0.303864651	0.364	0.155	8.48757E-92	1	DYSF	EC-ACKR1
3.58713E-96	0.35631144	0.999	0.994	1.2103E-91	1	RPL10	EC-ACKR1
1.54403E-95	0.481225015	0.828	0.722	5.20955E-91	1	ENY2	EC-ACKR1
1.75334E-95	0.335450686	0.987	0.975	5.91578E-91	1	RPS7	EC-ACKR1
1.93665E-95	0.316566011	0.396	0.182	6.53424E-91	1	PLCB1	EC-ACKR1
2.36256E-95	0.283385185	0.304	0.123	7.97129E-91	1	DOCK4	EC-ACKR1
2.45659E-95	0.426251296	0.324	0.139	8.28854E-91	1	BIRC3	EC-ACKR1
6.18204E-95	0.478100949	0.598	0.394	2.08582E-90	1	TRIOBP	EC-ACKR1
9.37675E-95	0.42561686	0.916	0.839	3.16372E-90	1	PABPC1	EC-ACKR1
2.14286E-94	0.440917128	0.498	0.278	7.23002E-90	1	SYNE2	EC-ACKR1
3.1583E-93	0.532495104	0.43	0.243	1.06561E-88	1	TPST2	EC-ACKR1
6.02973E-93	0.304845482	0.321	0.134	2.03443E-88	1	BCL6B	EC-ACKR1
1.82918E-92	0.366045589	0.989	0.979	6.17166E-88	1	RPS3A	EC-ACKR1
6.65317E-92	0.316411713	0.328	0.146	2.24478E-87	1	CLSTN3	EC-ACKR1
2.28302E-91	0.645012549	0.531	0.328	7.70292E-87	1	ARRDC3	EC-ACKR1
2.1089E-90	0.541746248	0.888	0.762	7.11542E-86	1	NFKBIA	EC-ACKR1
3.03369E-90	0.288093311	0.309	0.131	1.02357E-85	1	F11R	EC-ACKR1
4.87348E-90	0.332149984	0.993	0.979	1.64431E-85	1	RPL9	EC-ACKR1
1.04856E-89	0.408030517	0.385	0.197	3.53783E-85	1	FOXO1	EC-ACKR1
1.47657E-89	0.488880058	0.495	0.297	4.98193E-85	1	PDCD4	EC-ACKR1
1.56333E-89	0.335360106	0.993	0.982	5.27468E-85	1	RPL15	EC-ACKR1
1.61225E-89	0.511907753	0.541	0.353	5.43973E-85	1	BACE2	EC-ACKR1
2.31315E-89	0.388462641	0.714	0.516	7.80456E-85	1	NAMPT	EC-ACKR1
4.02869E-89	0.322378873	0.994	0.984	1.35928E-84	1	MT-ND2	EC-ACKR1
1.37506E-88	0.358481836	0.999	0.996	4.63947E-84	1	TMSB4X	EC-ACKR1
2.2101E-88	0.277708203	0.348	0.154	7.45688E-84	1	TMEM88	EC-ACKR1
3.05112E-88	0.291340871	0.369	0.171	1.02945E-83	1	SORBS2	EC-ACKR1
5.9566E-88	0.339932592	0.274	0.115	2.00976E-83	1	LPCAT4	EC-ACKR1
7.62867E-88	0.364941295	0.47	0.26	2.57391E-83	1	PTPRM	EC-ACKR1
5.18798E-87	0.271681261	0.323	0.138	1.75042E-82	1	ADGRG1	EC-ACKR1
8.52319E-87	0.458718523	0.461	0.269	2.87573E-82	1	KLF7	EC-ACKR1
8.98454E-87	0.405777113	0.362	0.173	3.03138E-82	1	CD200	EC-ACKR1
1.19096E-86	0.419100416	0.389	0.19	4.0183E-82	1	PDK4	EC-ACKR1
1.84109E-86	0.308221997	0.984	0.96	6.21184E-82	1	RPL22	EC-ACKR1
2.19077E-86	0.328490953	0.409	0.207	7.39167E-82	1	RPS6KA2	EC-ACKR1
2.26782E-86	0.423173388	0.482	0.278	7.65163E-82	1	TNFAIP1	EC-ACKR1
2.26913E-86	0.667879422	0.677	0.477	7.65605E-82	1	RACK1	EC-ACKR1
2.78403E-86	0.342260664	0.996	0.977	9.39331E-82	1	RPS9	EC-ACKR1
3.92399E-86	0.376940867	0.413	0.218	1.32395E-81	1	TBCD	EC-ACKR1
7.34419E-86	0.314309759	0.272	0.111	2.47793E-81	1	TECPR1	EC-ACKR1
1.77476E-85	0.39604153	0.384	0.199	5.98805E-81	1	6-Sep	EC-ACKR1
4.58522E-85	0.383104772	0.417	0.221	1.54705E-80	1	ADGRL2	EC-ACKR1
7.52464E-85	0.332927279	0.262	0.107	2.53881E-80	1	TNFRSF10D	EC-ACKR1
7.74376E-85	0.441494729	0.51	0.314	2.61274E-80	1	AHR	EC-ACKR1
4.07477E-84	0.493984024	0.475	0.279	1.37483E-79	1	NECTIN2	EC-ACKR1
1.32632E-83	0.435420908	0.986	0.965	4.47501E-79	1	RPL7	EC-ACKR1
1.5651E-83	0.501345364	0.664	0.492	5.28065E-79	1	SNHG7	EC-ACKR1
3.87442E-83	0.383010733	0.367	0.184	1.30723E-78	1	HOXD8	EC-ACKR1
1.11668E-82	0.373963202	0.347	0.167	3.76767E-78	1	GRASP	EC-ACKR1
3.60934E-82	0.432650695	0.833	0.694	1.21779E-77	1	ARPC1B	EC-ACKR1
8.11084E-82	0.3261358	0.363	0.182	2.7366E-77	1	CEP68	EC-ACKR1
1.13672E-81	0.371142596	0.354	0.18	3.83528E-77	1	SPTLC2	EC-ACKR1
1.20111E-81	0.33741562	0.993	0.981	4.05256E-77	1	RPL12	EC-ACKR1
1.29378E-81	0.436200074	0.486	0.307	4.36523E-77	1	GNS	EC-ACKR1
3.43425E-81	0.425236222	0.777	0.64	1.15872E-76	1	ATP1B3	EC-ACKR1
5.63673E-81	0.32803327	0.994	0.974	1.90183E-76	1	RPS25	EC-ACKR1
1.61585E-80	0.331327311	0.396	0.208	5.45187E-76	1	ORAI1	EC-ACKR1
2.63426E-80	0.318497217	0.329	0.158	8.888E-76	1	SMAGP	EC-ACKR1
2.93956E-80	0.30779114	0.475	0.25	9.91806E-76	1	APOLD1	EC-ACKR1
6.07717E-80	0.414382849	0.445	0.259	2.05044E-75	1	MESDC1	EC-ACKR1
3.78728E-79	0.281800223	0.995	0.986	1.27783E-74	1	RPL37A	EC-ACKR1
4.11863E-79	0.29699891	0.326	0.152	1.38963E-74	1	HSPA12B	EC-ACKR1
4.50828E-79	0.297038271	0.336	0.159	1.52109E-74	1	TSPAN18	EC-ACKR1
3.80915E-78	0.450891417	0.52	0.342	1.28521E-73	1	ELF1	EC-ACKR1
4.44159E-78	0.328364199	0.984	0.958	1.49859E-73	1	RPL38	EC-ACKR1
7.29832E-78	0.588214414	0.851	0.734	2.46245E-73	1	KLF6	EC-ACKR1
1.16836E-77	0.446551193	0.496	0.321	3.94204E-73	1	RP11-382A20.3	EC-ACKR1
3.81653E-77	0.459998309	0.495	0.3	1.2877E-72	1	NBDY	EC-ACKR1
4.03641E-77	0.408471979	0.582	0.399	1.36189E-72	1	CTNND1	EC-ACKR1
3.3413E-75	0.250205956	0.291	0.132	1.12735E-70	1	ARHGAP31	EC-ACKR1
3.76789E-75	0.362617586	0.403	0.227	1.27129E-70	1	ABCD4	EC-ACKR1
6.72785E-75	0.473997634	0.576	0.378	2.26998E-70	1	TSHZ2	EC-ACKR1
7.34457E-75	0.445752583	0.544	0.376	2.47806E-70	1	GNAQ	EC-ACKR1
8.00332E-74	0.358562316	0.436	0.255	2.70032E-69	1	SSFA2	EC-ACKR1
1.67525E-73	0.322535092	0.345	0.177	5.65231E-69	1	GFOD2	EC-ACKR1
2.31158E-73	0.302387488	0.348	0.173	7.79927E-69	1	NEURL1B	EC-ACKR1
3.68274E-73	0.441484733	0.588	0.383	1.24256E-68	1	KLF4	EC-ACKR1
5.81543E-73	0.319935876	0.337	0.172	1.96213E-68	1	ARHGAP23	EC-ACKR1
7.62256E-73	0.313735213	0.4	0.215	2.57185E-68	1	MAGI1	EC-ACKR1
8.16475E-72	0.335042397	0.822	0.681	2.75479E-67	1	STOM	EC-ACKR1
1.38433E-70	0.303112626	0.997	0.987	4.67074E-66	1	RPL18A	EC-ACKR1
2.20377E-70	0.410344603	0.611	0.444	7.43554E-66	1	TMEM173	EC-ACKR1
3.12793E-70	0.338942212	0.36	0.197	1.05536E-65	1	TNFRSF10B	EC-ACKR1
3.1894E-70	0.368580777	0.319	0.15	1.0761E-65	1	F2RL3	EC-ACKR1
1.13019E-69	0.260213473	0.999	0.997	3.81326E-65	1	EEF1A1	EC-ACKR1
3.71821E-69	0.414976863	0.592	0.443	1.25452E-64	1	SHC1	EC-ACKR1
3.9016E-69	0.356699936	0.931	0.848	1.3164E-64	1	ANXA2	EC-ACKR1
8.32587E-69	0.305717554	0.432	0.246	2.80915E-64	1	TSPAN14	EC-ACKR1
1.0108E-68	0.264526081	0.985	0.966	3.41045E-64	1	RPL24	EC-ACKR1
5.25025E-68	0.391753255	0.471	0.299	1.77143E-63	1	SUN1	EC-ACKR1
9.0459E-68	0.273872287	0.994	0.981	3.05209E-63	1	RPL35A	EC-ACKR1
2.26946E-67	0.365273699	0.837	0.714	7.65714E-63	1	TSPO	EC-ACKR1
2.67364E-67	0.294911979	0.997	0.989	9.02085E-63	1	MT-CO1	EC-ACKR1
2.93239E-67	0.440822426	0.941	0.874	9.8939E-63	1	RPL36A	EC-ACKR1
5.58292E-67	0.263048806	0.25	0.111	1.88368E-62	1	SMAD9	EC-ACKR1
9.32259E-67	0.308189611	0.354	0.193	3.14544E-62	1	CCDC109B	EC-ACKR1
2.81699E-66	0.289875976	0.957	0.889	9.50452E-62	1	IFITM2	EC-ACKR1
2.92959E-66	0.309891315	0.347	0.181	9.88444E-62	1	FRY	EC-ACKR1
7.62573E-66	0.335994685	0.407	0.238	2.57292E-61	1	CTTNBP2NL	EC-ACKR1
1.28396E-65	0.400846531	0.699	0.584	4.33207E-61	1	CAPNS1	EC-ACKR1
2.33211E-65	0.299261596	0.524	0.346	7.86853E-61	1	AP1S2	EC-ACKR1
3.7398E-65	0.44446393	0.758	0.679	1.26181E-60	1	VAMP5	EC-ACKR1
3.80876E-65	0.388083074	0.873	0.78	1.28508E-60	1	BTG1	EC-ACKR1
4.28797E-65	0.321028859	0.349	0.193	1.44676E-60	1	NHSL2	EC-ACKR1
4.46295E-65	0.360134348	0.46	0.285	1.5058E-60	1	CTSS	EC-ACKR1
1.80758E-64	0.301561321	0.411	0.235	6.09876E-60	1	MLLT4	EC-ACKR1
3.42505E-64	0.31794826	0.286	0.14	1.15561E-59	1	SYCE1L	EC-ACKR1
6.05096E-64	0.361375749	0.816	0.733	2.04159E-59	1	KTN1	EC-ACKR1
1.52063E-63	0.3284261	0.421	0.254	5.1306E-59	1	RBMS2	EC-ACKR1
2.71979E-63	0.341283779	0.75	0.627	9.17658E-59	1	CDC37	EC-ACKR1
3.02195E-63	0.379037422	0.905	0.835	1.01961E-58	1	SEPW1	EC-ACKR1
4.04999E-63	0.273695007	0.33	0.173	1.36647E-58	1	PRKD2	EC-ACKR1
5.22334E-63	0.308034943	0.322	0.17	1.76235E-58	1	DIAPH1	EC-ACKR1
9.33413E-63	0.393811472	0.768	0.649	3.14934E-58	1	BRI3	EC-ACKR1
1.28052E-62	0.381777791	0.544	0.391	4.32049E-58	1	SNAP23	EC-ACKR1
1.66637E-62	0.355388061	0.85	0.771	5.62233E-58	1	GNG5	EC-ACKR1
3.61683E-62	0.321213027	0.384	0.225	1.22032E-57	1	FRYL	EC-ACKR1
4.99526E-62	0.332356374	0.845	0.662	1.6854E-57	1	PRSS23	EC-ACKR1
8.97374E-62	0.364694473	0.538	0.373	3.02774E-57	1	TJP1	EC-ACKR1
1.15435E-61	0.251442272	0.259	0.122	3.89479E-57	1	C10orf11	EC-ACKR1
1.82486E-61	0.463755422	0.604	0.452	6.15707E-57	1	FOSL2	EC-ACKR1
1.39283E-60	0.441355346	0.596	0.405	4.69941E-56	1	SEM1	EC-ACKR1
2.13413E-60	0.260890205	0.281	0.141	7.20054E-56	1	NUDCD1	EC-ACKR1
2.3764E-60	0.25611701	0.992	0.975	8.01797E-56	1	RPL29	EC-ACKR1
5.40959E-60	0.283750078	0.996	0.987	1.8252E-55	1	RPLP2	EC-ACKR1
5.57795E-60	0.361559772	0.863	0.781	1.882E-55	1	YBX3	EC-ACKR1
5.18932E-59	0.360206205	0.765	0.648	1.75088E-54	1	NAA38	EC-ACKR1
6.08788E-59	0.393199904	0.857	0.771	2.05405E-54	1	GLTSCR2	EC-ACKR1
6.47495E-59	0.274367342	0.995	0.979	2.18465E-54	1	RPL35	EC-ACKR1
2.24606E-58	0.29202332	0.994	0.977	7.5782E-54	1	MT-ND1	EC-ACKR1
2.34854E-58	0.388466441	0.594	0.457	7.92399E-54	1	CCDC50	EC-ACKR1
2.49777E-58	0.35699216	0.553	0.395	8.42749E-54	1	PON2	EC-ACKR1
1.33955E-57	0.294963587	0.977	0.945	4.51965E-53	1	RPL23	EC-ACKR1
3.25688E-57	0.265376548	0.995	0.982	1.09887E-52	1	RPL19	EC-ACKR1
8.36001E-57	0.310677465	0.995	0.984	2.82067E-52	1	RPL3	EC-ACKR1
3.47423E-56	0.482384286	0.738	0.608	1.17221E-51	1	SOCS3	EC-ACKR1
5.92375E-56	0.336014607	0.548	0.394	1.99867E-51	1	HDAC7	EC-ACKR1
1.21603E-55	0.307031102	0.258	0.126	4.1029E-51	1	ST8SIA4	EC-ACKR1
3.31007E-55	0.390255793	0.411	0.26	1.11682E-50	1	FNIP2	EC-ACKR1
5.74507E-55	0.398561856	0.687	0.576	1.93839E-50	1	ATP1A1	EC-ACKR1
1.05904E-54	0.291606219	0.862	0.774	3.57318E-50	1	YWHAE	EC-ACKR1
1.31795E-54	0.3029212	0.885	0.792	4.44676E-50	1	PTRF	EC-ACKR1
1.35868E-54	0.395069443	0.758	0.673	4.58419E-50	1	IFI16	EC-ACKR1
1.43584E-54	0.288654076	0.774	0.613	4.84451E-50	1	EMP1	EC-ACKR1
6.85586E-54	0.410278512	0.966	0.917	2.31317E-49	1	RPL31	EC-ACKR1
3.32465E-53	0.29806715	0.358	0.212	1.12174E-48	1	EHBP1L1	EC-ACKR1
4.13542E-53	0.388613202	0.618	0.477	1.39529E-48	1	CLEC2B	EC-ACKR1
4.91319E-53	0.262006446	0.304	0.166	1.65771E-48	1	ATP11C	EC-ACKR1
1.98316E-52	0.347947046	0.724	0.635	6.69118E-48	1	EIF4B	EC-ACKR1
5.53721E-52	0.430827983	0.822	0.713	1.86825E-47	1	RHOB	EC-ACKR1
6.96979E-52	0.428139443	0.611	0.499	2.35161E-47	1	MBNL1	EC-ACKR1
2.40159E-51	0.307649538	0.317	0.18	8.10297E-47	1	LEF1	EC-ACKR1
4.07123E-51	0.251802132	0.982	0.958	1.37363E-46	1	ATP5E	EC-ACKR1
4.14369E-51	0.313904932	0.919	0.868	1.39808E-46	1	EEF1B2	EC-ACKR1
4.33502E-51	0.382681621	0.527	0.39	1.46264E-46	1	PPP3CA	EC-ACKR1
6.26339E-51	0.304702881	0.382	0.241	2.11327E-46	1	ELK4	EC-ACKR1
6.54569E-51	0.352357029	0.513	0.36	2.20852E-46	1	VAT1	EC-ACKR1
8.4425E-51	0.334753794	0.71	0.586	2.8485E-46	1	IL6ST	EC-ACKR1
9.40472E-51	0.297680335	0.462	0.304	3.17315E-46	1	PLEKHA1	EC-ACKR1
1.47924E-50	0.259128964	0.985	0.968	4.99094E-46	1	RPL6	EC-ACKR1
2.30771E-50	0.363210314	0.491	0.358	7.7862E-46	1	WNK1	EC-ACKR1
3.51054E-50	0.267130452	0.418	0.265	1.18446E-45	1	YES1	EC-ACKR1
4.90104E-50	0.354222375	0.542	0.407	1.65361E-45	1	FEZ2	EC-ACKR1
1.17329E-49	0.417448557	0.433	0.288	3.95868E-45	1	YPEL2	EC-ACKR1
3.42023E-49	0.290294327	0.326	0.193	1.15398E-44	1	TSPAN6	EC-ACKR1
2.24541E-48	0.286504611	0.495	0.344	7.57602E-44	1	HDAC1	EC-ACKR1
2.49697E-48	0.315877028	0.817	0.742	8.42477E-44	1	FIS1	EC-ACKR1
3.32354E-48	0.348849231	0.39	0.254	1.12136E-43	1	RFK	EC-ACKR1
3.44003E-48	0.411923665	0.5	0.349	1.16067E-43	1	IL1R1	EC-ACKR1
6.94965E-48	0.274553903	0.425	0.275	2.34481E-43	1	HIP1	EC-ACKR1
3.3595E-47	0.307683499	0.526	0.386	1.1335E-42	1	LAPTM4B	EC-ACKR1
3.71825E-47	0.255115963	0.367	0.223	1.25454E-42	1	NDST1	EC-ACKR1
4.10557E-47	0.291730219	0.451	0.309	1.38522E-42	1	MOB2	EC-ACKR1
9.87734E-47	0.307746474	0.562	0.425	3.33261E-42	1	SIGIRR	EC-ACKR1
1.07541E-46	0.319738057	0.519	0.385	3.62842E-42	1	BNIP2	EC-ACKR1
1.51727E-46	0.307367017	0.578	0.415	5.11925E-42	1	ABL2	EC-ACKR1
1.65069E-46	0.320516038	0.35	0.217	5.56943E-42	1	IFI44	EC-ACKR1
2.33676E-46	0.317195797	0.347	0.216	7.88424E-42	1	BCL10	EC-ACKR1
3.38953E-46	0.378926059	0.716	0.622	1.14363E-41	1	DDX3X	EC-ACKR1
4.37842E-46	0.30815633	0.468	0.325	1.47728E-41	1	CRBN	EC-ACKR1
6.05205E-46	0.252491176	0.265	0.144	2.04196E-41	1	MIER2	EC-ACKR1
7.45443E-46	0.524306379	0.426	0.279	2.51513E-41	1	RPS4Y1	EC-ACKR1
1.09936E-45	0.36043617	0.572	0.446	3.70923E-41	1	IRF2BP2	EC-ACKR1
1.32389E-45	0.342376084	0.669	0.561	4.46682E-41	1	NAA10	EC-ACKR1
1.46798E-45	0.299508137	0.561	0.407	4.95298E-41	1	LMCD1	EC-ACKR1
1.66756E-45	0.259872658	0.993	0.971	5.62635E-41	1	RPS29	EC-ACKR1
2.30567E-45	0.287653651	0.993	0.985	7.77932E-41	1	RPL13A	EC-ACKR1
2.81584E-45	0.27763483	0.428	0.285	9.50063E-41	1	SLC44A2	EC-ACKR1
6.35085E-45	0.356559861	0.559	0.436	2.14278E-40	1	POLE4	EC-ACKR1
9.0408E-45	0.291036023	0.315	0.19	3.05037E-40	1	DIXDC1	EC-ACKR1
1.00367E-44	0.278723411	0.389	0.252	3.38638E-40	1	PHACTR4	EC-ACKR1
1.35497E-44	0.311812525	0.978	0.944	4.57166E-40	1	RPS20	EC-ACKR1
1.69466E-44	0.326260216	0.686	0.587	5.71779E-40	1	BCAP31	EC-ACKR1
5.16062E-44	0.297805838	0.408	0.271	1.74119E-39	1	HPCAL1	EC-ACKR1
6.447E-44	0.30939989	0.431	0.296	2.17522E-39	1	SLFN5	EC-ACKR1
1.3145E-43	0.260273954	0.303	0.175	4.43511E-39	1	RP11-349A22.5	EC-ACKR1
1.64734E-43	0.256782364	0.92	0.833	5.55814E-39	1	IGFBP4	EC-ACKR1
1.7043E-43	0.257528912	0.36	0.226	5.7503E-39	1	MKNK2	EC-ACKR1
1.92155E-43	0.255669982	0.858	0.787	6.48331E-39	1	APP	EC-ACKR1
2.06671E-43	0.325138429	0.646	0.529	6.97309E-39	1	SNHG8	EC-ACKR1
3.6622E-43	0.333968991	0.57	0.453	1.23563E-38	1	ASPH	EC-ACKR1
3.81853E-43	0.346282522	0.608	0.493	1.28837E-38	1	RNF145	EC-ACKR1
4.11333E-43	0.341147371	0.622	0.487	1.38784E-38	1	SLC2A3	EC-ACKR1
8.00208E-43	0.280776496	0.655	0.532	2.6999E-38	1	DPYSL2	EC-ACKR1
8.57579E-43	0.27191671	0.363	0.226	2.89347E-38	1	AC011753.3	EC-ACKR1
2.07176E-42	0.272877848	0.86	0.753	6.99011E-38	1	S100A13	EC-ACKR1
2.20844E-42	0.319890927	0.961	0.931	7.45129E-38	1	RPS26	EC-ACKR1
2.45963E-42	0.253401919	0.395	0.262	8.29878E-38	1	RPS6KA3	EC-ACKR1
6.7062E-42	0.33914584	0.786	0.71	2.26267E-37	1	GRN	EC-ACKR1
6.95559E-42	0.306138208	0.417	0.29	2.34682E-37	1	SLK	EC-ACKR1
6.9603E-42	0.321480891	0.372	0.241	2.34841E-37	1	MAP3K8	EC-ACKR1
4.40935E-41	0.305205746	0.456	0.333	1.48772E-36	1	NFE2L1	EC-ACKR1
1.02339E-40	0.344131352	0.648	0.544	3.45292E-36	1	CNIH1	EC-ACKR1
6.00376E-40	0.272302379	0.672	0.51	2.02567E-35	1	ID1	EC-ACKR1
1.9366E-39	0.292196784	0.364	0.244	6.53409E-35	1	TTC19	EC-ACKR1
2.49431E-39	0.296920635	0.427	0.302	8.41581E-35	1	EFHD2	EC-ACKR1
3.68306E-39	0.814673039	0.264	0.149	1.24266E-34	1	STC1	EC-ACKR1
6.86316E-39	0.287218588	0.511	0.393	2.31563E-34	1	LYPLA1	EC-ACKR1
1.09185E-38	0.256584469	0.386	0.26	3.68392E-34	1	CDC42BPB	EC-ACKR1
1.73312E-38	0.267508438	0.836	0.776	5.84755E-34	1	PCBP2	EC-ACKR1
2.23934E-38	0.280900363	0.434	0.309	7.55554E-34	1	PCGF2	EC-ACKR1
5.52558E-38	0.355695057	0.709	0.611	1.86433E-33	1	HIF1A	EC-ACKR1
5.9381E-38	0.250049255	0.326	0.204	2.00352E-33	1	PELI1	EC-ACKR1
2.50959E-37	0.433271252	0.532	0.424	8.46735E-33	1	UGCG	EC-ACKR1
4.2111E-37	0.302845512	0.446	0.326	1.42083E-32	1	NFAT5	EC-ACKR1
7.41584E-37	0.263512713	0.377	0.252	2.5021E-32	1	ITPRIP	EC-ACKR1
7.95072E-37	0.295849781	0.735	0.659	2.68257E-32	1	RBM8A	EC-ACKR1
9.03561E-37	0.294172085	0.458	0.317	3.04861E-32	1	ELOC	EC-ACKR1
3.50314E-36	0.33555325	0.509	0.402	1.18196E-31	1	HSD17B12	EC-ACKR1
3.73013E-36	0.786520519	0.399	0.292	1.25854E-31	1	VCAM1	EC-ACKR1
4.89535E-36	0.274836541	0.58	0.473	1.65169E-31	1	SPCS3	EC-ACKR1
6.72719E-36	0.282901409	0.508	0.393	2.26975E-31	1	MYCBP2	EC-ACKR1
6.85741E-36	0.272004933	0.717	0.622	2.31369E-31	1	ARGLU1	EC-ACKR1
1.00803E-35	0.278084285	0.634	0.518	3.40108E-31	1	PDLIM5	EC-ACKR1
1.14846E-35	0.266370945	0.784	0.739	3.87491E-31	1	SERBP1	EC-ACKR1
1.90486E-35	0.288051306	0.271	0.165	6.42701E-31	1	RP11-138A9.1	EC-ACKR1
7.74674E-35	0.272974135	0.419	0.302	2.61375E-30	1	NCK1	EC-ACKR1
1.3043E-34	0.302169131	0.554	0.446	4.40069E-30	1	SPTAN1	EC-ACKR1
1.62683E-34	0.283889436	0.487	0.377	5.48892E-30	1	MAP3K13	EC-ACKR1
2.67034E-34	0.376300893	0.55	0.45	9.00974E-30	1	NKTR	EC-ACKR1
2.84391E-34	0.340518101	0.441	0.333	9.59537E-30	1	GALNT1	EC-ACKR1
3.26949E-34	0.265376846	0.554	0.449	1.10313E-29	1	TMOD3	EC-ACKR1
4.92727E-34	0.3117959	0.348	0.232	1.66246E-29	1	LDLR	EC-ACKR1
1.62376E-33	0.305391509	0.748	0.683	5.47858E-29	1	WSB1	EC-ACKR1
2.08424E-33	0.310241976	0.55	0.455	7.03223E-29	1	NDUFA8	EC-ACKR1
2.39879E-33	0.263160534	0.847	0.8	8.09353E-29	1	EIF3E	EC-ACKR1
3.81526E-33	0.348158937	0.595	0.494	1.28727E-28	1	ZBTB20	EC-ACKR1
5.10566E-33	0.261196748	0.44	0.329	1.72265E-28	1	MRPL9	EC-ACKR1
1.71338E-32	0.320507879	0.486	0.381	5.78093E-28	1	HSD17B11	EC-ACKR1
2.42127E-32	0.311515493	0.682	0.611	8.16938E-28	1	TNFRSF1A	EC-ACKR1
3.13317E-30	0.310948654	0.69	0.609	1.05713E-25	1	CCNL1	EC-ACKR1
1.16538E-29	0.292407181	0.615	0.529	3.93201E-25	1	TACC1	EC-ACKR1
2.19968E-29	0.260967396	0.829	0.765	7.42171E-25	1	ZFP36	EC-ACKR1
2.48253E-29	0.27110524	0.511	0.418	8.37607E-25	1	EBPL	EC-ACKR1
3.37836E-29	0.25405456	0.818	0.752	1.13986E-24	1	NOP10	EC-ACKR1
6.24164E-29	0.410430195	0.588	0.504	2.10593E-24	1	LITAF	EC-ACKR1
1.25478E-28	0.259442807	0.589	0.473	4.23364E-24	1	NFKBIZ	EC-ACKR1
2.59811E-28	0.282844855	0.459	0.364	8.76602E-24	1	SERPINB1	EC-ACKR1
3.9865E-28	0.30435643	0.531	0.434	1.34504E-23	1	DLC1	EC-ACKR1
4.41245E-27	0.250687407	0.655	0.578	1.48876E-22	1	LAMTOR2	EC-ACKR1
4.60812E-27	0.288612061	0.524	0.433	1.55478E-22	1	RNF213	EC-ACKR1
1.64454E-26	0.262668709	0.37	0.27	5.54869E-22	1	TP53TG1	EC-ACKR1
6.21047E-26	0.255067023	0.616	0.52	2.09541E-21	1	TXNIP	EC-ACKR1
7.7117E-26	0.27986358	0.667	0.604	2.60193E-21	1	SLC38A2	EC-ACKR1
1.25212E-24	0.262414317	0.431	0.341	4.22464E-20	1	CYB5B	EC-ACKR1
3.25134E-24	0.250538147	0.29	0.202	1.097E-19	1	TMEM54	EC-ACKR1
2.14115E-23	0.257320224	0.569	0.469	7.22423E-19	1	CD55	EC-ACKR1
1.95724E-22	0.259922309	0.752	0.674	6.60372E-18	1	RPL17	EC-ACKR1
2.92839E-22	0.269035601	0.482	0.386	9.88039E-18	1	MT-ND6	EC-ACKR1
2.99084E-19	0.841749881	0.358	0.297	1.00911E-14	1	CPE	EC-ACKR1
9.90293E-15	0.25219991	0.493	0.421	3.34125E-10	1	ANKRD28	EC-ACKR1
0	2.639503664	0.996	0.546	0	2	COL1A1	Fb-FAP-MMP11
0	2.608642471	0.37	0.038	0	2	COMP	Fb-FAP-MMP11
0	2.557735812	0.978	0.462	0	2	CTHRC1	Fb-FAP-MMP11
0	2.500135783	0.69	0.209	0	2	MMP11	Fb-FAP-MMP11
0	2.44002528	0.615	0.078	0	2	SFRP4	Fb-FAP-MMP11
0	2.369214042	0.999	0.571	0	2	COL1A2	Fb-FAP-MMP11
0	2.206809677	0.922	0.231	0	2	THBS2	Fb-FAP-MMP11
0	2.173695005	0.907	0.366	0	2	POSTN	Fb-FAP-MMP11
0	2.048255165	0.996	0.406	0	2	LUM	Fb-FAP-MMP11
0	2.028101101	0.999	0.564	0	2	COL3A1	Fb-FAP-MMP11
0	2.008040512	0.713	0.064	0	2	COL11A1	Fb-FAP-MMP11
0	1.971634704	0.677	0.054	0	2	COL10A1	Fb-FAP-MMP11
0	1.94120741	0.958	0.518	0	2	AEBP1	Fb-FAP-MMP11
0	1.853389833	0.956	0.63	0	2	FN1	Fb-FAP-MMP11
0	1.827299281	0.563	0.064	0	2	GJB2	Fb-FAP-MMP11
0	1.820087414	0.648	0.175	0	2	ASPN	Fb-FAP-MMP11
0	1.786202281	0.92	0.417	0	2	COL12A1	Fb-FAP-MMP11
0	1.777735338	0.889	0.328	0	2	SULF1	Fb-FAP-MMP11
0	1.703136202	0.863	0.229	0	2	INHBA	Fb-FAP-MMP11
0	1.675774666	0.936	0.422	0	2	COL5A1	Fb-FAP-MMP11
0	1.669256474	0.919	0.354	0	2	CTSK	Fb-FAP-MMP11
0	1.665076748	0.985	0.425	0	2	COL6A3	Fb-FAP-MMP11
0	1.658925867	0.944	0.34	0	2	VCAN	Fb-FAP-MMP11
0	1.649346176	0.974	0.602	0	2	BGN	Fb-FAP-MMP11
0	1.570071414	0.715	0.127	0	2	SFRP2	Fb-FAP-MMP11
0	1.556160593	0.819	0.22	0	2	ISLR	Fb-FAP-MMP11
0	1.547549301	0.953	0.499	0	2	COL5A2	Fb-FAP-MMP11
0	1.522770244	0.897	0.5	0	2	MMP14	Fb-FAP-MMP11
0	1.512185844	0.762	0.176	0	2	COL8A1	Fb-FAP-MMP11
0	1.508502289	0.968	0.487	0	2	RARRES2	Fb-FAP-MMP11
0	1.493765981	0.872	0.326	0	2	ANTXR1	Fb-FAP-MMP11
0	1.482630065	0.926	0.382	0	2	SPON2	Fb-FAP-MMP11
0	1.414973769	0.872	0.35	0	2	MXRA8	Fb-FAP-MMP11
0	1.37858062	0.927	0.53	0	2	NBL1	Fb-FAP-MMP11
0	1.346962955	0.379	0.062	0	2	C1QTNF3	Fb-FAP-MMP11
0	1.341581182	0.768	0.22	0	2	CHPF	Fb-FAP-MMP11
0	1.283839862	0.821	0.32	0	2	RCN3	Fb-FAP-MMP11
0	1.283269606	0.962	0.571	0	2	MMP2	Fb-FAP-MMP11
0	1.269584993	0.916	0.425	0	2	PCOLCE	Fb-FAP-MMP11
0	1.227894775	0.863	0.327	0	2	CDH11	Fb-FAP-MMP11
0	1.218773389	0.818	0.275	0	2	MFAP2	Fb-FAP-MMP11
0	1.205816826	0.984	0.391	0	2	DCN	Fb-FAP-MMP11
0	1.203478723	0.646	0.208	0	2	HTRA3	Fb-FAP-MMP11
0	1.193586669	0.782	0.293	0	2	CERCAM	Fb-FAP-MMP11
0	1.171504095	0.812	0.29	0	2	MXRA5	Fb-FAP-MMP11
0	1.164828715	0.569	0.18	0	2	HOPX	Fb-FAP-MMP11
0	1.152704194	0.922	0.523	0	2	TAGLN	Fb-FAP-MMP11
0	1.150150711	0.996	0.931	0	2	SPARC	Fb-FAP-MMP11
0	1.131418171	0.794	0.285	0	2	FAP	Fb-FAP-MMP11
0	1.109643251	0.903	0.317	0	2	FBLN1	Fb-FAP-MMP11
0	1.104293675	0.586	0.101	0	2	FNDC1	Fb-FAP-MMP11
0	1.103510659	0.945	0.638	0	2	TIMP2	Fb-FAP-MMP11
0	1.102008914	0.963	0.561	0	2	TPM2	Fb-FAP-MMP11
0	1.099523233	0.631	0.113	0	2	GREM1	Fb-FAP-MMP11
0	1.082571102	0.722	0.208	0	2	FBLN2	Fb-FAP-MMP11
0	1.070730109	0.899	0.455	0	2	NUPR1	Fb-FAP-MMP11
0	1.052124247	0.56	0.1	0	2	NTM	Fb-FAP-MMP11
0	1.051078196	0.837	0.369	0	2	CLEC11A	Fb-FAP-MMP11
0	1.045069672	0.493	0.058	0	2	SDC1	Fb-FAP-MMP11
0	1.044334662	0.589	0.123	0	2	ADAM12	Fb-FAP-MMP11
0	1.041982778	0.837	0.405	0	2	PALLD	Fb-FAP-MMP11
0	1.027458221	0.456	0.092	0	2	CRABP2	Fb-FAP-MMP11
0	1.024556125	0.943	0.523	0	2	THY1	Fb-FAP-MMP11
0	1.02426651	0.899	0.397	0	2	EMILIN1	Fb-FAP-MMP11
0	1.008377056	0.401	0.043	0	2	ITGBL1	Fb-FAP-MMP11
0	0.99000625	0.833	0.314	0	2	MEG3	Fb-FAP-MMP11
0	0.989705766	0.895	0.618	0	2	PPIC	Fb-FAP-MMP11
0	0.98639529	0.609	0.151	0	2	COL16A1	Fb-FAP-MMP11
0	0.974384423	0.668	0.189	0	2	LOXL1	Fb-FAP-MMP11
0	0.965662491	0.872	0.4	0	2	SERPINF1	Fb-FAP-MMP11
0	0.959856382	0.692	0.214	0	2	SSPN	Fb-FAP-MMP11
0	0.954731392	0.758	0.279	0	2	MRC2	Fb-FAP-MMP11
0	0.950690446	0.863	0.457	0	2	EFEMP2	Fb-FAP-MMP11
0	0.948360481	0.995	0.938	0	2	LGALS1	Fb-FAP-MMP11
0	0.946136039	0.601	0.181	0	2	ARL4C	Fb-FAP-MMP11
0	0.922196695	0.822	0.298	0	2	LRP1	Fb-FAP-MMP11
0	0.919551298	0.666	0.183	0	2	GPNMB	Fb-FAP-MMP11
0	0.908361931	0.525	0.045	0	2	PLPP4	Fb-FAP-MMP11
0	0.86045363	0.693	0.248	0	2	PLXDC2	Fb-FAP-MMP11
0	0.855494654	0.609	0.173	0	2	C3	Fb-FAP-MMP11
0	0.852712095	0.613	0.109	0	2	PDGFC	Fb-FAP-MMP11
0	0.841165951	0.621	0.197	0	2	ADAMTS2	Fb-FAP-MMP11
0	0.825099426	0.352	0.037	0	2	RP11-400N13.3	Fb-FAP-MMP11
0	0.821951142	0.737	0.257	0	2	PRRX1	Fb-FAP-MMP11
0	0.816060976	0.497	0.088	0	2	ITGA11	Fb-FAP-MMP11
0	0.810330405	0.527	0.098	0	2	SPOCK1	Fb-FAP-MMP11
0	0.801865583	0.536	0.13	0	2	FIBIN	Fb-FAP-MMP11
0	0.798454321	0.391	0.072	0	2	DIO2	Fb-FAP-MMP11
0	0.787042783	0.404	0.06	0	2	MFAP5	Fb-FAP-MMP11
0	0.774550463	0.56	0.104	0	2	PODNL1	Fb-FAP-MMP11
0	0.683493608	0.435	0.095	0	2	WNT2	Fb-FAP-MMP11
0	0.679086182	0.697	0.246	0	2	BASP1	Fb-FAP-MMP11
0	0.677196439	0.513	0.151	0	2	PYCR1	Fb-FAP-MMP11
0	0.675189337	0.419	0.047	0	2	BHLHE41	Fb-FAP-MMP11
0	0.633266749	0.549	0.15	0	2	CREB3L1	Fb-FAP-MMP11
0	0.628466538	0.488	0.113	0	2	PCDH7	Fb-FAP-MMP11
0	0.602532124	0.46	0.117	0	2	LMO7	Fb-FAP-MMP11
0	0.545322113	0.295	0.035	0	2	ANOS1	Fb-FAP-MMP11
0	0.534035537	0.432	0.081	0	2	EPDR1	Fb-FAP-MMP11
0	0.420274018	0.275	0.034	0	2	LRRC15	Fb-FAP-MMP11
2.62E-307	1.053947829	0.81	0.441	8.83E-303	2	RAB31	Fb-FAP-MMP11
2.86E-305	0.911340782	0.96	0.505	9.65E-301	2	C1S	Fb-FAP-MMP11
1.25E-296	0.463407054	0.399	0.088	4.21E-292	2	RUNX2	Fb-FAP-MMP11
3.27E-296	1.237386997	0.943	0.72	1.10E-291	2	TPM1	Fb-FAP-MMP11
6.20E-296	0.770163509	0.706	0.247	2.09E-291	2	PDPN	Fb-FAP-MMP11
7.83E-293	1.123161474	0.798	0.414	2.64E-288	2	MDK	Fb-FAP-MMP11
1.20E-291	0.567046057	0.284	0.044	4.05E-287	2	SUGCT	Fb-FAP-MMP11
5.32E-291	0.725971141	0.623	0.238	1.80E-286	2	KDELR3	Fb-FAP-MMP11
6.31E-290	0.583078321	0.491	0.138	2.13E-285	2	ADAMTS12	Fb-FAP-MMP11
2.49E-288	0.756305752	0.634	0.244	8.41E-284	2	PTK7	Fb-FAP-MMP11
1.44E-285	1.044214709	0.708	0.315	4.87E-281	2	TNFRSF12A	Fb-FAP-MMP11
6.78E-285	0.731074312	0.66	0.236	2.29E-280	2	OLFML3	Fb-FAP-MMP11
3.68E-284	0.678700775	0.72	0.296	1.24E-279	2	TMEM98	Fb-FAP-MMP11
5.56E-280	0.82197324	0.689	0.296	1.88E-275	2	PHLDA3	Fb-FAP-MMP11
1.19E-279	0.660748899	0.635	0.242	4.02E-275	2	GLT8D2	Fb-FAP-MMP11
4.05E-276	0.621721899	0.559	0.18	1.37E-271	2	BICC1	Fb-FAP-MMP11
2.71E-267	0.849684754	0.818	0.463	9.13E-263	2	FKBP10	Fb-FAP-MMP11
3.24E-264	0.420911432	0.416	0.103	1.09E-259	2	SGCD	Fb-FAP-MMP11
4.50E-262	0.84740892	0.993	0.905	1.52E-257	2	CALD1	Fb-FAP-MMP11
1.44E-261	1.002664855	0.904	0.683	4.87E-257	2	CTSB	Fb-FAP-MMP11
1.80E-258	0.761598617	0.78	0.355	6.08E-254	2	DKK3	Fb-FAP-MMP11
5.06E-257	0.716924243	0.71	0.346	1.71E-252	2	GPX8	Fb-FAP-MMP11
8.76E-257	0.841729039	0.901	0.667	2.96E-252	2	CALU	Fb-FAP-MMP11
1.98E-256	0.791504822	0.729	0.36	6.70E-252	2	CNN2	Fb-FAP-MMP11
8.21E-254	0.362453528	0.255	0.04	2.77E-249	2	COL8A2	Fb-FAP-MMP11
4.83E-251	0.468324324	0.385	0.097	1.63E-246	2	MITF	Fb-FAP-MMP11
3.83E-247	0.367696876	0.272	0.048	1.29E-242	2	LGR4	Fb-FAP-MMP11
7.27E-246	1.030366882	0.73	0.351	2.45E-241	2	SELM	Fb-FAP-MMP11
1.23E-244	0.436006841	0.316	0.066	4.16E-240	2	SLC12A8	Fb-FAP-MMP11
3.57E-244	0.964268095	0.739	0.358	1.21E-239	2	IGFBP6	Fb-FAP-MMP11
2.81E-243	0.659180511	0.691	0.296	9.49E-239	2	RUNX1	Fb-FAP-MMP11
2.78E-240	0.884350084	0.649	0.283	9.37E-236	2	MYDGF	Fb-FAP-MMP11
1.67E-238	0.348076698	0.27	0.049	5.63E-234	2	KIF26B	Fb-FAP-MMP11
4.62E-237	0.799656363	0.877	0.671	1.56E-232	2	ARF4	Fb-FAP-MMP11
1.52E-236	0.875525864	0.942	0.753	5.13E-232	2	SERPINH1	Fb-FAP-MMP11
5.62E-234	0.756802699	0.818	0.509	1.90E-229	2	PDLIM2	Fb-FAP-MMP11
6.30E-233	1.065461251	0.553	0.205	2.13E-228	2	TNC	Fb-FAP-MMP11
1.87E-232	0.723850596	0.755	0.382	6.32E-228	2	PLOD2	Fb-FAP-MMP11
3.38E-230	0.492108719	0.332	0.078	1.14E-225	2	SCARF2	Fb-FAP-MMP11
2.63E-229	0.862219289	0.684	0.32	8.87E-225	2	WBP5	Fb-FAP-MMP11
1.40E-228	0.750051361	0.673	0.327	4.73E-224	2	CMTM3	Fb-FAP-MMP11
2.47E-228	0.693209744	0.57	0.22	8.34E-224	2	LOX	Fb-FAP-MMP11
1.48E-227	0.768982212	0.885	0.703	4.98E-223	2	OSTC	Fb-FAP-MMP11
4.84E-227	0.489453413	0.387	0.106	1.63E-222	2	SSC5D	Fb-FAP-MMP11
1.28E-225	0.97267875	0.786	0.389	4.32E-221	2	TGFBI	Fb-FAP-MMP11
6.51E-225	0.510898965	0.459	0.143	2.20E-220	2	TMEM119	Fb-FAP-MMP11
2.15E-224	0.620828049	0.435	0.131	7.26E-220	2	GAS1	Fb-FAP-MMP11
9.61E-224	0.47945698	0.541	0.184	3.24E-219	2	CLMP	Fb-FAP-MMP11
9.15E-223	0.517266115	0.513	0.185	3.09E-218	2	P3H3	Fb-FAP-MMP11
1.01E-222	0.705150559	0.952	0.713	3.41E-218	2	MYL9	Fb-FAP-MMP11
3.20E-221	0.649797501	0.588	0.239	1.08E-216	2	PERP	Fb-FAP-MMP11
3.99E-218	0.656557758	0.634	0.275	1.34E-213	2	ITGB5	Fb-FAP-MMP11
2.81E-217	0.879465807	0.957	0.642	9.48E-213	2	COL6A1	Fb-FAP-MMP11
2.64E-216	0.621009711	0.443	0.142	8.90E-212	2	TWIST1	Fb-FAP-MMP11
1.74E-215	0.619775597	0.996	0.98	5.86E-211	2	FTL	Fb-FAP-MMP11
8.49E-214	1.575896399	0.84	0.587	2.87E-209	2	TIMP3	Fb-FAP-MMP11
1.06E-213	0.739103527	0.984	0.76	3.58E-209	2	COL6A2	Fb-FAP-MMP11
2.53E-211	0.413280576	0.364	0.098	8.53E-207	2	SNHG18	Fb-FAP-MMP11
5.84E-209	0.541913652	0.577	0.245	1.9691E-204	2	P3H4	Fb-FAP-MMP11
2.19E-206	0.684752435	0.818	0.421	7.3949E-202	2	ACTA2	Fb-FAP-MMP11
5.77E-206	0.440233928	0.426	0.13	1.9454E-201	2	SMIM3	Fb-FAP-MMP11
1.5299E-203	0.75470898	0.714	0.356	5.1618E-199	2	PDLIM3	Fb-FAP-MMP11
1.2176E-202	0.446845661	0.386	0.113	4.1081E-198	2	IRS1	Fb-FAP-MMP11
4.2571E-202	0.73603029	0.905	0.723	1.4363E-197	2	P4HB	Fb-FAP-MMP11
5.8741E-202	0.544880373	0.588	0.249	1.9819E-197	2	TMEM45A	Fb-FAP-MMP11
1.0186E-199	0.685736334	0.569	0.226	3.4367E-195	2	SERPINE2	Fb-FAP-MMP11
1.5065E-199	0.732704283	0.803	0.473	5.0829E-195	2	FBN1	Fb-FAP-MMP11
1.092E-198	0.329492779	0.262	0.055	3.6843E-194	2	ZFHX4	Fb-FAP-MMP11
3.433E-197	0.542052337	0.652	0.263	1.1583E-192	2	MFAP4	Fb-FAP-MMP11
1.3256E-195	0.649734407	0.947	0.846	4.4726E-191	2	PPIB	Fb-FAP-MMP11
3.8228E-195	0.422862257	0.42	0.138	1.2898E-190	2	FZD1	Fb-FAP-MMP11
6.0662E-195	0.728379523	0.808	0.491	2.0467E-190	2	HCFC1R1	Fb-FAP-MMP11
2.2843E-194	0.613654744	0.584	0.242	7.7071E-190	2	LINC00657	Fb-FAP-MMP11
3.9255E-194	0.726678555	0.447	0.153	1.3245E-189	2	MAFB	Fb-FAP-MMP11
5.9545E-194	0.526113025	0.481	0.179	2.0091E-189	2	KIAA0930	Fb-FAP-MMP11
9.4533E-192	0.472374157	0.499	0.182	3.1895E-187	2	FMOD	Fb-FAP-MMP11
1.7526E-191	0.634475881	0.931	0.563	5.9133E-187	2	C1R	Fb-FAP-MMP11
2.1149E-191	0.432509036	0.317	0.082	7.1356E-187	2	MOXD1	Fb-FAP-MMP11
3.0445E-191	0.551251384	0.556	0.238	1.0272E-186	2	COPZ2	Fb-FAP-MMP11
8.5825E-191	0.719171218	0.883	0.699	2.8957E-186	2	KDELR2	Fb-FAP-MMP11
1.2304E-189	0.683816172	0.699	0.377	4.1513E-185	2	CKAP4	Fb-FAP-MMP11
1.4957E-189	0.290443985	0.351	0.096	5.0465E-185	2	DPT	Fb-FAP-MMP11
1.7175E-189	0.696754917	0.813	0.518	5.7947E-185	2	TTC3	Fb-FAP-MMP11
2.681E-189	0.436600484	0.506	0.186	9.0456E-185	2	GPC6	Fb-FAP-MMP11
2.5854E-188	0.575941367	0.728	0.396	8.723E-184	2	TMED3	Fb-FAP-MMP11
1.1581E-186	0.379969326	0.316	0.083	3.9073E-182	2	PDGFRL	Fb-FAP-MMP11
4.1595E-185	0.666724725	0.818	0.513	1.4034E-180	2	SPATS2L	Fb-FAP-MMP11
7.0657E-184	0.384761527	0.535	0.204	2.384E-179	2	TNFAIP6	Fb-FAP-MMP11
2.0952E-182	0.451457291	0.443	0.148	7.0693E-178	2	STEAP1	Fb-FAP-MMP11
3.0078E-182	0.801237039	0.864	0.556	1.0148E-177	2	MFGE8	Fb-FAP-MMP11
1.0839E-179	0.616784077	0.848	0.462	3.657E-175	2	LGALS3BP	Fb-FAP-MMP11
1.1642E-179	0.315480002	0.279	0.068	3.928E-175	2	DSG2	Fb-FAP-MMP11
2.5645E-178	0.381660295	0.323	0.09	8.6525E-174	2	PRRX2	Fb-FAP-MMP11
1.4469E-177	0.693559375	0.916	0.676	4.8817E-173	2	MARCKS	Fb-FAP-MMP11
4.6849E-177	0.388691215	0.291	0.075	1.5807E-172	2	CDKN2B	Fb-FAP-MMP11
5.1707E-177	0.470758666	0.591	0.243	1.7446E-172	2	CD248	Fb-FAP-MMP11
7.6843E-177	0.338368298	0.572	0.223	2.5927E-172	2	EFEMP1	Fb-FAP-MMP11
5.6635E-176	0.489223788	0.511	0.209	1.9109E-171	2	KIAA1217	Fb-FAP-MMP11
1.9719E-172	0.40729601	0.421	0.147	6.6533E-168	2	SRPX2	Fb-FAP-MMP11
6.3184E-170	0.499668689	0.717	0.336	2.1318E-165	2	TMEM176A	Fb-FAP-MMP11
2.3221E-169	0.551475288	0.616	0.296	7.8349E-165	2	PLAUR	Fb-FAP-MMP11
8.2752E-169	0.49472592	0.618	0.303	2.7921E-164	2	FKBP7	Fb-FAP-MMP11
4.9802E-168	0.637209416	0.645	0.334	1.6803E-163	2	SH3PXD2A	Fb-FAP-MMP11
3.6321E-167	0.561877312	0.648	0.336	1.2255E-162	2	MAGED1	Fb-FAP-MMP11
3.1129E-166	0.669386457	0.924	0.83	1.0503E-161	2	CD99	Fb-FAP-MMP11
5.6036E-165	0.291494028	0.325	0.097	1.8907E-160	2	RHOD	Fb-FAP-MMP11
2.8773E-164	0.254596165	0.261	0.064	9.7081E-160	2	CCDC8	Fb-FAP-MMP11
3.7415E-164	0.430227055	0.456	0.175	1.2624E-159	2	FSTL3	Fb-FAP-MMP11
1.5681E-163	0.649053794	0.671	0.328	5.2908E-159	2	NGFRAP1	Fb-FAP-MMP11
5.9865E-163	0.439747253	0.743	0.365	2.0198E-158	2	TMEM176B	Fb-FAP-MMP11
1.3249E-162	0.468006442	0.996	0.988	4.4703E-158	2	FTH1	Fb-FAP-MMP11
1.5828E-162	0.731820444	0.713	0.382	5.3404E-158	2	TCEB2	Fb-FAP-MMP11
1.4206E-161	0.412514514	0.385	0.13	4.7932E-157	2	LSAMP	Fb-FAP-MMP11
4.1193E-161	0.54035686	0.774	0.403	1.3899E-156	2	SDC2	Fb-FAP-MMP11
5.4576E-161	0.514174594	0.749	0.429	1.8414E-156	2	RAB34	Fb-FAP-MMP11
6.0665E-161	0.579121194	0.55	0.252	2.0468E-156	2	SPHK1	Fb-FAP-MMP11
5.8085E-158	0.328428373	0.392	0.136	1.9598E-153	2	EVA1A	Fb-FAP-MMP11
6.5489E-157	0.394267003	0.387	0.138	2.2096E-152	2	CAPG	Fb-FAP-MMP11
9.8543E-157	0.602769536	0.65	0.333	3.3249E-152	2	LTBP1	Fb-FAP-MMP11
1.4465E-156	0.26881535	0.283	0.078	4.8806E-152	2	ROR2	Fb-FAP-MMP11
4.3988E-156	0.683171508	0.924	0.719	1.4841E-151	2	FSTL1	Fb-FAP-MMP11
1.1661E-154	0.52318187	0.456	0.184	3.9346E-150	2	ENC1	Fb-FAP-MMP11
1.2601E-154	0.659649662	0.852	0.59	4.2517E-150	2	EMP3	Fb-FAP-MMP11
7.5907E-154	0.482487038	0.505	0.218	2.5611E-149	2	EPSTI1	Fb-FAP-MMP11
9.3155E-153	0.439872449	0.374	0.132	3.1431E-148	2	CCDC34	Fb-FAP-MMP11
1.6299E-152	0.570934131	0.894	0.583	5.4992E-148	2	SERPING1	Fb-FAP-MMP11
2.4345E-152	0.440586942	0.536	0.245	8.2138E-148	2	MARVELD1	Fb-FAP-MMP11
2.5968E-152	0.471735715	0.393	0.137	8.7617E-148	2	CNN1	Fb-FAP-MMP11
8.2121E-152	0.708319302	0.784	0.543	2.7707E-147	2	PDLIM7	Fb-FAP-MMP11
1.1568E-151	0.409271018	0.505	0.224	3.9031E-147	2	GPX7	Fb-FAP-MMP11
4.4497E-151	0.274988141	0.251	0.064	1.5013E-146	2	GXYLT2	Fb-FAP-MMP11
1.5539E-149	0.537076524	0.903	0.745	5.2428E-145	2	CAPZB	Fb-FAP-MMP11
1.1432E-148	0.663371758	0.978	0.906	3.857E-144	2	TIMP1	Fb-FAP-MMP11
1.3378E-148	0.366288716	0.423	0.159	4.5136E-144	2	MMP24-AS1	Fb-FAP-MMP11
3.3636E-148	0.618465959	0.762	0.469	1.1349E-143	2	11-Sep	Fb-FAP-MMP11
4.8851E-148	0.783095583	0.87	0.641	1.6482E-143	2	HTRA1	Fb-FAP-MMP11
2.2338E-147	0.557968428	0.605	0.319	7.5369E-143	2	SLC44A1	Fb-FAP-MMP11
1.7849E-145	0.300699428	0.276	0.079	6.0224E-141	2	SGMS2	Fb-FAP-MMP11
1.9777E-145	0.712904703	0.754	0.47	6.6727E-141	2	ALDOA	Fb-FAP-MMP11
2.2019E-145	0.421424282	0.43	0.173	7.4292E-141	2	MYH10	Fb-FAP-MMP11
6.7306E-144	0.35016363	0.38	0.134	2.2709E-139	2	RARRES1	Fb-FAP-MMP11
6.025E-143	0.473960281	0.452	0.179	2.0328E-138	2	TMEM158	Fb-FAP-MMP11
7.4355E-143	0.61791024	0.908	0.762	2.5087E-138	2	PKM	Fb-FAP-MMP11
2.7147E-142	0.51255221	0.82	0.536	9.1594E-138	2	IFI27L2	Fb-FAP-MMP11
4.1967E-141	0.278143798	0.323	0.103	1.416E-136	2	CH17-189H20.1	Fb-FAP-MMP11
3.1463E-140	0.364492149	0.485	0.208	1.0616E-135	2	C12orf75	Fb-FAP-MMP11
1.0588E-138	0.493451007	0.698	0.418	3.5723E-134	2	FAM114A1	Fb-FAP-MMP11
1.2154E-138	0.504204698	0.455	0.199	4.1008E-134	2	ANKH	Fb-FAP-MMP11
1.8722E-138	0.264883237	0.259	0.072	6.3167E-134	2	DACT1	Fb-FAP-MMP11
9.5074E-138	0.323395444	0.49	0.197	3.2078E-133	2	FGF7	Fb-FAP-MMP11
1.2658E-137	0.251184932	0.26	0.074	4.2707E-133	2	CDK14	Fb-FAP-MMP11
5.218E-137	0.512954301	0.807	0.55	1.7605E-132	2	HDLBP	Fb-FAP-MMP11
7.3002E-137	0.321190119	0.369	0.129	2.4631E-132	2	SPON1	Fb-FAP-MMP11
3.9024E-136	0.296541251	0.338	0.117	1.3167E-131	2	TSKU	Fb-FAP-MMP11
4.7593E-136	0.41234544	0.371	0.134	1.6058E-131	2	MMP23B	Fb-FAP-MMP11
7.0083E-136	0.563403708	0.84	0.585	2.3646E-131	2	PMP22	Fb-FAP-MMP11
1.4041E-135	0.357967929	0.46	0.196	4.7376E-131	2	TPST1	Fb-FAP-MMP11
5.5825E-135	0.359205183	0.449	0.184	1.8835E-130	2	BNC2	Fb-FAP-MMP11
1.4299E-134	0.282243586	0.349	0.122	4.8246E-130	2	SPECC1	Fb-FAP-MMP11
1.533E-134	0.658015802	0.456	0.196	5.1725E-130	2	ELN	Fb-FAP-MMP11
3.5657E-134	0.572226248	0.718	0.417	1.2031E-129	2	LOXL2	Fb-FAP-MMP11
2.9103E-130	0.369905453	0.413	0.169	9.8195E-126	2	MICAL2	Fb-FAP-MMP11
3.9062E-130	0.320413928	0.399	0.156	1.3179E-125	2	MAP1A	Fb-FAP-MMP11
3.9399E-130	0.305242452	0.442	0.189	1.3293E-125	2	FAM229B	Fb-FAP-MMP11
4.1545E-130	0.388775675	0.64	0.322	1.4017E-125	2	DDR2	Fb-FAP-MMP11
2.216E-129	0.52108858	0.854	0.645	7.4769E-125	2	SSR3	Fb-FAP-MMP11
2.7262E-129	0.530438706	0.863	0.681	9.1983E-125	2	VKORC1	Fb-FAP-MMP11
5.2107E-129	0.657539843	0.66	0.381	1.7581E-124	2	ANGPTL2	Fb-FAP-MMP11
5.4935E-129	0.389276387	0.477	0.21	1.8535E-124	2	FRMD6	Fb-FAP-MMP11
1.0268E-127	0.341266635	0.506	0.232	3.4645E-123	2	PFN2	Fb-FAP-MMP11
1.0398E-127	0.475934652	0.72	0.419	3.5083E-123	2	DPYSL3	Fb-FAP-MMP11
3.5182E-127	0.437368723	0.69	0.374	1.187E-122	2	ITM2C	Fb-FAP-MMP11
1.4469E-126	0.440624509	0.565	0.293	4.8817E-122	2	GOLM1	Fb-FAP-MMP11
7.0667E-126	0.377314436	0.625	0.321	2.3843E-121	2	CYBRD1	Fb-FAP-MMP11
1.5782E-125	0.391802303	0.495	0.228	5.3248E-121	2	IGHG4	Fb-FAP-MMP11
2.1336E-124	0.312022419	0.356	0.135	7.1987E-120	2	HEPH	Fb-FAP-MMP11
4.8689E-124	0.360471632	0.445	0.194	1.6428E-119	2	DCBLD1	Fb-FAP-MMP11
6.9614E-124	0.276861102	0.326	0.115	2.3488E-119	2	IRS2	Fb-FAP-MMP11
1.6967E-122	0.456221213	0.625	0.347	5.7247E-118	2	BMP1	Fb-FAP-MMP11
3.6765E-122	0.278333997	0.493	0.234	1.2404E-117	2	IGHG3	Fb-FAP-MMP11
2.4061E-120	0.403897575	0.558	0.27	8.1183E-116	2	NEXN	Fb-FAP-MMP11
2.9694E-120	0.414874503	0.545	0.283	1.0019E-115	2	P3H1	Fb-FAP-MMP11
5.8228E-120	0.349779734	0.511	0.238	1.9646E-115	2	GLIPR1	Fb-FAP-MMP11
6.5269E-120	0.620914999	0.869	0.659	2.2022E-115	2	LY6E	Fb-FAP-MMP11
1.8818E-119	0.548202305	0.923	0.848	6.3492E-115	2	LAPTM4A	Fb-FAP-MMP11
2.5607E-119	0.406089396	0.521	0.24	8.64E-115	2	AC090498.1	Fb-FAP-MMP11
2.8302E-119	0.353912106	0.609	0.304	9.549E-115	2	AXL	Fb-FAP-MMP11
1.7683E-118	0.322265784	0.329	0.117	5.9662E-114	2	STEAP2	Fb-FAP-MMP11
1.786E-118	0.46020889	0.88	0.745	6.0261E-114	2	SSR2	Fb-FAP-MMP11
1.8199E-118	0.349811331	0.309	0.112	6.1402E-114	2	ALDH1B1	Fb-FAP-MMP11
1.6026E-117	0.254650174	0.303	0.103	5.407E-113	2	WISP1	Fb-FAP-MMP11
3.2591E-117	0.292617256	0.446	0.201	1.0996E-112	2	SLC35B2	Fb-FAP-MMP11
3.4087E-117	0.651480099	0.74	0.414	1.1501E-112	2	GNB2L1	Fb-FAP-MMP11
3.6161E-116	0.341900437	0.635	0.326	1.2201E-111	2	ECM1	Fb-FAP-MMP11
1.4276E-115	0.365288414	0.411	0.173	4.8168E-111	2	SLC6A6	Fb-FAP-MMP11
1.4708E-115	0.346311915	0.514	0.252	4.9625E-111	2	TP53I13	Fb-FAP-MMP11
2.0785E-115	0.260219128	0.368	0.141	7.0128E-111	2	COLGALT1	Fb-FAP-MMP11
5.1244E-115	0.376337605	0.397	0.167	1.729E-110	2	GPC1	Fb-FAP-MMP11
8.7067E-115	0.34033664	0.523	0.266	2.9377E-110	2	YIPF2	Fb-FAP-MMP11
1.4164E-114	0.272581483	0.32	0.115	4.7791E-110	2	TSPAN2	Fb-FAP-MMP11
1.5537E-114	0.359579726	0.51	0.255	5.2423E-110	2	SLC39A13	Fb-FAP-MMP11
1.6189E-114	0.353842821	0.518	0.247	5.4622E-110	2	UNC5B	Fb-FAP-MMP11
1.6982E-114	0.367553536	0.308	0.112	5.7297E-110	2	TGFB3	Fb-FAP-MMP11
6.6621E-113	0.271608871	0.382	0.156	2.2478E-108	2	BAG2	Fb-FAP-MMP11
9.29E-113	0.470366628	0.857	0.675	3.1344E-108	2	CUTA	Fb-FAP-MMP11
4.5164E-112	0.296906897	0.437	0.19	1.5238E-107	2	COA3	Fb-FAP-MMP11
9.1254E-112	0.447005657	0.587	0.328	3.0789E-107	2	FKBP11	Fb-FAP-MMP11
1.0354E-111	0.450067336	0.882	0.722	3.4935E-107	2	PHPT1	Fb-FAP-MMP11
1.3732E-111	0.736126417	0.479	0.236	4.633E-107	2	RGS2	Fb-FAP-MMP11
2.0618E-111	0.295312636	0.359	0.145	6.9566E-107	2	RAB23	Fb-FAP-MMP11
8.4878E-111	0.361073949	0.275	0.091	2.8638E-106	2	PRELP	Fb-FAP-MMP11
1.3014E-110	0.392448088	0.335	0.126	4.3908E-106	2	COL7A1	Fb-FAP-MMP11
1.4731E-110	0.448916498	0.606	0.339	4.9704E-106	2	ENAH	Fb-FAP-MMP11
4.8999E-110	0.328054875	0.474	0.216	1.6532E-105	2	FAT1	Fb-FAP-MMP11
1.0999E-109	0.33914062	0.516	0.244	3.711E-105	2	LINC01420	Fb-FAP-MMP11
1.3713E-109	0.537321353	0.608	0.327	4.6266E-105	2	GEM	Fb-FAP-MMP11
2.2854E-109	0.320065041	0.435	0.2	7.711E-105	2	CSGALNACT2	Fb-FAP-MMP11
4.1008E-109	0.30194479	0.376	0.154	1.3836E-104	2	CPXM1	Fb-FAP-MMP11
2.3538E-108	0.429461654	0.661	0.345	7.9418E-104	2	GPX1	Fb-FAP-MMP11
6.1073E-108	0.500965995	0.85	0.634	2.0606E-103	2	RRBP1	Fb-FAP-MMP11
2.7173E-107	0.329308404	0.417	0.192	9.168E-103	2	FKBP14	Fb-FAP-MMP11
4.2118E-107	0.433527628	0.922	0.825	1.421E-102	2	RABAC1	Fb-FAP-MMP11
2.1219E-105	0.264757299	0.321	0.126	7.1593E-101	2	GALNS	Fb-FAP-MMP11
2.4656E-105	0.47753334	0.816	0.63	8.3189E-101	2	TMED9	Fb-FAP-MMP11
8.3998E-105	0.51116476	0.911	0.79	2.8341E-100	2	ANXA5	Fb-FAP-MMP11
1.7698E-104	0.396815385	0.586	0.323	5.9714E-100	2	CD276	Fb-FAP-MMP11
7.9166E-104	0.312128514	0.392	0.173	2.6711E-99	2	MDFI	Fb-FAP-MMP11
8.123E-104	0.429651045	0.733	0.504	2.7407E-99	2	YIF1A	Fb-FAP-MMP11
1.2549E-102	0.31389716	0.504	0.241	4.23416E-98	2	PET100	Fb-FAP-MMP11
1.9595E-102	0.539219778	0.689	0.452	6.61142E-98	2	CD55	Fb-FAP-MMP11
3.1357E-102	0.277842669	0.37	0.156	1.058E-97	2	STMN3	Fb-FAP-MMP11
9.149E-102	0.490999881	0.49	0.248	3.08689E-97	2	FBXO32	Fb-FAP-MMP11
3.9E-101	0.385758986	0.668	0.354	1.31585E-96	2	SHFM1	Fb-FAP-MMP11
5.6564E-101	0.374605161	0.464	0.229	1.90846E-96	2	ZNF503	Fb-FAP-MMP11
1.1136E-100	0.479437628	0.922	0.795	3.7573E-96	2	PSAP	Fb-FAP-MMP11
3.1815E-100	0.542205609	0.591	0.334	1.07345E-95	2	KCNQ1OT1	Fb-FAP-MMP11
9.6866E-100	0.289541405	0.387	0.168	3.26825E-95	2	PSD3	Fb-FAP-MMP11
1.4318E-99	0.260473038	0.322	0.128	4.83082E-95	2	THBS3	Fb-FAP-MMP11
2.9915E-99	0.268127627	0.288	0.105	1.00933E-94	2	SAMD11	Fb-FAP-MMP11
3.8362E-99	0.315499605	0.563	0.28	1.29434E-94	2	SLIRP	Fb-FAP-MMP11
1.31813E-98	0.286935242	0.416	0.19	4.44738E-94	2	BCAT1	Fb-FAP-MMP11
2.07264E-98	0.307996652	0.437	0.209	6.99309E-94	2	GLIPR2	Fb-FAP-MMP11
2.03407E-97	0.30548139	0.49	0.242	6.86296E-93	2	HNMT	Fb-FAP-MMP11
7.83952E-97	0.361091535	0.6	0.355	2.64505E-92	2	PLIN3	Fb-FAP-MMP11
2.23527E-96	0.400789651	0.648	0.382	7.54182E-92	2	SULF2	Fb-FAP-MMP11
4.22072E-96	0.612459824	0.834	0.629	1.42407E-91	2	SOX4	Fb-FAP-MMP11
6.29041E-96	0.386118774	0.462	0.227	2.12239E-91	2	MAF	Fb-FAP-MMP11
8.87739E-96	0.364291371	0.522	0.28	2.99523E-91	2	P4HA2	Fb-FAP-MMP11
1.6267E-95	0.330671337	0.395	0.173	5.4885E-91	2	OLFML2B	Fb-FAP-MMP11
1.68594E-95	0.378647587	0.933	0.862	5.68838E-91	2	GSTP1	Fb-FAP-MMP11
1.96678E-94	0.366866559	0.983	0.948	6.63593E-90	2	CD63	Fb-FAP-MMP11
2.3089E-94	0.300610908	0.521	0.277	7.79023E-90	2	TPBG	Fb-FAP-MMP11
1.60687E-93	0.355368073	0.584	0.335	5.42159E-89	2	CASC4	Fb-FAP-MMP11
4.77727E-93	0.441944009	0.792	0.6	1.61185E-88	2	TAX1BP3	Fb-FAP-MMP11
1.15198E-92	0.356432473	0.539	0.297	3.88678E-88	2	SEC24D	Fb-FAP-MMP11
2.69989E-92	0.290389271	0.33	0.137	9.10943E-88	2	MEIS1	Fb-FAP-MMP11
1.72174E-90	0.398481557	0.674	0.444	5.80914E-86	2	FAM3C	Fb-FAP-MMP11
1.11995E-89	0.588279354	0.649	0.419	3.7787E-85	2	ID2	Fb-FAP-MMP11
1.40407E-89	0.480585524	0.891	0.717	4.73734E-85	2	FLNA	Fb-FAP-MMP11
4.46662E-89	0.406756928	0.573	0.332	1.50704E-84	2	SLC16A3	Fb-FAP-MMP11
3.58172E-88	0.370488308	0.718	0.482	1.20847E-83	2	PLD3	Fb-FAP-MMP11
4.71244E-88	0.347112631	0.618	0.377	1.58998E-83	2	SLC39A7	Fb-FAP-MMP11
9.5065E-88	0.302866928	0.454	0.236	3.20749E-83	2	GLMP	Fb-FAP-MMP11
1.03566E-87	0.288960783	0.531	0.298	3.49431E-83	2	GLT8D1	Fb-FAP-MMP11
5.74333E-87	0.436925519	0.79	0.59	1.9378E-82	2	ARL6IP5	Fb-FAP-MMP11
1.36997E-86	0.293693748	0.444	0.221	4.62228E-82	2	MEIS2	Fb-FAP-MMP11
1.63941E-86	0.426218091	0.763	0.556	5.53137E-82	2	PRDX4	Fb-FAP-MMP11
6.14648E-86	0.412692238	0.863	0.659	2.07382E-81	2	IL32	Fb-FAP-MMP11
9.54492E-86	0.281701732	0.355	0.163	3.22046E-81	2	SH3PXD2B	Fb-FAP-MMP11
1.3489E-85	0.298205399	0.61	0.341	4.5512E-81	2	RHOBTB3	Fb-FAP-MMP11
3.38663E-85	0.361096542	0.649	0.413	1.14265E-80	2	PARVA	Fb-FAP-MMP11
9.37959E-85	0.270007831	0.398	0.191	3.16467E-80	2	C1QTNF6	Fb-FAP-MMP11
9.9726E-85	0.274480145	0.444	0.216	3.36475E-80	2	CD82	Fb-FAP-MMP11
1.28587E-84	0.4245197	0.926	0.765	4.33852E-80	2	NNMT	Fb-FAP-MMP11
3.24999E-84	0.317646377	0.619	0.377	1.09655E-79	2	MSRB3	Fb-FAP-MMP11
9.12642E-84	0.35428756	0.662	0.437	3.07925E-79	2	ARL1	Fb-FAP-MMP11
2.47954E-83	0.784344674	0.305	0.131	8.36597E-79	2	APOD	Fb-FAP-MMP11
3.75616E-83	0.378781478	0.727	0.506	1.26733E-78	2	TMEM167A	Fb-FAP-MMP11
1.47676E-82	0.33948599	0.395	0.192	4.98259E-78	2	LTBP2	Fb-FAP-MMP11
3.43475E-82	0.368396223	0.946	0.896	1.15889E-77	2	OST4	Fb-FAP-MMP11
3.67486E-81	0.275065847	0.379	0.183	1.2399E-76	2	TGFBR1	Fb-FAP-MMP11
3.6591E-80	0.351361331	0.583	0.36	1.23458E-75	2	DAP	Fb-FAP-MMP11
4.61721E-80	0.331935006	0.452	0.239	1.55785E-75	2	VEGFB	Fb-FAP-MMP11
1.49564E-79	0.387687809	0.932	0.875	5.0463E-75	2	NDUFA4	Fb-FAP-MMP11
2.20922E-79	0.363688861	0.789	0.598	7.4539E-75	2	KDELR1	Fb-FAP-MMP11
2.26966E-79	0.41667438	0.94	0.873	7.65783E-75	2	TPM4	Fb-FAP-MMP11
8.69277E-79	0.37966364	0.84	0.586	2.93294E-74	2	S100A4	Fb-FAP-MMP11
1.16397E-78	0.311945479	0.518	0.297	3.92722E-74	2	P4HA1	Fb-FAP-MMP11
3.23843E-78	0.374743766	0.616	0.381	1.09265E-73	2	NREP	Fb-FAP-MMP11
1.36682E-77	0.32037963	0.529	0.313	4.61164E-73	2	GOPC	Fb-FAP-MMP11
2.69672E-77	0.36826948	0.862	0.707	9.09874E-73	2	PEBP1	Fb-FAP-MMP11
4.15827E-77	0.369986758	0.751	0.528	1.403E-72	2	SEC31A	Fb-FAP-MMP11
8.41801E-77	0.288432353	0.618	0.387	2.84024E-72	2	ISOC2	Fb-FAP-MMP11
8.95045E-77	0.283846158	0.625	0.389	3.01988E-72	2	IAH1	Fb-FAP-MMP11
1.31424E-76	0.328079239	0.499	0.287	4.43423E-72	2	FAM63B	Fb-FAP-MMP11
1.51839E-76	0.29942838	0.334	0.154	5.12304E-72	2	ADAM19	Fb-FAP-MMP11
4.1455E-75	0.308266993	0.553	0.327	1.39869E-70	2	CTSF	Fb-FAP-MMP11
7.98688E-75	0.285157557	0.545	0.32	2.69477E-70	2	C5orf15	Fb-FAP-MMP11
2.11028E-74	0.273576722	0.27	0.114	7.12008E-70	2	GLIS2	Fb-FAP-MMP11
2.15455E-73	0.357522431	0.807	0.652	7.26946E-69	2	JTB	Fb-FAP-MMP11
2.13395E-72	0.373399389	0.487	0.28	7.19993E-68	2	RIN2	Fb-FAP-MMP11
2.878E-72	0.382533426	0.898	0.791	9.71036E-68	2	TUBB	Fb-FAP-MMP11
1.10954E-71	0.493182734	0.704	0.504	3.74358E-67	2	HSPA1B	Fb-FAP-MMP11
1.70912E-71	0.610851582	0.773	0.577	5.76658E-67	2	CTGF	Fb-FAP-MMP11
2.21265E-71	0.307995571	0.605	0.381	7.4655E-67	2	SGCB	Fb-FAP-MMP11
2.27701E-71	0.341097991	0.696	0.487	7.68262E-67	2	FAM127A	Fb-FAP-MMP11
2.9953E-71	0.398209646	0.694	0.475	1.01061E-66	2	ITGAV	Fb-FAP-MMP11
3.06832E-71	0.297496402	0.268	0.113	1.03525E-66	2	MTRNR2L12	Fb-FAP-MMP11
3.28148E-71	0.509276251	0.863	0.678	1.10717E-66	2	VMP1	Fb-FAP-MMP11
8.48282E-71	0.296367449	0.662	0.442	2.8621E-66	2	TMEM208	Fb-FAP-MMP11
3.85971E-70	0.332211535	0.748	0.534	1.30226E-65	2	TGFB1I1	Fb-FAP-MMP11
8.32858E-70	0.261615293	0.452	0.247	2.81006E-65	2	WIPI1	Fb-FAP-MMP11
3.9763E-69	0.331921704	0.596	0.379	1.3416E-64	2	MXRA7	Fb-FAP-MMP11
1.69973E-68	0.481574274	0.922	0.852	5.7349E-64	2	RPS17	Fb-FAP-MMP11
3.53368E-68	0.358859533	0.799	0.646	1.19226E-63	2	TMED2	Fb-FAP-MMP11
8.91375E-68	0.34020773	0.69	0.487	3.0075E-63	2	NME4	Fb-FAP-MMP11
1.3582E-67	0.343971399	0.715	0.506	4.58256E-63	2	CTSA	Fb-FAP-MMP11
2.08894E-67	0.260670195	0.48	0.273	7.04807E-63	2	NCOR2	Fb-FAP-MMP11
7.24894E-67	0.284190524	0.818	0.597	2.44579E-62	2	C4orf48	Fb-FAP-MMP11
2.29081E-66	0.433624183	0.842	0.67	7.72919E-62	2	ACTN1	Fb-FAP-MMP11
4.06688E-66	0.279765749	0.636	0.415	1.37217E-61	2	MPZL1	Fb-FAP-MMP11
4.55118E-66	0.254664252	0.677	0.44	1.53557E-61	2	PDLIM4	Fb-FAP-MMP11
8.69209E-66	0.376645011	0.762	0.553	2.93271E-61	2	TYMP	Fb-FAP-MMP11
1.53074E-65	0.302308378	0.872	0.77	5.16473E-61	2	PRDX5	Fb-FAP-MMP11
2.16319E-65	0.330347138	0.569	0.354	7.29859E-61	2	PLAU	Fb-FAP-MMP11
9.05182E-65	0.289498825	0.97	0.933	3.05409E-60	2	S100A11	Fb-FAP-MMP11
4.29862E-64	0.309528533	0.693	0.472	1.45035E-59	2	VGLL4	Fb-FAP-MMP11
1.21295E-63	0.294379934	0.487	0.278	4.09251E-59	2	GUCY1A3	Fb-FAP-MMP11
1.41142E-63	0.371943683	0.768	0.603	4.76213E-59	2	RCN1	Fb-FAP-MMP11
1.75341E-63	0.265857519	0.411	0.228	5.91602E-59	2	NFYB	Fb-FAP-MMP11
4.01614E-63	0.250772199	0.683	0.455	1.35505E-58	2	C9orf3	Fb-FAP-MMP11
7.47856E-63	0.257155675	0.401	0.214	2.52327E-58	2	ZCCHC24	Fb-FAP-MMP11
2.03921E-62	0.284731046	0.737	0.532	6.88031E-58	2	FAM195B	Fb-FAP-MMP11
6.41439E-62	0.280242248	0.427	0.24	2.16422E-57	2	SPSB1	Fb-FAP-MMP11
2.2006E-61	0.300267636	0.603	0.384	7.42481E-57	2	FGFR1	Fb-FAP-MMP11
2.73543E-61	0.469435937	0.997	0.991	9.22933E-57	2	ACTB	Fb-FAP-MMP11
2.86822E-61	0.357248097	0.885	0.782	9.67737E-57	2	GPX4	Fb-FAP-MMP11
2.28903E-60	0.348182098	0.714	0.537	7.72319E-56	2	CSRP1	Fb-FAP-MMP11
1.45884E-59	0.252551275	0.684	0.476	4.92214E-55	2	AKR1A1	Fb-FAP-MMP11
1.15394E-58	0.370526705	0.842	0.69	3.8934E-54	2	LGALS3	Fb-FAP-MMP11
1.37792E-58	0.590270452	0.859	0.745	4.64912E-54	2	ID3	Fb-FAP-MMP11
1.83125E-58	0.254495633	0.588	0.378	6.17865E-54	2	CHID1	Fb-FAP-MMP11
4.37153E-58	0.269079698	0.608	0.405	1.47496E-53	2	AKR7A2	Fb-FAP-MMP11
5.58633E-58	0.305121978	0.569	0.374	1.88483E-53	2	PLOD1	Fb-FAP-MMP11
9.49944E-58	0.299205804	0.684	0.485	3.20511E-53	2	SURF4	Fb-FAP-MMP11
2.03455E-57	0.2960518	0.64	0.431	6.86457E-53	2	FKBP9	Fb-FAP-MMP11
3.8416E-57	0.278452748	0.556	0.348	1.29616E-52	2	LTBP3	Fb-FAP-MMP11
3.58535E-56	0.299624166	0.904	0.827	1.2097E-51	2	PPDPF	Fb-FAP-MMP11
7.02936E-56	0.274227576	0.694	0.493	2.37171E-51	2	C1orf122	Fb-FAP-MMP11
1.19738E-55	0.274722484	0.517	0.322	4.03995E-51	2	GOLGA2	Fb-FAP-MMP11
1.29956E-55	0.283230007	0.585	0.391	4.38471E-51	2	OSBPL8	Fb-FAP-MMP11
1.47839E-55	0.268938718	0.478	0.289	4.98809E-51	2	STAT2	Fb-FAP-MMP11
2.51711E-55	0.269471432	0.582	0.39	8.49274E-51	2	SEC13	Fb-FAP-MMP11
3.60095E-55	0.31483644	0.599	0.403	1.21496E-50	2	LMCD1	Fb-FAP-MMP11
9.96333E-55	0.281186603	0.646	0.45	3.36163E-50	2	ADI1	Fb-FAP-MMP11
1.58785E-52	0.280030526	0.983	0.981	5.35741E-48	2	SERF2	Fb-FAP-MMP11
1.54823E-51	0.272625692	0.803	0.657	5.22374E-47	2	TMEM14C	Fb-FAP-MMP11
2.05254E-51	0.308095686	0.794	0.64	6.92526E-47	2	MORF4L2	Fb-FAP-MMP11
2.56425E-51	0.281089619	0.723	0.542	8.65177E-47	2	ILK	Fb-FAP-MMP11
5.31153E-51	0.390776927	0.875	0.754	1.79211E-46	2	TUBA1A	Fb-FAP-MMP11
6.98385E-51	0.461349268	0.814	0.666	2.35635E-46	2	HSPA1A	Fb-FAP-MMP11
7.878E-51	0.275986256	0.548	0.347	2.65804E-46	2	RND3	Fb-FAP-MMP11
1.48394E-50	0.282482407	0.934	0.863	5.00681E-46	2	RPS27L	Fb-FAP-MMP11
2.1706E-50	0.308451151	0.877	0.747	7.32361E-46	2	NDUFC2	Fb-FAP-MMP11
7.5414E-50	0.264327242	0.674	0.488	2.54447E-45	2	SAR1A	Fb-FAP-MMP11
8.98055E-50	0.250426833	0.595	0.411	3.03004E-45	2	EMC10	Fb-FAP-MMP11
2.08839E-48	0.276047061	0.989	0.976	7.04622E-44	2	S100A6	Fb-FAP-MMP11
1.58592E-47	0.254523124	0.652	0.471	5.35089E-43	2	ERLEC1	Fb-FAP-MMP11
1.54185E-46	0.293618642	0.693	0.513	5.20219E-42	2	LMAN1	Fb-FAP-MMP11
5.26902E-46	0.274836897	0.986	0.973	1.77777E-41	2	RPL27A	Fb-FAP-MMP11
1.13254E-45	0.310571823	0.304	0.164	3.82118E-41	2	NR2F1	Fb-FAP-MMP11
1.36417E-45	0.26361907	0.635	0.454	4.60271E-41	2	HEXB	Fb-FAP-MMP11
4.17971E-45	0.261708535	0.82	0.689	1.41023E-40	2	RAB2A	Fb-FAP-MMP11
1.59248E-43	0.254901957	0.775	0.616	5.37301E-39	2	CTSD	Fb-FAP-MMP11
2.23225E-43	0.254808038	0.664	0.494	7.5316E-39	2	LRP10	Fb-FAP-MMP11
2.10261E-40	0.30170363	0.817	0.704	7.09419E-36	2	MIF	Fb-FAP-MMP11
2.38359E-40	0.253229691	0.954	0.914	8.04222E-36	2	EEF2	Fb-FAP-MMP11
1.02266E-38	0.251692637	0.753	0.601	3.45047E-34	2	ATP6AP2	Fb-FAP-MMP11
1.25753E-38	0.259794337	0.521	0.355	4.24291E-34	2	B4GALT1	Fb-FAP-MMP11
2.17925E-38	0.4434812	0.662	0.517	7.3528E-34	2	DNAJB1	Fb-FAP-MMP11
1.49909E-36	0.280126323	0.702	0.51	5.05793E-32	2	FILIP1L	Fb-FAP-MMP11
3.0972E-36	0.282105915	0.949	0.881	1.045E-31	2	ITGB1	Fb-FAP-MMP11
1.27649E-35	0.264602515	0.45	0.297	4.30687E-31	2	LXN	Fb-FAP-MMP11
6.35162E-31	0.250222731	0.966	0.929	2.14304E-26	2	HSPB1	Fb-FAP-MMP11
1.29696E-26	0.304566296	0.831	0.699	4.37594E-22	2	HSPA5	Fb-FAP-MMP11
1.39322E-19	0.31006224	0.298	0.203	4.70071E-15	2	ZFAND2A	Fb-FAP-MMP11
2.01084E-19	0.256170128	0.499	0.381	6.78457E-15	2	KRT8	Fb-FAP-MMP11
4.83465E-15	0.265561081	0.397	0.3	1.63121E-10	2	RGS16	Fb-FAP-MMP11
0	2.481012631	0.932	0.311	0	3	RGCC	EC-KDR-ESM1
0	2.345511597	0.97	0.275	0	3	PLVAP	EC-KDR-ESM1
0	2.236585807	0.445	0.037	0	3	ESM1	EC-KDR-ESM1
0	1.995482481	0.909	0.317	0	3	VWA1	EC-KDR-ESM1
0	1.995067387	0.977	0.592	0	3	HSPG2	EC-KDR-ESM1
0	1.922427033	0.773	0.201	0	3	FLT1	EC-KDR-ESM1
0	1.905650809	0.84	0.287	0	3	INSR	EC-KDR-ESM1
0	1.815016695	0.927	0.486	0	3	COL15A1	EC-KDR-ESM1
0	1.769849235	0.81	0.197	0	3	PODXL	EC-KDR-ESM1
0	1.759243739	0.963	0.717	0	3	COL4A1	EC-KDR-ESM1
0	1.740856392	0.887	0.265	0	3	CD93	EC-KDR-ESM1
0	1.620334066	0.929	0.277	0	3	VWF	EC-KDR-ESM1
0	1.608828383	0.753	0.2	0	3	PCDH17	EC-KDR-ESM1
0	1.584234474	0.848	0.248	0	3	CD34	EC-KDR-ESM1
0	1.559016462	0.931	0.566	0	3	ENG	EC-KDR-ESM1
0	1.537386103	0.887	0.308	0	3	EGFL7	EC-KDR-ESM1
0	1.53521758	0.862	0.248	0	3	ADGRL4	EC-KDR-ESM1
0	1.520897139	0.694	0.138	0	3	KDR	EC-KDR-ESM1
0	1.502098098	0.667	0.276	0	3	IVNS1ABP	EC-KDR-ESM1
0	1.499935713	0.726	0.136	0	3	TM4SF18	EC-KDR-ESM1
0	1.489692368	0.717	0.18	0	3	APLNR	EC-KDR-ESM1
0	1.47321308	0.868	0.479	0	3	SPRY1	EC-KDR-ESM1
0	1.463134616	0.768	0.172	0	3	NOTCH4	EC-KDR-ESM1
0	1.460505528	0.72	0.181	0	3	SOX18	EC-KDR-ESM1
0	1.447954195	0.95	0.705	0	3	GNG11	EC-KDR-ESM1
0	1.445154481	0.558	0.126	0	3	TNFRSF4	EC-KDR-ESM1
0	1.442532589	0.341	0.036	0	3	APLN	EC-KDR-ESM1
0	1.387578511	0.711	0.153	0	3	ROBO4	EC-KDR-ESM1
0	1.386521478	0.948	0.759	0	3	COL4A2	EC-KDR-ESM1
0	1.374134025	0.928	0.324	0	3	RAMP2	EC-KDR-ESM1
0	1.34306575	0.849	0.327	0	3	ESAM	EC-KDR-ESM1
0	1.335908329	0.441	0.067	0	3	CA2	EC-KDR-ESM1
0	1.309712785	0.928	0.7	0	3	CCDC85B	EC-KDR-ESM1
0	1.301059935	0.788	0.225	0	3	CDH5	EC-KDR-ESM1
0	1.300204579	0.973	0.846	0	3	FKBP1A	EC-KDR-ESM1
0	1.295715722	0.601	0.115	0	3	PDGFB	EC-KDR-ESM1
0	1.273301475	0.835	0.487	0	3	SLC9A3R2	EC-KDR-ESM1
0	1.244489594	0.581	0.115	0	3	HECW2	EC-KDR-ESM1
0	1.242891222	0.952	0.871	0	3	CALM1	EC-KDR-ESM1
0	1.242522929	0.564	0.184	0	3	TP53I11	EC-KDR-ESM1
0	1.235126854	0.71	0.213	0	3	ITGA6	EC-KDR-ESM1
0	1.222966713	0.829	0.357	0	3	ARHGAP29	EC-KDR-ESM1
0	1.211184207	0.729	0.227	0	3	FAM167B	EC-KDR-ESM1
0	1.21049206	0.806	0.244	0	3	CLEC14A	EC-KDR-ESM1
0	1.206119518	0.77	0.248	0	3	CALCRL	EC-KDR-ESM1
0	1.201651561	0.871	0.647	0	3	MSN	EC-KDR-ESM1
0	1.193854322	0.737	0.362	0	3	FSCN1	EC-KDR-ESM1
0	1.191185855	0.756	0.262	0	3	RAMP3	EC-KDR-ESM1
0	1.187260489	0.579	0.114	0	3	F2RL3	EC-KDR-ESM1
0	1.165028195	0.629	0.243	0	3	CDH13	EC-KDR-ESM1
0	1.162652683	0.794	0.408	0	3	C1orf54	EC-KDR-ESM1
0	1.161435765	0.756	0.248	0	3	ICAM2	EC-KDR-ESM1
0	1.159358335	0.726	0.34	0	3	PLXND1	EC-KDR-ESM1
0	1.154249072	0.729	0.241	0	3	EHD4	EC-KDR-ESM1
0	1.152274441	0.787	0.346	0	3	GMFG	EC-KDR-ESM1
0	1.149417878	0.734	0.335	0	3	SEC14L1	EC-KDR-ESM1
0	1.131022131	0.738	0.271	0	3	ADGRF5	EC-KDR-ESM1
0	1.125698761	0.634	0.223	0	3	PNP	EC-KDR-ESM1
0	1.125310757	0.711	0.207	0	3	EMCN	EC-KDR-ESM1
0	1.124533836	0.548	0.084	0	3	PCDH12	EC-KDR-ESM1
0	1.120300301	0.621	0.119	0	3	DYSF	EC-KDR-ESM1
0	1.106141326	0.547	0.158	0	3	AC011526.1	EC-KDR-ESM1
0	1.105280453	0.945	0.7	0	3	CRIP2	EC-KDR-ESM1
0	1.08921968	0.861	0.301	0	3	RNASE1	EC-KDR-ESM1
0	1.082832329	0.577	0.15	0	3	GRB10	EC-KDR-ESM1
0	1.079503295	0.564	0.135	0	3	SEMA3F	EC-KDR-ESM1
0	1.054338912	0.603	0.128	0	3	RASGRP3	EC-KDR-ESM1
0	1.037020002	0.58	0.156	0	3	EFNA1	EC-KDR-ESM1
0	1.036136353	0.885	0.441	0	3	NPDC1	EC-KDR-ESM1
0	1.028221226	0.78	0.387	0	3	MGST2	EC-KDR-ESM1
0	1.020228044	0.623	0.196	0	3	JUP	EC-KDR-ESM1
0	0.990858693	0.644	0.179	0	3	TIE1	EC-KDR-ESM1
0	0.987818241	0.661	0.191	0	3	TMEM255B	EC-KDR-ESM1
0	0.974269326	0.553	0.147	0	3	PLXNA2	EC-KDR-ESM1
0	0.971584838	0.701	0.196	0	3	CXorf36	EC-KDR-ESM1
0	0.943781781	0.663	0.195	0	3	GIMAP4	EC-KDR-ESM1
0	0.92410152	0.62	0.203	0	3	DOCK9	EC-KDR-ESM1
0	0.894234431	0.53	0.143	0	3	TNFAIP8L1	EC-KDR-ESM1
0	0.891179747	0.592	0.161	0	3	MPZL2	EC-KDR-ESM1
0	0.859942294	0.41	0.092	0	3	P2RY6	EC-KDR-ESM1
0	0.85252764	0.521	0.103	0	3	AFAP1L1	EC-KDR-ESM1
0	0.836169605	0.318	0.041	0	3	FCN3	EC-KDR-ESM1
0	0.812541368	0.468	0.103	0	3	MCF2L	EC-KDR-ESM1
0	0.78396538	0.602	0.193	0	3	IL3RA	EC-KDR-ESM1
0	0.781190459	0.621	0.196	0	3	CYYR1	EC-KDR-ESM1
0	0.773706272	0.499	0.109	0	3	BCL6B	EC-KDR-ESM1
0	0.754809227	0.415	0.09	0	3	DLL4	EC-KDR-ESM1
0	0.713618015	0.558	0.164	0	3	MYCT1	EC-KDR-ESM1
0	0.708968454	0.517	0.143	0	3	KANK3	EC-KDR-ESM1
0	0.686714112	0.469	0.118	0	3	JAG2	EC-KDR-ESM1
0	0.630289156	0.262	0.03	0	3	KCNJ2	EC-KDR-ESM1
0	0.595083302	0.354	0.057	0	3	EXOC3L1	EC-KDR-ESM1
0	0.515943363	0.307	0.047	0	3	FLT4	EC-KDR-ESM1
5.09E-307	0.888828063	0.584	0.208	1.72E-302	3	DOCK6	EC-KDR-ESM1
1.94E-306	0.582453399	0.267	0.036	6.55E-302	3	GABRD	EC-KDR-ESM1
5.01E-304	0.790997741	0.361	0.074	1.69E-299	3	CHST1	EC-KDR-ESM1
5.57E-304	0.717423266	0.455	0.118	1.88E-299	3	SCARF1	EC-KDR-ESM1
1.27E-303	0.934247707	0.697	0.305	4.28E-299	3	UPP1	EC-KDR-ESM1
7.56E-303	0.650939588	0.451	0.112	2.55E-298	3	ARHGEF15	EC-KDR-ESM1
7.79E-303	1.028754012	0.873	0.678	2.63E-298	3	GNAI2	EC-KDR-ESM1
2.68E-302	1.036274868	0.94	0.759	9.03E-298	3	TCF4	EC-KDR-ESM1
2.76E-302	0.946752844	0.879	0.47	9.32E-298	3	TM4SF1	EC-KDR-ESM1
4.02E-301	1.197940922	0.774	0.369	1.36E-296	3	MCAM	EC-KDR-ESM1
3.70E-299	0.638216372	0.455	0.118	1.25E-294	3	LAPTM5	EC-KDR-ESM1
1.94E-298	0.66790457	0.459	0.12	6.54E-294	3	ADGRG1	EC-KDR-ESM1
4.73E-298	1.04896266	0.874	0.626	1.60E-293	3	MARCKSL1	EC-KDR-ESM1
1.64E-297	0.925126073	0.697	0.299	5.54E-293	3	SYNPO	EC-KDR-ESM1
1.96E-292	0.538088922	0.299	0.049	6.61E-288	3	TMEM233	EC-KDR-ESM1
6.15E-287	0.941209816	0.805	0.398	2.08E-282	3	ARHGDIB	EC-KDR-ESM1
5.24E-282	0.695724013	0.463	0.129	1.77E-277	3	SEMA6B	EC-KDR-ESM1
2.15E-281	1.00390665	0.566	0.178	7.26E-277	3	ECSCR	EC-KDR-ESM1
2.74E-280	1.012428865	0.789	0.414	9.24E-276	3	HYAL2	EC-KDR-ESM1
8.60E-280	0.772258822	0.626	0.21	2.90E-275	3	S1PR1	EC-KDR-ESM1
1.32E-279	1.273940141	0.687	0.342	4.45E-275	3	RGS3	EC-KDR-ESM1
8.43E-279	0.662527809	0.384	0.091	2.85E-274	3	GRPEL2	EC-KDR-ESM1
6.54E-276	0.667160548	0.522	0.161	2.21E-271	3	ERG	EC-KDR-ESM1
9.20E-276	0.728727192	0.617	0.209	3.11E-271	3	MMRN2	EC-KDR-ESM1
1.87E-273	0.654510437	0.445	0.122	6.29E-269	3	SHROOM4	EC-KDR-ESM1
2.08E-270	0.708325969	0.401	0.1	7.02E-266	3	SHANK3	EC-KDR-ESM1
5.49E-270	0.610080573	0.37	0.084	1.85E-265	3	RAPGEF4	EC-KDR-ESM1
1.37E-267	0.597753536	0.372	0.086	4.61E-263	3	PREX1	EC-KDR-ESM1
3.89E-267	0.769450414	0.513	0.167	1.31E-262	3	PLCB1	EC-KDR-ESM1
6.78E-265	0.670807673	0.603	0.199	2.29E-260	3	PTPRB	EC-KDR-ESM1
3.65E-262	0.771308865	0.383	0.096	1.23E-257	3	ACE	EC-KDR-ESM1
1.15E-260	0.725705258	0.562	0.203	3.88E-256	3	RASIP1	EC-KDR-ESM1
3.96E-260	0.88033541	0.741	0.389	1.34E-255	3	ACVRL1	EC-KDR-ESM1
6.43E-256	0.82035511	0.482	0.158	2.17E-251	3	CD200	EC-KDR-ESM1
8.84E-253	0.615984355	0.513	0.166	2.98E-248	3	PRKCH	EC-KDR-ESM1
3.08E-252	0.731697333	0.499	0.167	1.04E-247	3	TSPAN15	EC-KDR-ESM1
5.19E-251	0.963213807	0.443	0.143	1.75E-246	3	RFLNB	EC-KDR-ESM1
3.62E-249	0.641752705	0.453	0.137	1.22E-244	3	GPR4	EC-KDR-ESM1
4.19E-249	0.492426189	0.298	0.059	1.41E-244	3	EXOC3L2	EC-KDR-ESM1
1.26E-245	0.747283348	0.508	0.187	4.25E-241	3	KIAA1462	EC-KDR-ESM1
4.46E-245	0.709363905	0.532	0.199	1.50E-240	3	PPM1F	EC-KDR-ESM1
5.75E-244	0.600567434	0.467	0.144	1.94E-239	3	FRMD4B	EC-KDR-ESM1
1.87E-243	0.921440853	0.67	0.308	6.31E-239	3	DUSP6	EC-KDR-ESM1
5.93E-243	0.592030963	0.402	0.111	2.00E-238	3	DOCK4	EC-KDR-ESM1
3.45E-242	0.71800289	0.523	0.184	1.16E-237	3	TSPAN13	EC-KDR-ESM1
5.11E-241	0.496916389	0.362	0.088	1.72E-236	3	NOVA2	EC-KDR-ESM1
2.00E-240	0.922289612	0.592	0.25	6.76E-236	3	NES	EC-KDR-ESM1
1.31E-237	0.686926664	0.46	0.151	4.41E-233	3	VASH1	EC-KDR-ESM1
1.91E-233	0.525118102	0.433	0.127	6.46E-229	3	LYL1	EC-KDR-ESM1
7.98E-233	0.62250156	0.461	0.146	2.69E-228	3	ABI3	EC-KDR-ESM1
4.51E-232	0.844190438	0.497	0.182	1.52E-227	3	SPRY4	EC-KDR-ESM1
5.46E-230	0.714883742	0.517	0.202	1.84E-225	3	NDST1	EC-KDR-ESM1
6.87E-230	0.659615693	0.998	0.993	2.32E-225	3	TMSB10	EC-KDR-ESM1
6.93E-229	0.597257725	0.393	0.11	2.34E-224	3	KIAA1147	EC-KDR-ESM1
1.46E-228	0.616075898	0.521	0.175	4.93E-224	3	LMO2	EC-KDR-ESM1
7.12E-225	0.741526451	0.559	0.208	2.40E-220	3	ITM2A	EC-KDR-ESM1
6.03E-224	0.673630269	0.561	0.196	2.03E-219	3	GIMAP7	EC-KDR-ESM1
3.20E-223	0.978819104	0.719	0.432	1.08E-218	3	ETS1	EC-KDR-ESM1
8.76E-222	0.72000908	0.524	0.198	2.96E-217	3	MAGI1	EC-KDR-ESM1
4.98E-220	1.242427178	0.528	0.206	1.68E-215	3	ANGPT2	EC-KDR-ESM1
7.40E-220	0.866869016	0.863	0.664	2.50E-215	3	VAMP5	EC-KDR-ESM1
1.62E-219	0.50858712	0.346	0.089	5.45E-215	3	MMP15	EC-KDR-ESM1
5.24E-219	0.73947585	0.674	0.305	1.77E-214	3	ADAM15	EC-KDR-ESM1
1.47E-218	0.508467683	0.385	0.108	4.97E-214	3	ST8SIA4	EC-KDR-ESM1
1.51E-217	0.780551959	0.527	0.208	5.08E-213	3	FAM43A	EC-KDR-ESM1
4.20E-214	0.547350715	0.401	0.118	1.42E-209	3	SH2D3C	EC-KDR-ESM1
1.00E-212	0.729695406	0.501	0.188	3.38E-208	3	FZD4	EC-KDR-ESM1
3.29E-212	0.4928285	0.302	0.069	1.11E-207	3	SH3TC1	EC-KDR-ESM1
3.49E-212	0.599020598	0.439	0.145	1.18E-207	3	TSPAN18	EC-KDR-ESM1
4.99E-212	0.539181489	0.457	0.147	1.68E-207	3	STAB1	EC-KDR-ESM1
6.50E-211	0.744241672	0.651	0.317	2.19E-206	3	SWAP70	EC-KDR-ESM1
1.32E-209	0.439383395	0.282	0.061	4.4655E-205	3	CPNE5	EC-KDR-ESM1
2.39E-209	0.79253637	0.815	0.609	8.0471E-205	3	TPM3	EC-KDR-ESM1
4.60E-209	0.902632554	0.825	0.651	1.5514E-204	3	YWHAH	EC-KDR-ESM1
1.56E-208	0.881423436	0.509	0.216	5.2586E-204	3	ARHGAP18	EC-KDR-ESM1
2.93E-208	0.858447924	0.864	0.756	9.8868E-204	3	CSTB	EC-KDR-ESM1
5.83E-207	0.635915695	0.561	0.233	1.9662E-202	3	MAP3K11	EC-KDR-ESM1
2.74E-206	0.566886375	0.472	0.167	9.2488E-202	3	IPO11	EC-KDR-ESM1
3.0104E-205	0.607468096	0.445	0.147	1.0157E-200	3	NOSTRIN	EC-KDR-ESM1
4.2442E-205	0.423815571	0.284	0.064	1.432E-200	3	PALD1	EC-KDR-ESM1
3.7733E-204	0.747834118	0.509	0.206	1.2731E-199	3	TBCD	EC-KDR-ESM1
5.2688E-203	0.881290198	0.694	0.39	1.7777E-198	3	NRP1	EC-KDR-ESM1
1.1104E-201	0.697748412	0.933	0.908	3.7464E-197	3	MYL12B	EC-KDR-ESM1
2.389E-200	0.864893683	0.81	0.604	8.0603E-196	3	APLP2	EC-KDR-ESM1
6.4692E-200	0.578389845	0.346	0.099	2.1827E-195	3	ADAMTS7	EC-KDR-ESM1
2.7572E-199	0.539194753	0.346	0.095	9.3026E-195	3	KCNN3	EC-KDR-ESM1
6.3743E-199	0.833071351	0.845	0.62	2.1507E-194	3	SPTBN1	EC-KDR-ESM1
1.3764E-198	0.571621822	0.259	0.054	4.6439E-194	3	RP11-536O18.2	EC-KDR-ESM1
6.8219E-198	0.517245604	0.434	0.141	2.3017E-193	3	GIMAP6	EC-KDR-ESM1
2.8144E-197	0.675974512	0.514	0.212	9.4956E-193	3	SH2B3	EC-KDR-ESM1
6.4557E-197	0.727311892	0.954	0.64	2.1782E-192	3	SPARCL1	EC-KDR-ESM1
6.7411E-197	0.856677318	0.673	0.381	2.2744E-192	3	TMEM204	EC-KDR-ESM1
1.8776E-196	0.772928067	0.846	0.604	6.335E-192	3	EMP1	EC-KDR-ESM1
1.0448E-192	0.961359033	0.588	0.244	3.525E-188	3	AQP1	EC-KDR-ESM1
2.8489E-190	0.770677068	0.763	0.492	9.6123E-186	3	ITGA5	EC-KDR-ESM1
1.5431E-186	0.438245726	0.312	0.083	5.2065E-182	3	STC2	EC-KDR-ESM1
2.7187E-186	0.529532435	0.358	0.105	9.1728E-182	3	SOX7	EC-KDR-ESM1
5.6972E-186	0.46579582	0.33	0.093	1.9222E-181	3	RASGRF2	EC-KDR-ESM1
9.7668E-186	0.45720468	0.609	0.234	3.2953E-181	3	CLDN5	EC-KDR-ESM1
9.8043E-186	0.571413453	0.414	0.141	3.308E-181	3	HSPA12B	EC-KDR-ESM1
6.5907E-185	0.823959248	0.573	0.276	2.2237E-180	3	TMEM2	EC-KDR-ESM1
1.6016E-184	0.715031481	0.482	0.188	5.4037E-180	3	EFNB2	EC-KDR-ESM1
1.9505E-184	0.482716567	0.408	0.131	6.581E-180	3	MECOM	EC-KDR-ESM1
1.0179E-183	0.451986667	0.334	0.094	3.4345E-179	3	RAPGEF3	EC-KDR-ESM1
4.241E-183	0.429503242	0.332	0.094	1.4309E-178	3	HCLS1	EC-KDR-ESM1
1.3406E-182	0.73544735	0.744	0.403	4.5233E-178	3	NFIB	EC-KDR-ESM1
3.5721E-182	0.521210735	0.33	0.097	1.2052E-177	3	DGKD	EC-KDR-ESM1
4.4139E-181	0.831987307	0.778	0.574	1.4893E-176	3	RDX	EC-KDR-ESM1
1.4837E-180	0.598031209	0.519	0.221	5.006E-176	3	MLLT4	EC-KDR-ESM1
3.7914E-180	0.898553292	0.595	0.293	1.2792E-175	3	SGK1	EC-KDR-ESM1
9.6462E-178	0.617480022	0.469	0.19	3.2546E-173	3	FMNL3	EC-KDR-ESM1
1.9995E-175	0.524270614	0.455	0.17	6.7465E-171	3	FLI1	EC-KDR-ESM1
2.401E-172	0.625601314	0.415	0.152	8.101E-168	3	HBEGF	EC-KDR-ESM1
3.4935E-172	0.59015542	0.457	0.171	1.1787E-167	3	RAPGEF5	EC-KDR-ESM1
1.2557E-171	0.515349363	0.385	0.133	4.2369E-167	3	NOL4L	EC-KDR-ESM1
1.333E-171	0.7196334	0.673	0.389	4.4975E-167	3	ELK3	EC-KDR-ESM1
2.8656E-171	0.474798631	0.364	0.118	9.6685E-167	3	CASKIN2	EC-KDR-ESM1
3.7695E-171	0.440995147	0.321	0.093	1.2718E-166	3	NPR1	EC-KDR-ESM1
4.0835E-171	0.738248262	0.414	0.146	1.3778E-166	3	TMEM88	EC-KDR-ESM1
4.4589E-170	0.761859744	0.598	0.286	1.5044E-165	3	ADAMTS9	EC-KDR-ESM1
2.3656E-169	0.42396828	0.28	0.073	7.9815E-165	3	TMOD2	EC-KDR-ESM1
1.6601E-168	0.563781624	0.464	0.186	5.6013E-164	3	CARD8	EC-KDR-ESM1
7.9062E-168	0.770428093	0.552	0.241	2.6675E-163	3	APOLD1	EC-KDR-ESM1
9.6309E-168	0.466563489	0.369	0.115	3.2495E-163	3	SOX17	EC-KDR-ESM1
9.6055E-167	1.023969719	0.693	0.474	3.2409E-162	3	PXDN	EC-KDR-ESM1
2.672E-166	0.567983703	0.468	0.194	9.0154E-162	3	CPNE2	EC-KDR-ESM1
3.0116E-166	0.614258763	0.574	0.275	1.0161E-161	3	MAST4	EC-KDR-ESM1
8.0548E-166	0.836481204	0.606	0.332	2.7177E-161	3	NRP2	EC-KDR-ESM1
2.931E-165	0.723536526	0.565	0.29	9.8892E-161	3	PLEKHA1	EC-KDR-ESM1
3.3219E-165	0.430610416	0.332	0.1	1.1208E-160	3	NOS3	EC-KDR-ESM1
3.5323E-165	0.546489531	0.546	0.226	1.1918E-160	3	PALMD	EC-KDR-ESM1
9.1132E-165	0.503676704	0.413	0.148	3.0748E-160	3	MGAT4A	EC-KDR-ESM1
1.3906E-164	1.130320365	0.644	0.341	4.6919E-160	3	IGFBP3	EC-KDR-ESM1
4.2786E-164	0.730085263	0.616	0.325	1.4436E-159	3	LDB2	EC-KDR-ESM1
1.1177E-163	0.610084508	0.487	0.212	3.7711E-159	3	ADGRL2	EC-KDR-ESM1
1.2556E-163	0.623100991	0.516	0.235	4.2362E-159	3	TSPAN14	EC-KDR-ESM1
3.3289E-163	0.72171751	0.805	0.643	1.1232E-158	3	NAA38	EC-KDR-ESM1
3.354E-163	0.654737668	0.54	0.251	1.1316E-158	3	PTPRM	EC-KDR-ESM1
3.3722E-163	0.796871953	0.832	0.647	1.1378E-158	3	HTRA1	EC-KDR-ESM1
6.3705E-163	0.678471185	0.935	0.73	2.1494E-158	3	A2M	EC-KDR-ESM1
2.1154E-162	0.487316865	0.389	0.138	7.1372E-158	3	GALNT18	EC-KDR-ESM1
1.1598E-161	0.829997375	0.801	0.626	3.9132E-157	3	LAMA4	EC-KDR-ESM1
1.2155E-161	0.633411287	0.561	0.275	4.1009E-157	3	SVIP	EC-KDR-ESM1
6.069E-161	0.64757669	0.736	0.411	2.0477E-156	3	MEF2C	EC-KDR-ESM1
1.1962E-160	0.66479127	0.609	0.307	4.0358E-156	3	NEDD9	EC-KDR-ESM1
1.3237E-160	0.541062712	0.45	0.17	4.4662E-156	3	ADCY4	EC-KDR-ESM1
2.7424E-158	0.627991476	0.898	0.791	9.2528E-154	3	PTRF	EC-KDR-ESM1
1.1577E-157	0.537761698	0.416	0.162	3.9061E-153	3	PRKD2	EC-KDR-ESM1
3.7094E-156	0.646537723	0.492	0.218	1.2516E-151	3	LPAR6	EC-KDR-ESM1
3.6213E-155	0.376504065	0.28	0.078	1.2218E-150	3	TNK2	EC-KDR-ESM1
2.3602E-154	0.398438025	0.308	0.093	7.9634E-150	3	ARAP3	EC-KDR-ESM1
1.5499E-153	0.509823615	0.255	0.068	5.2293E-149	3	COL13A1	EC-KDR-ESM1
1.8991E-153	0.586303176	0.37	0.137	6.4076E-149	3	BDKRB2	EC-KDR-ESM1
2.2689E-152	0.444714595	0.354	0.117	7.6554E-148	3	CPLX1	EC-KDR-ESM1
8.1986E-150	0.584328393	0.545	0.264	2.7662E-145	3	SNRK	EC-KDR-ESM1
5.805E-149	1.236588443	0.312	0.1	1.9586E-144	3	PECAM1	EC-KDR-ESM1
7.378E-149	0.540129489	0.496	0.221	2.4893E-144	3	RHOJ	EC-KDR-ESM1
1.7783E-148	0.581085129	0.646	0.326	6E-144	3	BCAM	EC-KDR-ESM1
3.4499E-148	0.540444402	0.37	0.135	1.164E-143	3	CDA	EC-KDR-ESM1
3.5916E-148	0.68230729	0.882	0.784	1.2118E-143	3	APP	EC-KDR-ESM1
9.1189E-146	0.617451739	0.51	0.255	3.0767E-141	3	MYO6	EC-KDR-ESM1
9.8406E-145	0.765424626	0.822	0.612	3.3202E-140	3	CD9	EC-KDR-ESM1
2.4248E-144	0.444686888	0.271	0.079	8.1814E-140	3	RASSF2	EC-KDR-ESM1
4.7848E-143	0.48006065	0.368	0.139	1.6144E-138	3	FHOD1	EC-KDR-ESM1
1.3278E-142	0.682699001	0.632	0.383	4.4801E-138	3	GRAMD1A	EC-KDR-ESM1
1.6777E-142	0.706489257	0.633	0.373	5.6607E-138	3	FAM198B	EC-KDR-ESM1
1.1501E-141	0.520274513	0.381	0.149	3.8806E-137	3	RAPGEF1	EC-KDR-ESM1
1.6934E-141	0.486430309	0.389	0.15	5.7137E-137	3	BCR	EC-KDR-ESM1
1.6954E-141	0.679287431	0.787	0.56	5.7201E-137	3	S100A16	EC-KDR-ESM1
2.9712E-141	0.585251327	0.423	0.184	1.0025E-136	3	EFNB1	EC-KDR-ESM1
9.108E-141	0.644705088	0.782	0.624	3.073E-136	3	CDC37	EC-KDR-ESM1
4.0726E-140	0.606853807	0.484	0.229	1.3741E-135	3	DGKH	EC-KDR-ESM1
1.4867E-138	0.627583926	0.366	0.146	5.0161E-134	3	GLT25D1	EC-KDR-ESM1
3.613E-138	0.671195748	0.787	0.592	1.219E-133	3	FXYD5	EC-KDR-ESM1
4.1912E-138	0.71773548	0.763	0.595	1.4141E-133	3	CLIC4	EC-KDR-ESM1
4.4895E-138	0.522852406	0.497	0.233	1.5147E-133	3	NUDT14	EC-KDR-ESM1
1.1024E-137	0.822305101	0.796	0.64	3.7195E-133	3	CTNNB1	EC-KDR-ESM1
1.3887E-137	0.655264145	0.62	0.385	4.6854E-133	3	MRPL17	EC-KDR-ESM1
1.5807E-137	0.576913783	0.526	0.273	5.3333E-133	3	TNFAIP1	EC-KDR-ESM1
3.7791E-137	0.731519564	0.53	0.288	1.2751E-132	3	CFAP20	EC-KDR-ESM1
1.0915E-136	0.445696024	0.41	0.161	3.6829E-132	3	ELMO1	EC-KDR-ESM1
1.8459E-134	0.532364633	0.372	0.149	6.228E-130	3	SLC27A3	EC-KDR-ESM1
4.0959E-134	0.765683596	0.627	0.391	1.3819E-129	3	PIM3	EC-KDR-ESM1
7.8724E-134	0.411274274	0.987	0.932	2.6561E-129	3	SPARC	EC-KDR-ESM1
1.866E-133	0.470300004	0.375	0.146	6.2958E-129	3	LRRC8C	EC-KDR-ESM1
2.6781E-133	0.363440956	0.348	0.122	9.0358E-129	3	SPNS2	EC-KDR-ESM1
5.2196E-133	0.716490026	0.257	0.074	1.7611E-128	3	PCAT19	EC-KDR-ESM1
8.2314E-133	0.635828048	0.626	0.384	2.7773E-128	3	HDAC7	EC-KDR-ESM1
8.8028E-133	0.490217242	0.42	0.178	2.9701E-128	3	CSGALNACT1	EC-KDR-ESM1
5.4609E-132	0.84249791	0.582	0.34	1.8425E-127	3	CCND1	EC-KDR-ESM1
4.5043E-131	0.497852709	0.421	0.183	1.5198E-126	3	PLEKHG1	EC-KDR-ESM1
1.1435E-130	0.509621255	0.961	0.942	3.858E-126	3	CFL1	EC-KDR-ESM1
1.276E-129	0.348525482	0.254	0.074	4.3051E-125	3	FAM69B	EC-KDR-ESM1
5.9689E-129	0.2561592	0.733	0.402	2.0139E-124	3	SRGN	EC-KDR-ESM1
2.5304E-128	0.481292613	0.361	0.144	8.5375E-124	3	GNG2	EC-KDR-ESM1
9.8379E-128	0.585403383	0.405	0.171	3.3193E-123	3	PIK3R3	EC-KDR-ESM1
1.059E-127	0.661887412	0.682	0.456	3.5732E-123	3	WWTR1	EC-KDR-ESM1
4.5124E-127	0.495381044	0.526	0.276	1.5225E-122	3	PARVB	EC-KDR-ESM1
1.6284E-126	0.622391027	0.798	0.69	5.4941E-122	3	MRPL33	EC-KDR-ESM1
3.1055E-126	0.511696415	0.921	0.823	1.0478E-121	3	HLA-E	EC-KDR-ESM1
5.9159E-126	0.474766584	0.25	0.073	1.996E-121	3	INHBB	EC-KDR-ESM1
2.4231E-125	0.347758366	0.273	0.086	8.1754E-121	3	PPP1R13B	EC-KDR-ESM1
1.3296E-124	0.384057258	0.272	0.087	4.4861E-120	3	HOXD9	EC-KDR-ESM1
1.0832E-123	0.704338627	0.646	0.401	3.6546E-119	3	GJA1	EC-KDR-ESM1
2.5521E-123	0.585764318	0.575	0.35	8.6109E-119	3	ABHD17A	EC-KDR-ESM1
7.724E-123	0.340347057	0.262	0.082	2.6061E-118	3	TBXA2R	EC-KDR-ESM1
8.4655E-123	0.739061107	0.683	0.508	2.8562E-118	3	MLEC	EC-KDR-ESM1
1.0279E-122	0.419952506	0.375	0.145	3.4681E-118	3	TEK	EC-KDR-ESM1
2.074E-122	0.3773457	0.311	0.111	6.9978E-118	3	CHD7	EC-KDR-ESM1
2.3915E-122	0.751122671	0.771	0.642	8.0688E-118	3	ATP1B3	EC-KDR-ESM1
2.721E-122	0.449524103	0.432	0.19	9.1807E-118	3	SLC29A1	EC-KDR-ESM1
3.0346E-122	0.871722512	0.611	0.379	1.0239E-117	3	PLPP3	EC-KDR-ESM1
6.1722E-122	0.489193059	0.428	0.196	2.0825E-117	3	DCHS1	EC-KDR-ESM1
1.7207E-121	0.349967967	0.29	0.095	5.8057E-117	3	FAM110D	EC-KDR-ESM1
3.5391E-121	0.594943925	0.898	0.768	1.1941E-116	3	GSN	EC-KDR-ESM1
6.152E-121	0.364573815	0.345	0.127	2.0757E-116	3	SHE	EC-KDR-ESM1
1.0416E-120	0.728092045	0.608	0.34	3.5144E-116	3	SERPINE1	EC-KDR-ESM1
2.1104E-120	0.741211438	0.266	0.084	7.1205E-116	3	ECSCR.1	EC-KDR-ESM1
3.5577E-120	0.753944284	0.61	0.38	1.2004E-115	3	LBH	EC-KDR-ESM1
3.7726E-120	0.615470827	0.676	0.489	1.2729E-115	3	FDPS	EC-KDR-ESM1
7.1372E-120	0.573052997	0.532	0.284	2.4081E-115	3	KIAA0355	EC-KDR-ESM1
1.9078E-119	0.671223076	0.938	0.789	6.437E-115	3	IFI27	EC-KDR-ESM1
6.8313E-118	0.560246009	0.486	0.257	2.3049E-113	3	YES1	EC-KDR-ESM1
1.951E-117	0.486995565	0.463	0.225	6.5828E-113	3	NOTCH1	EC-KDR-ESM1
3.726E-117	0.632458612	0.999	0.997	1.2572E-112	3	TMSB4X	EC-KDR-ESM1
2.6635E-116	0.514331391	0.447	0.191	8.9865E-112	3	SLCO2A1	EC-KDR-ESM1
3.25E-116	0.41548415	0.347	0.142	1.0965E-111	3	MAP1S	EC-KDR-ESM1
3.6377E-116	0.415479029	0.365	0.153	1.2274E-111	3	ATP11A	EC-KDR-ESM1
4.4457E-116	0.520296364	0.89	0.821	1.5E-111	3	RHOC	EC-KDR-ESM1
1.514E-115	0.576832543	0.777	0.619	5.1084E-111	3	RAB11A	EC-KDR-ESM1
1.1227E-113	0.369261542	0.369	0.144	3.7881E-109	3	GIMAP1	EC-KDR-ESM1
1.2083E-113	0.352500659	0.304	0.112	4.0767E-109	3	ATP13A2	EC-KDR-ESM1
2.8334E-113	0.529127214	0.478	0.247	9.5599E-109	3	MYO10	EC-KDR-ESM1
9.3746E-113	0.344472507	0.265	0.087	3.163E-108	3	GIMAP8	EC-KDR-ESM1
7.68E-112	0.559410301	0.629	0.387	2.5912E-107	3	ECE1	EC-KDR-ESM1
3.1705E-111	0.415254049	0.335	0.137	1.0697E-106	3	DDI2	EC-KDR-ESM1
4.213E-110	0.478633492	0.45	0.22	1.4215E-105	3	PXN	EC-KDR-ESM1
3.5404E-109	0.599687953	0.7	0.475	1.1945E-104	3	ETS2	EC-KDR-ESM1
1.6435E-108	0.645588835	0.61	0.426	5.5451E-104	3	UBE2J1	EC-KDR-ESM1
3.3163E-108	0.486679856	0.889	0.845	1.1189E-103	3	CLIC1	EC-KDR-ESM1
4.3437E-108	0.494681209	0.911	0.835	1.4656E-103	3	SH3BGRL3	EC-KDR-ESM1
2.4009E-107	0.351491937	0.969	0.966	8.1006E-103	3	H3F3A	EC-KDR-ESM1
3.0323E-107	0.411708048	0.418	0.193	1.0231E-102	3	FGD5	EC-KDR-ESM1
3.7383E-107	0.511034154	0.929	0.902	1.2613E-102	3	MYL12A	EC-KDR-ESM1
4.0855E-107	0.581700853	0.661	0.471	1.3785E-102	3	PEA15	EC-KDR-ESM1
5.7397E-107	0.324526803	0.294	0.108	1.9366E-102	3	MAPK11	EC-KDR-ESM1
9.5284E-107	0.500749725	0.978	0.972	3.2149E-102	3	ACTG1	EC-KDR-ESM1
1.1074E-106	0.538787541	0.584	0.323	3.7362E-102	3	MTUS1	EC-KDR-ESM1
1.2479E-106	0.55853697	0.467	0.229	4.2105E-102	3	THBD	EC-KDR-ESM1
1.3432E-106	0.381283391	0.301	0.113	4.5321E-102	3	ABCG1	EC-KDR-ESM1
3.6732E-106	0.431031815	0.41	0.188	1.2393E-101	3	EPHB4	EC-KDR-ESM1
8.3557E-106	0.405883241	0.34	0.14	2.8192E-101	3	GPRC5B	EC-KDR-ESM1
1.147E-105	0.529961957	0.538	0.317	3.87E-101	3	PKN1	EC-KDR-ESM1
4.2591E-105	0.407469687	0.328	0.131	1.437E-100	3	SIPA1L2	EC-KDR-ESM1
4.3342E-105	0.543748107	0.595	0.39	1.4624E-100	3	PON2	EC-KDR-ESM1
4.9076E-105	0.395444418	0.359	0.147	1.6558E-100	3	PREX2	EC-KDR-ESM1
7.6182E-105	0.253362542	0.954	0.945	2.5704E-100	3	SRP14	EC-KDR-ESM1
8.1374E-104	0.436931689	0.391	0.178	2.7456E-99	3	SMAD1	EC-KDR-ESM1
8.3928E-103	0.522118974	0.61	0.394	2.83174E-98	3	TRIOBP	EC-KDR-ESM1
1.4385E-101	0.487391203	0.836	0.779	4.85361E-97	3	YWHAE	EC-KDR-ESM1
1.4481E-101	0.575976492	0.583	0.379	4.8859E-97	3	LAPTM4B	EC-KDR-ESM1
3.372E-101	0.702154481	0.632	0.433	1.13772E-96	3	COTL1	EC-KDR-ESM1
4.0706E-101	0.415070242	0.389	0.18	1.37343E-96	3	DGKZ	EC-KDR-ESM1
1.7268E-100	1.167172697	0.474	0.262	5.82619E-96	3	PGF	EC-KDR-ESM1
7.5939E-100	0.311428558	0.273	0.098	2.56217E-95	3	TMCC3	EC-KDR-ESM1
1.558E-99	0.348967204	0.327	0.137	5.25683E-95	3	LYN	EC-KDR-ESM1
2.1509E-99	0.538878971	0.689	0.495	7.257E-95	3	CFLAR	EC-KDR-ESM1
4.6775E-99	0.290866741	0.283	0.103	1.57819E-94	3	MFNG	EC-KDR-ESM1
1.00716E-98	0.557812201	0.628	0.43	3.39816E-94	3	VASP	EC-KDR-ESM1
5.70478E-98	0.476777529	0.619	0.372	1.92479E-93	3	ENTPD1	EC-KDR-ESM1
1.89919E-97	0.510162966	0.612	0.397	6.40786E-93	3	RAI14	EC-KDR-ESM1
5.61841E-97	0.560553727	0.616	0.428	1.89565E-92	3	PICALM	EC-KDR-ESM1
5.93451E-97	0.301451171	0.337	0.136	2.00231E-92	3	HHEX	EC-KDR-ESM1
6.98639E-97	0.542221522	0.538	0.327	2.35721E-92	3	FYN	EC-KDR-ESM1
9.65674E-97	0.348906189	0.973	0.96	3.25819E-92	3	ATP5E	EC-KDR-ESM1
1.47318E-96	0.380673501	0.341	0.15	4.9705E-92	3	FRMD8	EC-KDR-ESM1
1.71629E-96	0.511176593	0.477	0.264	5.79075E-92	3	LRRC8A	EC-KDR-ESM1
1.24854E-95	0.540489391	0.61	0.415	4.21256E-91	3	LUZP1	EC-KDR-ESM1
1.80881E-95	0.431923013	0.489	0.266	6.10291E-91	3	TBC1D1	EC-KDR-ESM1
1.84581E-95	0.402806104	0.455	0.218	6.22777E-91	3	MALL	EC-KDR-ESM1
4.13515E-95	0.401718062	0.379	0.181	1.3952E-90	3	ACOT7	EC-KDR-ESM1
7.50412E-95	0.439334129	0.365	0.166	2.53189E-90	3	GRASP	EC-KDR-ESM1
9.8779E-95	0.421438009	0.504	0.263	3.3328E-90	3	PTP4A3	EC-KDR-ESM1
4.77986E-94	0.472987842	0.85	0.796	1.61273E-89	3	EIF4G2	EC-KDR-ESM1
2.88457E-93	0.611656396	0.54	0.355	9.73255E-89	3	BACE2	EC-KDR-ESM1
3.19522E-93	0.601392948	0.594	0.392	1.07807E-88	3	MYO1B	EC-KDR-ESM1
7.45024E-93	0.556128114	0.48	0.274	2.51371E-88	3	PGM2L1	EC-KDR-ESM1
7.68943E-93	0.418048163	0.273	0.106	2.59441E-88	3	LINC00340	EC-KDR-ESM1
2.0133E-91	0.568035508	0.602	0.412	6.79288E-87	3	ARHGEF12	EC-KDR-ESM1
3.47616E-91	0.549869107	0.467	0.267	1.17286E-86	3	PINK1	EC-KDR-ESM1
9.0232E-91	0.543221199	0.495	0.29	3.04443E-86	3	LXN	EC-KDR-ESM1
2.89948E-90	0.539060011	0.532	0.34	9.78284E-86	3	HDAC1	EC-KDR-ESM1
1.24424E-89	0.308099637	0.271	0.106	4.19808E-85	3	SLC35G2	EC-KDR-ESM1
[truncated: 7,946 more rows]
