# Supplementary material for: Single‐cell transcriptomics reveals antigen‐presenting capacity and therapeutic resistance potential of immunomodulatory endothelial cells in colorectal cancer
Source: Immun Inflamm Dis. 2024 Jun 14;12(6):e1311. doi: 10.1002/iid3.1311 (PMC11177288; doi:10.1002/iid3.1311)
Supplement: Supplementary file 3 — Supporting information. [file IID3-12-e1311-s005.zip › Supplementary Table 3.csv]

From	To	Species	Gene.Name
CLU	1191	Homo sapiens	clusterin(CLU)
GIMAP7	168537	Homo sapiens	GTPase, IMAP family member 7(GIMAP7)
ICAM1	3383	Homo sapiens	intercellular adhesion molecule 1(ICAM1)
AQP1	358	Homo sapiens	aquaporin 1 (Colton blood group)(AQP1)
HYAL2	8692	Homo sapiens	hyaluronidase 2(HYAL2)
ZNF385D	79750	Homo sapiens	zinc finger protein 385D(ZNF385D)
HLA-DPA1	3113	Homo sapiens	major histocompatibility complex, class II, DP alpha 1(HLA-DPA1)
ENTPD1	953	Homo sapiens	ectonucleoside triphosphate diphosphohydrolase 1(ENTPD1)
CD93	22918	Homo sapiens	CD93 molecule(CD93)
VWF	7450	Homo sapiens	von Willebrand factor(VWF)
RNASE1	6035	Homo sapiens	ribonuclease A family member 1, pancreatic(RNASE1)
TGFBR2	7048	Homo sapiens	transforming growth factor beta receptor 2(TGFBR2)
DUSP23	54935	Homo sapiens	dual specificity phosphatase 23(DUSP23)
CLDN5	7122	Homo sapiens	claudin 5(CLDN5)
ARL4A	10124	Homo sapiens	ADP ribosylation factor like GTPase 4A(ARL4A)
MMRN1	22915	Homo sapiens	multimerin 1(MMRN1)
ADAM15	8751	Homo sapiens	ADAM metallopeptidase domain 15(ADAM15)
RASA4	10156	Homo sapiens	RAS p21 protein activator 4(RASA4)
NPC2	10577	Homo sapiens	NPC intracellular cholesterol transporter 2(NPC2)
MALL	7851	Homo sapiens	mal, T cell differentiation protein like(MALL)
SLCO2A1	6578	Homo sapiens	solute carrier organic anion transporter family member 2A1(SLCO2A1)
CNKSR3	154043	Homo sapiens	CNKSR family member 3(CNKSR3)
APLNR	187	Homo sapiens	apelin receptor(APLNR)
ITGA6	3655	Homo sapiens	integrin subunit alpha 6(ITGA6)
NCOA7	135112	Homo sapiens	nuclear receptor coactivator 7(NCOA7)
ENG	2022	Homo sapiens	endoglin(ENG)
RAMP2	10266	Homo sapiens	receptor activity modifying protein 2(RAMP2)
RAMP3	10268	Homo sapiens	receptor activity modifying protein 3(RAMP3)
CALCRL	10203	Homo sapiens	calcitonin receptor like receptor(CALCRL)
ECSCR	641700	Homo sapiens	endothelial cell surface expressed chemotaxis and apoptosis regulator(ECSCR)
CSF2RB	1439	Homo sapiens	colony stimulating factor 2 receptor subunit beta(CSF2RB)
PRCP	5547	Homo sapiens	prolylcarboxypeptidase(PRCP)
PCDH17	27253	Homo sapiens	protocadherin 17(PCDH17)
PALMD	54873	Homo sapiens	palmdelphin(PALMD)
TSPAN7	7102	Homo sapiens	tetraspanin 7(TSPAN7)
SNCG	6623	Homo sapiens	synuclein gamma(SNCG)
JAM2	58494	Homo sapiens	junctional adhesion molecule 2(JAM2)
NPDC1	56654	Homo sapiens	neural proliferation, differentiation and control 1(NPDC1)
CD74	972	Homo sapiens	CD74 molecule(CD74)
IL33	90865	Homo sapiens	interleukin 33(IL33)
SELE	6401	Homo sapiens	selectin E(SELE)
SELP	6403	Homo sapiens	selectin P(SELP)
FKBP1A	2280	Homo sapiens	FKBP prolyl isomerase 1A(FKBP1A)
FAM167B	84734	Homo sapiens	family with sequence similarity 167 member B(FAM167B)
FABP5	2171	Homo sapiens	fatty acid binding protein 5(FABP5)
HLA-DPB1	3115	Homo sapiens	major histocompatibility complex, class II, DP beta 1(HLA-DPB1)
HLA-DRA	3122	Homo sapiens	major histocompatibility complex, class II, DR alpha(HLA-DRA)
ACKR1	2532	Homo sapiens	atypical chemokine receptor 1 (Duffy blood group)(ACKR1)
ITM2A	9452	Homo sapiens	integral membrane protein 2A(ITM2A)
HLA-DRB1	3123	Homo sapiens	major histocompatibility complex, class II, DR beta 1(HLA-DRB1)
