# Supplementary material for: Single‐cell transcriptomics reveals antigen‐presenting capacity and therapeutic resistance potential of immunomodulatory endothelial cells in colorectal cancer
Source: Immun Inflamm Dis. 2024 Jun 14;12(6):e1311. doi: 10.1002/iid3.1311 (PMC11177288; doi:10.1002/iid3.1311)
Supplement: Supplementary file 3 — Supporting information. [file IID3-12-e1311-s005.zip › Supplementary Table 4.csv]

From	To	Species	Gene.Name
ROBO4	54538	Homo sapiens	roundabout guidance receptor 4(ROBO4)
PLVAP	83483	Homo sapiens	plasmalemma vesicle associated protein(PLVAP)
FLT1	2321	Homo sapiens	fms related receptor tyrosine kinase 1(FLT1)
C1orf54	79630	Homo sapiens	chromosome 1 open reading frame 54(C1orf54)
PLXND1	23129	Homo sapiens	plexin D1(PLXND1)
GMFG	9535	Homo sapiens	glia maturation factor gamma(GMFG)
ICAM2	3384	Homo sapiens	intercellular adhesion molecule 2(ICAM2)
DYSF	8291	Homo sapiens	dysferlin(DYSF)
CLEC14A	161198	Homo sapiens	C-type lectin domain containing 14A(CLEC14A)
CDH5	1003	Homo sapiens	cadherin 5(CDH5)
ESM1	11082	Homo sapiens	endothelial cell specific molecule 1(ESM1)
RGS3	5998	Homo sapiens	regulator of G protein signaling 3(RGS3)
PNP	4860	Homo sapiens	purine nucleoside phosphorylase(PNP)
SOX18	54345	Homo sapiens	SRY-box transcription factor 18(SOX18)
CA2	760	Homo sapiens	carbonic anhydrase 2(CA2)
HYAL2	8692	Homo sapiens	hyaluronidase 2(HYAL2)
GRB10	2887	Homo sapiens	growth factor receptor bound protein 10(GRB10)
KDR	3791	Homo sapiens	kinase insert domain receptor(KDR)
CD34	947	Homo sapiens	CD34 molecule(CD34)
TNFRSF4	7293	Homo sapiens	TNF receptor superfamily member 4(TNFRSF4)
EGFL7	51162	Homo sapiens	EGF like domain multiple 7(EGFL7)
CD93	22918	Homo sapiens	CD93 molecule(CD93)
VWF	7450	Homo sapiens	von Willebrand factor(VWF)
IGFBP3	3486	Homo sapiens	insulin like growth factor binding protein 3(IGFBP3)
HSPG2	3339	Homo sapiens	heparan sulfate proteoglycan 2(HSPG2)
RNASE1	6035	Homo sapiens	ribonuclease A family member 1, pancreatic(RNASE1)
PGF	5228	Homo sapiens	placental growth factor(PGF)
EMCN	51705	Homo sapiens	endomucin(EMCN)
COL4A2	1284	Homo sapiens	collagen type IV alpha 2 chain(COL4A2)
COL4A1	1282	Homo sapiens	collagen type IV alpha 1 chain(COL4A1)
HECW2	57520	Homo sapiens	HECT, C2 and WW domain containing E3 ubiquitin protein ligase 2(HECW2)
PXDN	7837	Homo sapiens	peroxidasin(PXDN)
ADGRF5	221395	Homo sapiens	adhesion G protein-coupled receptor F5(ADGRF5)
PECAM1	5175	Homo sapiens	platelet and endothelial cell adhesion molecule 1(PECAM1)
APLNR	187	Homo sapiens	apelin receptor(APLNR)
FSCN1	6624	Homo sapiens	fascin actin-bundling protein 1(FSCN1)
VWA1	64856	Homo sapiens	von Willebrand factor A domain containing 1(VWA1)
CDH13	1012	Homo sapiens	cadherin 13(CDH13)
ITGA6	3655	Homo sapiens	integrin subunit alpha 6(ITGA6)
ENG	2022	Homo sapiens	endoglin(ENG)
COL15A1	1306	Homo sapiens	collagen type XV alpha 1 chain(COL15A1)
RAMP2	10266	Homo sapiens	receptor activity modifying protein 2(RAMP2)
RAMP3	10268	Homo sapiens	receptor activity modifying protein 3(RAMP3)
CALCRL	10203	Homo sapiens	calcitonin receptor like receptor(CALCRL)
NOTCH4	4855	Homo sapiens	notch receptor 4(NOTCH4)
PDGFB	5155	Homo sapiens	platelet derived growth factor subunit B(PDGFB)
ECSCR	641700	Homo sapiens	endothelial cell surface expressed chemotaxis and apoptosis regulator(ECSCR)
MGST2	4258	Homo sapiens	microsomal glutathione S-transferase 2(MGST2)
CRIP2	1397	Homo sapiens	cysteine rich protein 2(CRIP2)
SEMA3F	6405	Homo sapiens	semaphorin 3F(SEMA3F)
PCDH12	51294	Homo sapiens	protocadherin 12(PCDH12)
PCDH17	27253	Homo sapiens	protocadherin 17(PCDH17)
RASGRP3	25780	Homo sapiens	RAS guanyl releasing protein 3(RASGRP3)
GNAI2	2771	Homo sapiens	G protein subunit alpha i2(GNAI2)
SEC14L1	6397	Homo sapiens	SEC14 like lipid binding 1(SEC14L1)
PODXL	5420	Homo sapiens	podocalyxin like(PODXL)
CCDC85B	11007	Homo sapiens	coiled-coil domain containing 85B(CCDC85B)
TP53I11	9537	Homo sapiens	tumor protein p53 inducible protein 11(TP53I11)
IVNS1ABP	10625	Homo sapiens	influenza virus NS1A binding protein(IVNS1ABP)
NPDC1	56654	Homo sapiens	neural proliferation, differentiation and control 1(NPDC1)
TM4SF18	116441	Homo sapiens	transmembrane 4 L six family member 18(TM4SF18)
MARCKSL1	65108	Homo sapiens	MARCKS like 1(MARCKSL1)
ANGPT2	285	Homo sapiens	angiopoietin 2(ANGPT2)
JUP	3728	Homo sapiens	junction plakoglobin(JUP)
INSR	3643	Homo sapiens	insulin receptor(INSR)
MCAM	4162	Homo sapiens	melanoma cell adhesion molecule(MCAM)
ARHGAP29	9411	Homo sapiens	Rho GTPase activating protein 29(ARHGAP29)
MSN	4478	Homo sapiens	moesin(MSN)
GNG11	2791	Homo sapiens	G protein subunit gamma 11(GNG11)
APLN	8862	Homo sapiens	apelin(APLN)
EFNA1	1942	Homo sapiens	ephrin A1(EFNA1)
FKBP1A	2280	Homo sapiens	FKBP prolyl isomerase 1A(FKBP1A)
FAM167B	84734	Homo sapiens	family with sequence similarity 167 member B(FAM167B)
RGCC	28984	Homo sapiens	regulator of cell cycle(RGCC)
EHD4	30844	Homo sapiens	EH domain containing 4(EHD4)
SPRY1	10252	Homo sapiens	sprouty RTK signaling antagonist 1(SPRY1)
TCF4	6925	Homo sapiens	transcription factor 4(TCF4)
ESAM	90952	Homo sapiens	endothelial cell adhesion molecule(ESAM)
CALM1	801	Homo sapiens	calmodulin 1(CALM1)
ADGRL4	64123	Homo sapiens	adhesion G protein-coupled receptor L4(ADGRL4)
F2RL3	9002	Homo sapiens	F2R like thrombin or trypsin receptor 3(F2RL3)
