# Supplementary material for: Single‐cell transcriptomics reveals antigen‐presenting capacity and therapeutic resistance potential of immunomodulatory endothelial cells in colorectal cancer
Source: Immun Inflamm Dis. 2024 Jun 14;12(6):e1311. doi: 10.1002/iid3.1311 (PMC11177288; doi:10.1002/iid3.1311)
Supplement: Supplementary file 3 — Supporting information. [file IID3-12-e1311-s005.zip › Supplementary Table 5.csv]

From	To	Species	Gene.Name
PLVAP	83483	Homo sapiens	plasmalemma vesicle associated protein(PLVAP)
GIMAP1	170575	Homo sapiens	GTPase, IMAP family member 1(GIMAP1)
ICAM2	3384	Homo sapiens	intercellular adhesion molecule 2(ICAM2)
FAM107A	11170	Homo sapiens	family with sequence similarity 107 member A(FAM107A)
GIMAP4	55303	Homo sapiens	GTPase, IMAP family member 4(GIMAP4)
SRP14	6727	Homo sapiens	signal recognition particle 14(SRP14)
GIMAP7	168537	Homo sapiens	GTPase, IMAP family member 7(GIMAP7)
SAT1	6303	Homo sapiens	spermidine/spermine N1-acetyltransferase 1(SAT1)
AQP1	358	Homo sapiens	aquaporin 1 (Colton blood group)(AQP1)
NUDT4	11163	Homo sapiens	nudix hydrolase 4(NUDT4)
CDH5	1003	Homo sapiens	cadherin 5(CDH5)
SOX17	64321	Homo sapiens	SRY-box transcription factor 17(SOX17)
TMEM88	92162	Homo sapiens	transmembrane protein 88(TMEM88)
SOX18	54345	Homo sapiens	SRY-box transcription factor 18(SOX18)
GJA5	2702	Homo sapiens	gap junction protein alpha 5(GJA5)
STMN1	3925	Homo sapiens	stathmin 1(STMN1)
GJA4	2701	Homo sapiens	gap junction protein alpha 4(GJA4)
ENPP2	5168	Homo sapiens	ectonucleotide pyrophosphatase/phosphodiesterase 2(ENPP2)
KDR	3791	Homo sapiens	kinase insert domain receptor(KDR)
THSD7A	221981	Homo sapiens	thrombospondin type 1 domain containing 7A(THSD7A)
SYNPO	11346	Homo sapiens	synaptopodin(SYNPO)
CD93	22918	Homo sapiens	CD93 molecule(CD93)
ARL15	54622	Homo sapiens	ADP ribosylation factor like GTPase 15(ARL15)
LIMCH1	22998	Homo sapiens	LIM and calponin homology domains 1(LIMCH1)
SWAP70	23075	Homo sapiens	switching B cell complex subunit SWAP70(SWAP70)
IGFBP3	3486	Homo sapiens	insulin like growth factor binding protein 3(IGFBP3)
LMO2	4005	Homo sapiens	LIM domain only 2(LMO2)
HSPG2	3339	Homo sapiens	heparan sulfate proteoglycan 2(HSPG2)
RNASE1	6035	Homo sapiens	ribonuclease A family member 1, pancreatic(RNASE1)
TM4SF1	4071	Homo sapiens	transmembrane 4 L six family member 1(TM4SF1)
HLA-E	3133	Homo sapiens	major histocompatibility complex, class I, E(HLA-E)
RBP7	116362	Homo sapiens	retinol binding protein 7(RBP7)
CLDN5	7122	Homo sapiens	claudin 5(CLDN5)
BCAM	4059	Homo sapiens	basal cell adhesion molecule (Lutheran blood group)(BCAM)
EMCN	51705	Homo sapiens	endomucin(EMCN)
ADAM15	8751	Homo sapiens	ADAM metallopeptidase domain 15(ADAM15)
IFI27	3429	Homo sapiens	interferon alpha inducible protein 27(IFI27)
PPA1	5464	Homo sapiens	inorganic pyrophosphatase 1(PPA1)
TXNIP	10628	Homo sapiens	thioredoxin interacting protein(TXNIP)
KCTD12	115207	Homo sapiens	potassium channel tetramerization domain containing 12(KCTD12)
UTRN	7402	Homo sapiens	utrophin(UTRN)
PLPP1	8611	Homo sapiens	phospholipid phosphatase 1(PLPP1)
EPAS1	2034	Homo sapiens	endothelial PAS domain protein 1(EPAS1)
NOTCH4	4855	Homo sapiens	notch receptor 4(NOTCH4)
ECSCR	641700	Homo sapiens	endothelial cell surface expressed chemotaxis and apoptosis regulator(ECSCR)
PIK3R3	8503	Homo sapiens	phosphoinositide-3-kinase regulatory subunit 3(PIK3R3)
STC1	6781	Homo sapiens	stanniocalcin 1(STC1)
MGST2	4258	Homo sapiens	microsomal glutathione S-transferase 2(MGST2)
FBLN5	10516	Homo sapiens	fibulin 5(FBLN5)
EFNB2	1948	Homo sapiens	ephrin B2(EFNB2)
SEC14L1	6397	Homo sapiens	SEC14 like lipid binding 1(SEC14L1)
PODXL	5420	Homo sapiens	podocalyxin like(PODXL)
A2M	2	Homo sapiens	alpha-2-macroglobulin(A2M)
SPTBN1	6711	Homo sapiens	spectrin beta, non-erythrocytic 1(SPTBN1)
JAG2	3714	Homo sapiens	jagged canonical Notch ligand 2(JAG2)
BTNL9	153579	Homo sapiens	butyrophilin like 9(BTNL9)
SLC14A1	6563	Homo sapiens	solute carrier family 14 member 1 (Kidd blood group)(SLC14A1)
ACE	1636	Homo sapiens	angiotensin I converting enzyme(ACE)
JAG1	182	Homo sapiens	jagged canonical Notch ligand 1(JAG1)
INSR	3643	Homo sapiens	insulin receptor(INSR)
RDX	5962	Homo sapiens	radixin(RDX)
INHBB	3625	Homo sapiens	inhibin subunit beta B(INHBB)
GNG11	2791	Homo sapiens	G protein subunit gamma 11(GNG11)
EFNA1	1942	Homo sapiens	ephrin A1(EFNA1)
SLC6A6	6533	Homo sapiens	solute carrier family 6 member 6(SLC6A6)
PTPRB	5787	Homo sapiens	protein tyrosine phosphatase receptor type B(PTPRB)
CXCL12	6387	Homo sapiens	C-X-C motif chemokine ligand 12(CXCL12)
ID1	3397	Homo sapiens	inhibitor of DNA binding 1(ID1)
HLA-DRA	3122	Homo sapiens	major histocompatibility complex, class II, DR alpha(HLA-DRA)
ESAM	90952	Homo sapiens	endothelial cell adhesion molecule(ESAM)
HLA-DRB1	3123	Homo sapiens	major histocompatibility complex, class II, DR beta 1(HLA-DRB1)
CD320	51293	Homo sapiens	CD320 molecule(CD320)
FLT1	2321	Homo sapiens	fms related receptor tyrosine kinase 1(FLT1)
MCTP1	79772	Homo sapiens	multiple C2 and transmembrane domain containing 1(MCTP1)
MAST4	375449	Homo sapiens	microtubule associated serine/threonine kinase family member 4(MAST4)
PTPRM	5797	Homo sapiens	protein tyrosine phosphatase receptor type M(PTPRM)
CLEC14A	161198	Homo sapiens	C-type lectin domain containing 14A(CLEC14A)
THBD	7056	Homo sapiens	thrombomodulin(THBD)
MECOM	2122	Homo sapiens	MDS1 and EVI1 complex locus(MECOM)
HEY1	23462	Homo sapiens	hes related family bHLH transcription factor with YRPW motif 1(HEY1)
ADAMTS1	9510	Homo sapiens	ADAM metallopeptidase with thrombospondin type 1 motif 1(ADAMTS1)
HYAL2	8692	Homo sapiens	hyaluronidase 2(HYAL2)
CD34	947	Homo sapiens	CD34 molecule(CD34)
SRGN	5552	Homo sapiens	serglycin(SRGN)
EDN1	1906	Homo sapiens	endothelin 1(EDN1)
EGFL7	51162	Homo sapiens	EGF like domain multiple 7(EGFL7)
HEG1	57493	Homo sapiens	heart development protein with EGF like domains 1(HEG1)
EMP1	2012	Homo sapiens	epithelial membrane protein 1(EMP1)
RHOB	388	Homo sapiens	ras homolog family member B(RHOB)
TGFBR2	7048	Homo sapiens	transforming growth factor beta receptor 2(TGFBR2)
GFOD1	54438	Homo sapiens	Gfo/Idh/MocA-like oxidoreductase domain containing 1(GFOD1)
MMRN2	79812	Homo sapiens	multimerin 2(MMRN2)
ADGRF5	221395	Homo sapiens	adhesion G protein-coupled receptor F5(ADGRF5)
IL3RA	3563	Homo sapiens	interleukin 3 receptor subunit alpha(IL3RA)
PECAM1	5175	Homo sapiens	platelet and endothelial cell adhesion molecule 1(PECAM1)
VAMP5	10791	Homo sapiens	vesicle associated membrane protein 5(VAMP5)
ENG	2022	Homo sapiens	endoglin(ENG)
RAMP2	10266	Homo sapiens	receptor activity modifying protein 2(RAMP2)
SEMA3G	56920	Homo sapiens	semaphorin 3G(SEMA3G)
NEDD9	4739	Homo sapiens	neural precursor cell expressed, developmentally down-regulated 9(NEDD9)
CRIP2	1397	Homo sapiens	cysteine rich protein 2(CRIP2)
ATP1A1	476	Homo sapiens	ATPase Na+/K+ transporting subunit alpha 1(ATP1A1)
APOLD1	81575	Homo sapiens	apolipoprotein L domain containing 1(APOLD1)
DLL4	54567	Homo sapiens	delta like canonical Notch ligand 4(DLL4)
PALMD	54873	Homo sapiens	palmdelphin(PALMD)
S1PR1	1901	Homo sapiens	sphingosine-1-phosphate receptor 1(S1PR1)
STOM	2040	Homo sapiens	stomatin(STOM)
CYYR1	116159	Homo sapiens	cysteine and tyrosine rich 1(CYYR1)
JAM2	58494	Homo sapiens	junctional adhesion molecule 2(JAM2)
MPZL2	10205	Homo sapiens	myelin protein zero like 2(MPZL2)
NPDC1	56654	Homo sapiens	neural proliferation, differentiation and control 1(NPDC1)
CD74	972	Homo sapiens	CD74 molecule(CD74)
VEGFC	7424	Homo sapiens	vascular endothelial growth factor C(VEGFC)
KLF2	10365	Homo sapiens	KLF transcription factor 2(KLF2)
TSPAN13	27075	Homo sapiens	tetraspanin 13(TSPAN13)
FABP5	2171	Homo sapiens	fatty acid binding protein 5(FABP5)
NFIB	4781	Homo sapiens	nuclear factor I B(NFIB)
OCIAD2	132299	Homo sapiens	OCIA domain containing 2(OCIAD2)
ADGRL4	64123	Homo sapiens	adhesion G protein-coupled receptor L4(ADGRL4)
