# Supplementary material for: Single‐cell transcriptomics reveals antigen‐presenting capacity and therapeutic resistance potential of immunomodulatory endothelial cells in colorectal cancer
Source: Immun Inflamm Dis. 2024 Jun 14;12(6):e1311. doi: 10.1002/iid3.1311 (PMC11177288; doi:10.1002/iid3.1311)
Supplement: Supplementary file 3 — Supporting information. [file IID3-12-e1311-s005.zip › Supplementary Table 6.csv]

From	To	Species	Gene.Name
TOP2A	7153	Homo sapiens	DNA topoisomerase II alpha(TOP2A)
DTYMK	1841	Homo sapiens	deoxythymidylate kinase(DTYMK)
PCNA	5111	Homo sapiens	proliferating cell nuclear antigen(PCNA)
HMGB2	3148	Homo sapiens	high mobility group box 2(HMGB2)
HMGB3	3149	Homo sapiens	high mobility group box 3(HMGB3)
NUCKS1	64710	Homo sapiens	nuclear casein kinase and cyclin dependent kinase substrate 1(NUCKS1)
HMGB1	3146	Homo sapiens	high mobility group box 1(HMGB1)
MKI67	4288	Homo sapiens	marker of proliferation Ki-67(MKI67)
TYMS	7298	Homo sapiens	thymidylate synthetase(TYMS)
SMC4	10051	Homo sapiens	structural maintenance of chromosomes 4(SMC4)
CKS1B	1163	Homo sapiens	CDC28 protein kinase regulatory subunit 1B(CKS1B)
TUBA1C	84790	Homo sapiens	tubulin alpha 1c(TUBA1C)
TUBA1B	10376	Homo sapiens	tubulin alpha 1b(TUBA1B)
CCNB1	891	Homo sapiens	cyclin B1(CCNB1)
PTTG1	9232	Homo sapiens	PTTG1 regulator of sister chromatid separation, securin(PTTG1)
STMN1	3925	Homo sapiens	stathmin 1(STMN1)
PBK	55872	Homo sapiens	PDZ binding kinase(PBK)
NUSAP1	51203	Homo sapiens	nucleolar and spindle associated protein 1(NUSAP1)
PCLAF	9768	Homo sapiens	PCNA clamp associated factor(PCLAF)
TK1	7083	Homo sapiens	thymidine kinase 1(TK1)
HMGN2	3151	Homo sapiens	high mobility group nucleosomal binding domain 2(HMGN2)
KPNA2	3838	Homo sapiens	karyopherin subunit alpha 2(KPNA2)
DLGAP5	9787	Homo sapiens	DLG associated protein 5(DLGAP5)
RANBP1	5902	Homo sapiens	RAN binding protein 1(RANBP1)
DUT	1854	Homo sapiens	deoxyuridine triphosphatase(DUT)
CENPW	387103	Homo sapiens	centromere protein W(CENPW)
RRM2	6241	Homo sapiens	ribonucleotide reductase regulatory subunit M2(RRM2)
UBE2C	11065	Homo sapiens	ubiquitin conjugating enzyme E2 C(UBE2C)
TUBB	203068	Homo sapiens	tubulin beta class I(TUBB)
GGH	8836	Homo sapiens	gamma-glutamyl hydrolase(GGH)
DEK	7913	Homo sapiens	DEK proto-oncogene(DEK)
TUBB4B	10383	Homo sapiens	tubulin beta 4B class IVb(TUBB4B)
ZWINT	11130	Homo sapiens	ZW10 interacting kinetochore protein(ZWINT)
DHFR	1719	Homo sapiens	dihydrofolate reductase(DHFR)
ASPM	259266	Homo sapiens	assembly factor for spindle microtubules(ASPM)
TPX2	22974	Homo sapiens	TPX2 microtubule nucleation factor(TPX2)
CENPF	1063	Homo sapiens	centromere protein F(CENPF)
UBE2S	27338	Homo sapiens	ubiquitin conjugating enzyme E2 S(UBE2S)
PRC1	9055	Homo sapiens	protein regulator of cytokinesis 1(PRC1)
UBE2T	29089	Homo sapiens	ubiquitin conjugating enzyme E2 T(UBE2T)
RPA3	6119	Homo sapiens	replication protein A3(RPA3)
CKS2	1164	Homo sapiens	CDC28 protein kinase regulatory subunit 2(CKS2)
CDK1	983	Homo sapiens	cyclin dependent kinase 1(CDK1)
BIRC5	332	Homo sapiens	baculoviral IAP repeat containing 5(BIRC5)
RAN	5901	Homo sapiens	RAN, member RAS oncogene family(RAN)
CDKN3	1033	Homo sapiens	cyclin dependent kinase inhibitor 3(CDKN3)
MAD2L1	4085	Homo sapiens	mitotic arrest deficient 2 like 1(MAD2L1)
