# Supplementary material for: Single‐cell transcriptomics reveals antigen‐presenting capacity and therapeutic resistance potential of immunomodulatory endothelial cells in colorectal cancer
Source: Immun Inflamm Dis. 2024 Jun 14;12(6):e1311. doi: 10.1002/iid3.1311 (PMC11177288; doi:10.1002/iid3.1311)
Supplement: Supplementary file 3 — Supporting information. [file IID3-12-e1311-s005.zip › Supplementary Table 7.xlsx]

## Sheet: List of Supplementary Tables 7
		List of Supplementary Tables 7	content
		Table1	List of differentially up/down regulated genes for the two IMEC clusters
		Table2	The up-regulated transcriptional activity in tumor tissues. (EC-ACKR1)
		Table3	The down-regulated transcriptional activity in tumor tissues. (EC-ACKR1)
		Table4	The up-regulated transcriptional activity in tumor tissues. (EC-KDR-IGFBP3)
		Table5	The down-regulated transcriptional activity in tumor tissues. (EC-KDR-IGFBP3)
		Table6	The genes of GO:0045765 that were enriched in both IMEC subpopulations

## Sheet: Table1
EC-ACKR1		EC-KDR-IGFBP3
up-regulated in tumor	down-regulated in tumor	up-regulated in tumor	down-regulated in tumor
SPARC	ERRFI1	CYFIP1	SERPINE2
SERPINE1	GALNT15	IPO11	ARL6IP1
ENO1	GIMAP1	SPARC	GIMAP1
AQP1	FAM107A	CPNE5	ICAM2
ELK3	GIMAP4	GMFG	FAM107A
NDST1	MT1X	SERPINE1	GIMAP4
GJA1	PLAT	JMJD1C	MT1X
LGALS1	IFIT1	AQP1	IFIT1
STMN1	FBXO21	NUDT4	GIMAP7
NAMPT	GIMAP7	ELK3	CLU
KDR	CLU	PREX2	IFIT3
THSD7A	IFIT3	PREX1	IFI44L
LGALS9	IFI44L	NDST1	IFIT2
SYNPO	LGALS3	GJA1	ZFP36
ENTPD1	ZFP36	PNP	MT2A
ARRDC3	MT2A	MPRIP	TNFSF10
FNDC3B	FAM110D	TMEM88	CYP1B1
ACTN4	TNFSF10	SOX18	WLS
HSPG2	PDK4	EVA1B	TPD52
MAP1B	ENPP2	RPS6KA2	GABARAPL1
PLPP3	LEPR	GJA4	RSAD2
TTYH3	CYP1B1	NAMPT	TMEM178A
GYPC	JUNB	KDR	PHGR1
STC1	GLUL	THSD7A	ZFYVE21
HIF1A	IER2	EPHB4	LIFR
GNS	TPD52	SOX4	CLDN5
PCDH17	SEMA6A	MEF2C	COL8A1
UGCG	LIMCH1	ACOT7	TXNIP
SERPINH1	IL1R1	PRKCH	SERPING1
MLEC	IGFBP2	UNC5B	KCTD12
A2M	PHGR1	ARRDC3	CARD16
S100A11	CIRBP	FNDC3B	STEAP1
WWTR1	LIFR	ACTN4	PFN2
JUND	HLA-E	HSPG2	MT1E
INSR	CLDN5	RBP7	LY6E
MCAM	TXNIP	MAP1B	MEG3
FN1	KCTD12	HECW2	LTBP4
FOSL2	TRIB1	PLPP3	ITPR2
EHD2	MT1E	SLC45A4	ADRB2
CALU	LY6E	MACF1	FBLN2
CALR	CTTNBP2	TTYH3	PLAC9
PKIG	FBLN2	TEX264	PDGFD
CD200	CNN3	TSHZ2	TSPAN7
COL18A1	SOCS3	PDGFB	TSPAN2
CLTC	SDCBP	STC1	IGHA1
PTPRK	C7	PIK3R3	IGHA2
PRSS23	ADGRG6	MRPL17	HLA-DRB5
PTPRG	STXBP6	PCDH12	JUN
MRPL33	IGHA1	HIF1A	CAV2
AKAP13	IGHA2	PCDH17	GADD45A
GUK1	NKX2-3	UBE2J1	CAV1
STAB1	EGR1	UGCG	CYBRD1
CTSH	HLA-DRB5	LDHB	ISG15
SH3BGRL3	JUN	HSPH1	SNHG7
SEC61B	GADD45B	SEC14L1	BMX
CLIC1	EPHX1	PRKAR2A	BST2
CTSB	SNHG7	ST8SIA4	MAFB
ELOVL1	ID2	SERPINH1	AAK1
ANXA2	PIR	MLEC	CPE
HEG1	HLA-DRA	A2M	FXYD6
PGM2L1	CPE	JAG2	CYSTM1
RHOB	HLA-DRB1	WWTR1	CD320
BACE2	ITM2B	AFAP1L1	BTG2
OAF	CD320	JUND	CLIC3
RHOJ	CSRNP1	TMEM184B	ELN
PXDN	SRPX	YES1	FHL1
CANX	BTG2	FZD4	HMGB2
CNKSR3	HMGB2	PLK2	ADIRF
VWA1	ADIRF	INSR	HSPB1
TAX1BP3	JCHAIN	MCAM	CLEC14A
SLC29A1	HERPUD1	RDX	NENF
VAMP5	TMEM100	GNG11	PCSK5
MATN2	MMP28	FLI1	JCHAIN
ENG	TIMP3	FOSL2	TMEM100
TIMM13	MADCAM1	SLC6A6	ALDH2
CRIP1	IGLC2	EHD4	MDK
FSTL1	HLA-DPA1	LPAR6	HEY2
GNAI2	TESC	NOSTRIN	TIMP3
LMNA	NPC2	TMCC3	HLA-DPA1
AP2S1	IRF1	DCHS1	TSC22D1
FLNA	ALDH1A1	CALR	ANXA3
FLNB	GAS6	PKIG	DUSP1
SVIL	BCAT1	CD200	GPX3
PLEKHA1	CCL14	NRP1	PLLP
GOLM1	CEBPD	COL18A1	EMP2
FKBP1A	NTN4	ROBO4	SSTR1
VMP1	IFI6	CLTC	EMP3
SPCS3	HSD17B11	PTPRK	GCHFR
RNF145	PTGS1	SIPA1L2	PLCB4
ZYX	HLA-DMA	LITAF	PPDPF
CTNNB1	CLEC3B	PRSS23	GAS6
CCDC3	IGKC	TRIOBP	CEBPB
ADGRL4	PERP	MRPL33	PKN3
CDKN3	HES1	AKAP13	FGL2
F2RL3	CTNNAL1	C11orf96	SEMA3G
PLVAP	JAM2	MAP1LC3B	IFI6
ITPRIP	CD74	CSRP2	HSD17B12
C1orf54	CCL23	STAB1	LTC4S
CD81	GSN	PEA15	HSD17B11
ETS1	BNIP3	TIMP1	PDLIM3
CMIP	MX1	CLIC1	IGKC
LAPTM4B	AKR1C3	CD34	ABI3BP
CDH5	SORBS2	JAK1	CKB
RGS3	KLF4	ELOVL5	APOL3
ARHGDIB	SULF1	HEG1	PPP1R14A
COTL1	FABP1	EMP1	CD74
NUDT14	FABP5	DUSP6	GSN
TGM2	LPCAT4	MMP14	MX2
POSTN	HLA-DPB1	GPRC5B	MX1
TPM4	PDCD4	ZEB1	AKR1C3
CD93	FILIP1	OAF	CDC42BPA
IGFBP5	HSPA1A	RHOJ	SULF1
F2R		PXDN	FABP1
ARID5B		CANX	PIK3IP1
ATP1B3		VWA1	NFIA
CYBA		ANGPTL2	CAPZA2
ADAM15		TAX1BP3	CFAP36
COL4A2		PLCB1	PDCD4
COL4A1		SGK1
SLCO2A1		TKT
ELMO1		VAMP5
S100A6		RAPGEF4
APLNR		ENG
FSCN1		GRAMD1A
PPIB		RAMP3
RAI14		ADCY4
SHC1		TIMM13
NOTCH4		ABRACL
HTRA1		APOLD1
NREP		TMEM165
NID1		LMNA
HSP90B1		AP2S1
RASGRP3		CYTOR
CALD1		FLNA
PODXL		BID
ABL2		MPZL1
CD99		MAP4K4
ANKRD28		MPZL2
IVNS1ABP		TM4SF18
VCAM1		PLEKHA1
HSPA5		CSNK1A1
MSN		RFTN1
SELE		GPR4
SELP		VMP1
RCAN1		SPCS3
RGCC		RNF145
CNIH1		FAP
GNB1		ABI3
PICALM		DLC1
FBN1		CTNNB1
ITGB1		CCDC3
CPXM2		PKN1
DOCK9		ADGRL4
DYSF		FRYL
DBI		F2RL3
ECE1		ERO1A
LAMC1		PLVAP
PIK3C2A		EXOC3L2
ADAMTS1		FCN3
PMEPA1		ITPRIP
ITGAV		PLXND1
ADAMTS9		C1orf54
YWHAG		NDUFA12
ADAMTS6		CD81
YWHAH		GALNT18
ACTR2		CTNND1
VWF		AHR
TMEM255B		PLOD1
MMP2		COMT
YWHAZ		ETS1
SHROOM4		ETS2
RCN1		CMIP
PKM		CDH5
COL6A2		TUBB6
ADGRF5		RGS3
COL6A1		PLAU
CDH13		ARHGDIB
ITGA6		GRB10
ITGA5		TNFRSF4
PLEC		SLC16A3
LAMA5		SEMA6B
COL15A1		TPM4
PON2		CD93
LAMA4		IGFBP4
PRCP		SWAP70
SEMA3F		SPNS2
THBS1		ATP11C
PDLIM1		UBALD2
P2RY6		ATP1B3
CTHRC1		VASH1
GADD45GIP1		COL4A2
MARCKSL1		COL4A1
PPP1R14B		EOGT
GALNT1		APLNR
TIE1		FSCN1
LAMB1		PKP4
ATOX1		XIST
FAM167B		PPIB
KLF6		IL6ST
MARCKS		DGKH
TSPAN13		PPIC
MGP		RAI14
RAB13		SNRPB
PMP22		NOTCH1
ACKR3		CALCRL
CD9		BRI3
SPRY1		SHC1
		NOTCH4
		HTRA1
		NID1
		HSP90B1
		RASGRP3
		ITPRIPL2
		EFNB1
		ADGRG1
		ODF2L
		PODXL
		BAG3
		G3BP1
		PLXNA2
		ABL2
		ANKRD10
		IGFBP7
		COX14
		SLC38A2
		ANKRD28
		IVNS1ABP
		UBE2F
		BTNL9
		FDPS
		HSPA8
		TGFB1
		HSPA5
		RBPMS
		CRIM1
		TBCD
		ARHGAP29
		MSN
		INHBB
		QKI
		EFNA1
		PTPRE
		RCAN1
		RGCC
		GNAS
		TCF4
		ESAM
		STT3B
		NOP10
		PICALM
		FBN1
		ITGB1
		BMPR2
		FLT1
		WDR1
		DOCK9
		CRYBG3
		DYSF
		EFCAB14
		TNFAIP3
		DBI
		SLC2A3
		CHD3
		LAMC1
		TNFAIP1
		TSPAN12
		PIK3C2A
		PITPNC1
		ADAMTS4
		PTBP1
		ADAMTS5
		MCF2L
		PMEPA1
		UPP1
		ADAMTS9
		ADAMTS6
		YWHAH
		ARHGEF12
		VWF
		TMEM255B
		MMP2
		ITGA1
		YWHAZ
		TGFBR2
		TBC1D1
		RCN1
		PTP4A3
		COL6A2
		ADGRF5
		IL3RA
		RBMS1
		ITGA6
		GAPDH
		SHANK3
		ITGA9
		LAMA5
		RALA
		COL15A1
		ROCK2
		HDAC1
		PON2
		LAMA4
		NDUFB2
		RRBP1
		FURIN
		SEMA3F
		UACA
		THBS1
		HSPD1
		DLL4
		TMEM204
		FYN
		CYYR1
		SH2B3
		MARCKSL1
		PPP1R14B
		MYO10
		SPRY4
		LAMB1
		HSPE1
		HNRNPAB
		ATOX1
		FMNL3
		FAM167B
		MYO1B
		MARCKS
		TSPAN13
		ABHD17A
		TSPAN18
		MGAT4A
		RAB13
		SPRY1
		NECTIN2
		SNTB2

## Sheet: Table2
	From	To	Species	Gene.Name
1	SPARC	6678	Homo sapiens	secreted protein acidic and cysteine rich(SPARC)
2	SERPINE1	5054	Homo sapiens	serpin family E member 1(SERPINE1)
3	ENO1	2023	Homo sapiens	enolase 1(ENO1)
4	AQP1	358	Homo sapiens	aquaporin 1 (Colton blood group)(AQP1)
5	ELK3	2004	Homo sapiens	ETS transcription factor ELK3(ELK3)
6	NDST1	3340	Homo sapiens	N-deacetylase and N-sulfotransferase 1(NDST1)
7	GJA1	2697	Homo sapiens	gap junction protein alpha 1(GJA1)
8	LGALS1	3956	Homo sapiens	galectin 1(LGALS1)
9	STMN1	3925	Homo sapiens	stathmin 1(STMN1)
10	NAMPT	10135	Homo sapiens	nicotinamide phosphoribosyltransferase(NAMPT)
11	KDR	3791	Homo sapiens	kinase insert domain receptor(KDR)
12	THSD7A	221981	Homo sapiens	thrombospondin type 1 domain containing 7A(THSD7A)
13	LGALS9	3965	Homo sapiens	galectin 9(LGALS9)
14	SYNPO	11346	Homo sapiens	synaptopodin(SYNPO)
15	ENTPD1	953	Homo sapiens	ectonucleoside triphosphate diphosphohydrolase 1(ENTPD1)
16	ARRDC3	57561	Homo sapiens	arrestin domain containing 3(ARRDC3)
17	FNDC3B	64778	Homo sapiens	fibronectin type III domain containing 3B(FNDC3B)
18	ACTN4	81	Homo sapiens	actinin alpha 4(ACTN4)
19	HSPG2	3339	Homo sapiens	heparan sulfate proteoglycan 2(HSPG2)
20	MAP1B	4131	Homo sapiens	microtubule associated protein 1B(MAP1B)
21	PLPP3	8613	Homo sapiens	phospholipid phosphatase 3(PLPP3)
22	TTYH3	80727	Homo sapiens	tweety family member 3(TTYH3)
23	GYPC	2995	Homo sapiens	glycophorin C (Gerbich blood group)(GYPC)
24	STC1	6781	Homo sapiens	stanniocalcin 1(STC1)
25	HIF1A	3091	Homo sapiens	hypoxia inducible factor 1 subunit alpha(HIF1A)
26	GNS	2799	Homo sapiens	glucosamine (N-acetyl)-6-sulfatase(GNS)
27	PCDH17	27253	Homo sapiens	protocadherin 17(PCDH17)
28	UGCG	7357	Homo sapiens	UDP-glucose ceramide glucosyltransferase(UGCG)
29	SERPINH1	871	Homo sapiens	serpin family H member 1(SERPINH1)
30	MLEC	9761	Homo sapiens	malectin(MLEC)
31	A2M	2	Homo sapiens	alpha-2-macroglobulin(A2M)
32	S100A11	6282	Homo sapiens	S100 calcium binding protein A11(S100A11)
33	WWTR1	25937	Homo sapiens	WW domain containing transcription regulator 1(WWTR1)
34	JUND	3727	Homo sapiens	JunD proto-oncogene, AP-1 transcription factor subunit(JUND)
35	INSR	3643	Homo sapiens	insulin receptor(INSR)
36	MCAM	4162	Homo sapiens	melanoma cell adhesion molecule(MCAM)
37	FN1	2335	Homo sapiens	fibronectin 1(FN1)
38	FOSL2	2355	Homo sapiens	FOS like 2, AP-1 transcription factor subunit(FOSL2)
39	EHD2	30846	Homo sapiens	EH domain containing 2(EHD2)
40	CALU	813	Homo sapiens	calumenin(CALU)
41	CALR	811	Homo sapiens	calreticulin(CALR)
42	PKIG	11142	Homo sapiens	cAMP-dependent protein kinase inhibitor gamma(PKIG)
43	CD200	4345	Homo sapiens	CD200 molecule(CD200)
44	COL18A1	80781	Homo sapiens	collagen type XVIII alpha 1 chain(COL18A1)
45	CLTC	1213	Homo sapiens	clathrin heavy chain(CLTC)
46	PTPRK	5796	Homo sapiens	protein tyrosine phosphatase receptor type K(PTPRK)
47	PRSS23	11098	Homo sapiens	serine protease 23(PRSS23)
48	PTPRG	5793	Homo sapiens	protein tyrosine phosphatase receptor type G(PTPRG)
49	MRPL33	9553	Homo sapiens	mitochondrial ribosomal protein L33(MRPL33)
50	AKAP13	11214	Homo sapiens	A-kinase anchoring protein 13(AKAP13)
51	GUK1	2987	Homo sapiens	guanylate kinase 1(GUK1)
52	STAB1	23166	Homo sapiens	stabilin 1(STAB1)
53	CTSH	1512	Homo sapiens	cathepsin H(CTSH)
54	SH3BGRL3	83442	Homo sapiens	SH3 domain binding glutamate rich protein like 3(SH3BGRL3)
55	SEC61B	10952	Homo sapiens	SEC61 translocon subunit beta(SEC61B)
56	CLIC1	1192	Homo sapiens	chloride intracellular channel 1(CLIC1)
57	CTSB	1508	Homo sapiens	cathepsin B(CTSB)
58	ELOVL1	64834	Homo sapiens	ELOVL fatty acid elongase 1(ELOVL1)
59	ANXA2	302	Homo sapiens	annexin A2(ANXA2)
60	HEG1	57493	Homo sapiens	heart development protein with EGF like domains 1(HEG1)
61	PGM2L1	283209	Homo sapiens	phosphoglucomutase 2 like 1(PGM2L1)
62	RHOB	388	Homo sapiens	ras homolog family member B(RHOB)
63	BACE2	25825	Homo sapiens	beta-secretase 2(BACE2)
64	OAF	220323	Homo sapiens	out at first homolog(OAF)
65	RHOJ	57381	Homo sapiens	ras homolog family member J(RHOJ)
66	PXDN	7837	Homo sapiens	peroxidasin(PXDN)
67	CANX	821	Homo sapiens	calnexin(CANX)
68	CNKSR3	154043	Homo sapiens	CNKSR family member 3(CNKSR3)
69	VWA1	64856	Homo sapiens	von Willebrand factor A domain containing 1(VWA1)
70	TAX1BP3	30851	Homo sapiens	Tax1 binding protein 3(TAX1BP3)
71	SLC29A1	2030	Homo sapiens	solute carrier family 29 member 1 (Augustine blood group)(SLC29A1)
72	VAMP5	10791	Homo sapiens	vesicle associated membrane protein 5(VAMP5)
73	MATN2	4147	Homo sapiens	matrilin 2(MATN2)
74	ENG	2022	Homo sapiens	endoglin(ENG)
75	TIMM13	26517	Homo sapiens	translocase of inner mitochondrial membrane 13(TIMM13)
76	CRIP1	1396	Homo sapiens	cysteine rich protein 1(CRIP1)
77	FSTL1	11167	Homo sapiens	follistatin like 1(FSTL1)
78	GNAI2	2771	Homo sapiens	G protein subunit alpha i2(GNAI2)
79	LMNA	4000	Homo sapiens	lamin A/C(LMNA)
80	AP2S1	1175	Homo sapiens	adaptor related protein complex 2 subunit sigma 1(AP2S1)
81	FLNA	2316	Homo sapiens	filamin A(FLNA)
82	FLNB	2317	Homo sapiens	filamin B(FLNB)
83	SVIL	6840	Homo sapiens	supervillin(SVIL)
84	PLEKHA1	59338	Homo sapiens	pleckstrin homology domain containing A1(PLEKHA1)
85	GOLM1	51280	Homo sapiens	golgi membrane protein 1(GOLM1)
86	FKBP1A	2280	Homo sapiens	FKBP prolyl isomerase 1A(FKBP1A)
87	VMP1	81671	Homo sapiens	vacuole membrane protein 1(VMP1)
88	SPCS3	60559	Homo sapiens	signal peptidase complex subunit 3(SPCS3)
89	RNF145	153830	Homo sapiens	ring finger protein 145(RNF145)
90	ZYX	7791	Homo sapiens	zyxin(ZYX)
91	CTNNB1	1499	Homo sapiens	catenin beta 1(CTNNB1)
92	CCDC3	83643	Homo sapiens	coiled-coil domain containing 3(CCDC3)
93	ADGRL4	64123	Homo sapiens	adhesion G protein-coupled receptor L4(ADGRL4)
94	CDKN3	1033	Homo sapiens	cyclin dependent kinase inhibitor 3(CDKN3)
95	F2RL3	9002	Homo sapiens	F2R like thrombin or trypsin receptor 3(F2RL3)
96	PLVAP	83483	Homo sapiens	plasmalemma vesicle associated protein(PLVAP)
97	ITPRIP	85450	Homo sapiens	inositol 1,4,5-trisphosphate receptor interacting protein(ITPRIP)
98	C1orf54	79630	Homo sapiens	chromosome 1 open reading frame 54(C1orf54)
99	CD81	975	Homo sapiens	CD81 molecule(CD81)
100	ETS1	2113	Homo sapiens	ETS proto-oncogene 1, transcription factor(ETS1)
101	CMIP	80790	Homo sapiens	c-Maf inducing protein(CMIP)
102	LAPTM4B	55353	Homo sapiens	lysosomal protein transmembrane 4 beta(LAPTM4B)
103	CDH5	1003	Homo sapiens	cadherin 5(CDH5)
104	RGS3	5998	Homo sapiens	regulator of G protein signaling 3(RGS3)
105	ARHGDIB	397	Homo sapiens	Rho GDP dissociation inhibitor beta(ARHGDIB)
106	COTL1	23406	Homo sapiens	coactosin like F-actin binding protein 1(COTL1)
107	NUDT14	256281	Homo sapiens	nudix hydrolase 14(NUDT14)
108	TGM2	7052	Homo sapiens	transglutaminase 2(TGM2)
109	POSTN	10631	Homo sapiens	periostin(POSTN)
110	TPM4	7171	Homo sapiens	tropomyosin 4(TPM4)
111	CD93	22918	Homo sapiens	CD93 molecule(CD93)
112	IGFBP5	3488	Homo sapiens	insulin like growth factor binding protein 5(IGFBP5)
113	F2R	2149	Homo sapiens	coagulation factor II thrombin receptor(F2R)
114	ARID5B	84159	Homo sapiens	AT-rich interaction domain 5B(ARID5B)
115	ATP1B3	483	Homo sapiens	ATPase Na+/K+ transporting subunit beta 3(ATP1B3)
116	CYBA	1535	Homo sapiens	cytochrome b-245 alpha chain(CYBA)
117	ADAM15	8751	Homo sapiens	ADAM metallopeptidase domain 15(ADAM15)
118	COL4A2	1284	Homo sapiens	collagen type IV alpha 2 chain(COL4A2)
119	COL4A1	1282	Homo sapiens	collagen type IV alpha 1 chain(COL4A1)
120	SLCO2A1	6578	Homo sapiens	solute carrier organic anion transporter family member 2A1(SLCO2A1)
121	ELMO1	9844	Homo sapiens	engulfment and cell motility 1(ELMO1)
122	S100A6	6277	Homo sapiens	S100 calcium binding protein A6(S100A6)
123	APLNR	187	Homo sapiens	apelin receptor(APLNR)
124	FSCN1	6624	Homo sapiens	fascin actin-bundling protein 1(FSCN1)
125	PPIB	5479	Homo sapiens	peptidylprolyl isomerase B(PPIB)
126	RAI14	26064	Homo sapiens	retinoic acid induced 14(RAI14)
127	SHC1	6464	Homo sapiens	SHC adaptor protein 1(SHC1)
128	NOTCH4	4855	Homo sapiens	notch receptor 4(NOTCH4)
129	HTRA1	5654	Homo sapiens	HtrA serine peptidase 1(HTRA1)
130	NREP	9315	Homo sapiens	neuronal regeneration related protein(NREP)
131	NID1	4811	Homo sapiens	nidogen 1(NID1)
132	HSP90B1	7184	Homo sapiens	heat shock protein 90 beta family member 1(HSP90B1)
133	RASGRP3	25780	Homo sapiens	RAS guanyl releasing protein 3(RASGRP3)
134	CALD1	800	Homo sapiens	caldesmon 1(CALD1)
135	PODXL	5420	Homo sapiens	podocalyxin like(PODXL)
136	ABL2	27	Homo sapiens	ABL proto-oncogene 2, non-receptor tyrosine kinase(ABL2)
137	CD99	4267	Homo sapiens	CD99 molecule (Xg blood group)(CD99)
138	ANKRD28	23243	Homo sapiens	ankyrin repeat domain 28(ANKRD28)
139	IVNS1ABP	10625	Homo sapiens	influenza virus NS1A binding protein(IVNS1ABP)
140	VCAM1	7412	Homo sapiens	vascular cell adhesion molecule 1(VCAM1)
141	HSPA5	3309	Homo sapiens	heat shock protein family A (Hsp70) member 5(HSPA5)
142	MSN	4478	Homo sapiens	moesin(MSN)
143	SELE	6401	Homo sapiens	selectin E(SELE)
144	SELP	6403	Homo sapiens	selectin P(SELP)
145	RCAN1	1827	Homo sapiens	regulator of calcineurin 1(RCAN1)
146	RGCC	28984	Homo sapiens	regulator of cell cycle(RGCC)
147	CNIH1	10175	Homo sapiens	cornichon family AMPA receptor auxiliary protein 1(CNIH1)
148	GNB1	2782	Homo sapiens	G protein subunit beta 1(GNB1)
149	PICALM	8301	Homo sapiens	phosphatidylinositol binding clathrin assembly protein(PICALM)
150	FBN1	2200	Homo sapiens	fibrillin 1(FBN1)
151	ITGB1	3688	Homo sapiens	integrin subunit beta 1(ITGB1)
152	CPXM2	119587	Homo sapiens	carboxypeptidase X, M14 family member 2(CPXM2)
153	DOCK9	23348	Homo sapiens	dedicator of cytokinesis 9(DOCK9)
154	DYSF	8291	Homo sapiens	dysferlin(DYSF)
155	DBI	1622	Homo sapiens	diazepam binding inhibitor, acyl-CoA binding protein(DBI)
156	ECE1	1889	Homo sapiens	endothelin converting enzyme 1(ECE1)
157	LAMC1	3915	Homo sapiens	laminin subunit gamma 1(LAMC1)
158	PIK3C2A	5286	Homo sapiens	phosphatidylinositol-4-phosphate 3-kinase catalytic subunit type 2 alpha(PIK3C2A)
159	ADAMTS1	9510	Homo sapiens	ADAM metallopeptidase with thrombospondin type 1 motif 1(ADAMTS1)
160	PMEPA1	56937	Homo sapiens	prostate transmembrane protein, androgen induced 1(PMEPA1)
161	ITGAV	3685	Homo sapiens	integrin subunit alpha V(ITGAV)
162	ADAMTS9	56999	Homo sapiens	ADAM metallopeptidase with thrombospondin type 1 motif 9(ADAMTS9)
163	YWHAG	7532	Homo sapiens	tyrosine 3-monooxygenase/tryptophan 5-monooxygenase activation protein gamma(YWHAG)
164	ADAMTS6	11174	Homo sapiens	ADAM metallopeptidase with thrombospondin type 1 motif 6(ADAMTS6)
165	YWHAH	7533	Homo sapiens	tyrosine 3-monooxygenase/tryptophan 5-monooxygenase activation protein eta(YWHAH)
166	ACTR2	10097	Homo sapiens	actin related protein 2(ACTR2)
167	VWF	7450	Homo sapiens	von Willebrand factor(VWF)
168	TMEM255B	348013	Homo sapiens	transmembrane protein 255B(TMEM255B)
169	MMP2	4313	Homo sapiens	matrix metallopeptidase 2(MMP2)
170	YWHAZ	7534	Homo sapiens	tyrosine 3-monooxygenase/tryptophan 5-monooxygenase activation protein zeta(YWHAZ)
171	SHROOM4	57477	Homo sapiens	shroom family member 4(SHROOM4)
172	RCN1	5954	Homo sapiens	reticulocalbin 1(RCN1)
173	PKM	5315	Homo sapiens	pyruvate kinase M1/2(PKM)
174	COL6A2	1292	Homo sapiens	collagen type VI alpha 2 chain(COL6A2)
175	ADGRF5	221395	Homo sapiens	adhesion G protein-coupled receptor F5(ADGRF5)
176	COL6A1	1291	Homo sapiens	collagen type VI alpha 1 chain(COL6A1)
177	CDH13	1012	Homo sapiens	cadherin 13(CDH13)
178	ITGA6	3655	Homo sapiens	integrin subunit alpha 6(ITGA6)
179	ITGA5	3678	Homo sapiens	integrin subunit alpha 5(ITGA5)
180	PLEC	5339	Homo sapiens	plectin(PLEC)
181	LAMA5	3911	Homo sapiens	laminin subunit alpha 5(LAMA5)
182	COL15A1	1306	Homo sapiens	collagen type XV alpha 1 chain(COL15A1)
183	PON2	5445	Homo sapiens	paraoxonase 2(PON2)
184	LAMA4	3910	Homo sapiens	laminin subunit alpha 4(LAMA4)
185	PRCP	5547	Homo sapiens	prolylcarboxypeptidase(PRCP)
186	SEMA3F	6405	Homo sapiens	semaphorin 3F(SEMA3F)
187	THBS1	7057	Homo sapiens	thrombospondin 1(THBS1)
188	PDLIM1	9124	Homo sapiens	PDZ and LIM domain 1(PDLIM1)
189	P2RY6	5031	Homo sapiens	pyrimidinergic receptor P2Y6(P2RY6)
190	CTHRC1	115908	Homo sapiens	collagen triple helix repeat containing 1(CTHRC1)
191	GADD45GIP1	90480	Homo sapiens	GADD45G interacting protein 1(GADD45GIP1)
192	MARCKSL1	65108	Homo sapiens	MARCKS like 1(MARCKSL1)
193	PPP1R14B	26472	Homo sapiens	protein phosphatase 1 regulatory inhibitor subunit 14B(PPP1R14B)
194	GALNT1	2589	Homo sapiens	polypeptide N-acetylgalactosaminyltransferase 1(GALNT1)
195	TIE1	7075	Homo sapiens	tyrosine kinase with immunoglobulin like and EGF like domains 1(TIE1)
196	LAMB1	3912	Homo sapiens	laminin subunit beta 1(LAMB1)
197	ATOX1	475	Homo sapiens	antioxidant 1 copper chaperone(ATOX1)
198	FAM167B	84734	Homo sapiens	family with sequence similarity 167 member B(FAM167B)
199	KLF6	1316	Homo sapiens	KLF transcription factor 6(KLF6)
200	MARCKS	4082	Homo sapiens	myristoylated alanine rich protein kinase C substrate(MARCKS)
201	TSPAN13	27075	Homo sapiens	tetraspanin 13(TSPAN13)
202	MGP	4256	Homo sapiens	matrix Gla protein(MGP)
203	RAB13	5872	Homo sapiens	RAB13, member RAS oncogene family(RAB13)
204	PMP22	5376	Homo sapiens	peripheral myelin protein 22(PMP22)
205	ACKR3	57007	Homo sapiens	atypical chemokine receptor 3(ACKR3)
206	CD9	928	Homo sapiens	CD9 molecule(CD9)
207	SPRY1	10252	Homo sapiens	sprouty RTK signaling antagonist 1(SPRY1)

## Sheet: Table3
	From	To	Species	Gene.Name
1	ERRFI1	54206	Homo sapiens	ERBB receptor feedback inhibitor 1(ERRFI1)
2	GALNT15	117248	Homo sapiens	polypeptide N-acetylgalactosaminyltransferase 15(GALNT15)
3	GIMAP1	170575	Homo sapiens	GTPase, IMAP family member 1(GIMAP1)
4	FAM107A	11170	Homo sapiens	family with sequence similarity 107 member A(FAM107A)
5	GIMAP4	55303	Homo sapiens	GTPase, IMAP family member 4(GIMAP4)
6	MT1X	4501	Homo sapiens	metallothionein 1X(MT1X)
7	PLAT	5327	Homo sapiens	plasminogen activator, tissue type(PLAT)
8	IFIT1	3434	Homo sapiens	interferon induced protein with tetratricopeptide repeats 1(IFIT1)
9	FBXO21	23014	Homo sapiens	F-box protein 21(FBXO21)
10	GIMAP7	168537	Homo sapiens	GTPase, IMAP family member 7(GIMAP7)
11	CLU	1191	Homo sapiens	clusterin(CLU)
12	IFIT3	3437	Homo sapiens	interferon induced protein with tetratricopeptide repeats 3(IFIT3)
13	IFI44L	10964	Homo sapiens	interferon induced protein 44 like(IFI44L)
14	LGALS3	3958	Homo sapiens	galectin 3(LGALS3)
15	ZFP36	7538	Homo sapiens	ZFP36 ring finger protein(ZFP36)
16	MT2A	4502	Homo sapiens	metallothionein 2A(MT2A)
17	FAM110D	79927	Homo sapiens	family with sequence similarity 110 member D(FAM110D)
18	TNFSF10	8743	Homo sapiens	TNF superfamily member 10(TNFSF10)
19	PDK4	5166	Homo sapiens	pyruvate dehydrogenase kinase 4(PDK4)
20	ENPP2	5168	Homo sapiens	ectonucleotide pyrophosphatase/phosphodiesterase 2(ENPP2)
21	LEPR	3953	Homo sapiens	leptin receptor(LEPR)
22	CYP1B1	1545	Homo sapiens	cytochrome P450 family 1 subfamily B member 1(CYP1B1)
23	JUNB	3726	Homo sapiens	JunB proto-oncogene, AP-1 transcription factor subunit(JUNB)
24	GLUL	2752	Homo sapiens	glutamate-ammonia ligase(GLUL)
25	IER2	9592	Homo sapiens	immediate early response 2(IER2)
26	TPD52	7163	Homo sapiens	tumor protein D52(TPD52)
27	SEMA6A	57556	Homo sapiens	semaphorin 6A(SEMA6A)
28	LIMCH1	22998	Homo sapiens	LIM and calponin homology domains 1(LIMCH1)
29	IL1R1	3554	Homo sapiens	interleukin 1 receptor type 1(IL1R1)
30	IGFBP2	3485	Homo sapiens	insulin like growth factor binding protein 2(IGFBP2)
31	PHGR1	644844	Homo sapiens	proline, histidine and glycine rich 1(PHGR1)
32	CIRBP	1153	Homo sapiens	cold inducible RNA binding protein(CIRBP)
33	LIFR	3977	Homo sapiens	LIF receptor subunit alpha(LIFR)
34	HLA-E	3133	Homo sapiens	major histocompatibility complex, class I, E(HLA-E)
35	CLDN5	7122	Homo sapiens	claudin 5(CLDN5)
36	TXNIP	10628	Homo sapiens	thioredoxin interacting protein(TXNIP)
37	KCTD12	115207	Homo sapiens	potassium channel tetramerization domain containing 12(KCTD12)
38	TRIB1	10221	Homo sapiens	tribbles pseudokinase 1(TRIB1)
39	MT1E	4493	Homo sapiens	metallothionein 1E(MT1E)
40	LY6E	4061	Homo sapiens	lymphocyte antigen 6 family member E(LY6E)
41	CTTNBP2	83992	Homo sapiens	cortactin binding protein 2(CTTNBP2)
42	FBLN2	2199	Homo sapiens	fibulin 2(FBLN2)
43	CNN3	1266	Homo sapiens	calponin 3(CNN3)
44	SOCS3	9021	Homo sapiens	suppressor of cytokine signaling 3(SOCS3)
45	SDCBP	6386	Homo sapiens	syndecan binding protein(SDCBP)
46	C7	730	Homo sapiens	complement C7(C7)
47	ADGRG6	57211	Homo sapiens	adhesion G protein-coupled receptor G6(ADGRG6)
48	STXBP6	29091	Homo sapiens	syntaxin binding protein 6(STXBP6)
49	IGHA1	3493	Homo sapiens	immunoglobulin heavy constant alpha 1(IGHA1)
50	IGHA2	3494	Homo sapiens	immunoglobulin heavy constant alpha 2 (A2m marker)(IGHA2)
51	NKX2-3	159296	Homo sapiens	NK2 homeobox 3(NKX2-3)
52	EGR1	1958	Homo sapiens	early growth response 1(EGR1)
53	HLA-DRB5	3127	Homo sapiens	major histocompatibility complex, class II, DR beta 5(HLA-DRB5)
54	JUN	3725	Homo sapiens	Jun proto-oncogene, AP-1 transcription factor subunit(JUN)
55	GADD45B	4616	Homo sapiens	growth arrest and DNA damage inducible beta(GADD45B)
56	EPHX1	2052	Homo sapiens	epoxide hydrolase 1(EPHX1)
57	SNHG7	84973	Homo sapiens	small nucleolar RNA host gene 7(SNHG7)
58	ID2	3398	Homo sapiens	inhibitor of DNA binding 2(ID2)
59	PIR	8544	Homo sapiens	pirin(PIR)
60	HLA-DRA	3122	Homo sapiens	major histocompatibility complex, class II, DR alpha(HLA-DRA)
61	CPE	1363	Homo sapiens	carboxypeptidase E(CPE)
62	HLA-DRB1	3123	Homo sapiens	major histocompatibility complex, class II, DR beta 1(HLA-DRB1)
63	ITM2B	9445	Homo sapiens	integral membrane protein 2B(ITM2B)
64	CD320	51293	Homo sapiens	CD320 molecule(CD320)
65	CSRNP1	64651	Homo sapiens	cysteine and serine rich nuclear protein 1(CSRNP1)
66	SRPX	8406	Homo sapiens	sushi repeat containing protein X-linked(SRPX)
67	BTG2	7832	Homo sapiens	BTG anti-proliferation factor 2(BTG2)
68	HMGB2	3148	Homo sapiens	high mobility group box 2(HMGB2)
69	ADIRF	10974	Homo sapiens	adipogenesis regulatory factor(ADIRF)
70	JCHAIN	3512	Homo sapiens	joining chain of multimeric IgA and IgM(JCHAIN)
71	HERPUD1	9709	Homo sapiens	homocysteine inducible ER protein with ubiquitin like domain 1(HERPUD1)
72	TMEM100	55273	Homo sapiens	transmembrane protein 100(TMEM100)
73	MMP28	79148	Homo sapiens	matrix metallopeptidase 28(MMP28)
74	TIMP3	7078	Homo sapiens	TIMP metallopeptidase inhibitor 3(TIMP3)
75	MADCAM1	8174	Homo sapiens	mucosal vascular addressin cell adhesion molecule 1(MADCAM1)
76	IGLC2	3538	Homo sapiens	immunoglobulin lambda constant 2(IGLC2)
77	HLA-DPA1	3113	Homo sapiens	major histocompatibility complex, class II, DP alpha 1(HLA-DPA1)
78	TESC	54997	Homo sapiens	tescalcin(TESC)
79	NPC2	10577	Homo sapiens	NPC intracellular cholesterol transporter 2(NPC2)
80	IRF1	3659	Homo sapiens	interferon regulatory factor 1(IRF1)
81	ALDH1A1	216	Homo sapiens	aldehyde dehydrogenase 1 family member A1(ALDH1A1)
82	GAS6	2621	Homo sapiens	growth arrest specific 6(GAS6)
83	BCAT1	586	Homo sapiens	branched chain amino acid transaminase 1(BCAT1)
84	CCL14	6358	Homo sapiens	C-C motif chemokine ligand 14(CCL14)
85	CEBPD	1052	Homo sapiens	CCAAT enhancer binding protein delta(CEBPD)
86	NTN4	59277	Homo sapiens	netrin 4(NTN4)
87	IFI6	2537	Homo sapiens	interferon alpha inducible protein 6(IFI6)
88	HSD17B11	51170	Homo sapiens	hydroxysteroid 17-beta dehydrogenase 11(HSD17B11)
89	PTGS1	5742	Homo sapiens	prostaglandin-endoperoxide synthase 1(PTGS1)
90	HLA-DMA	3108	Homo sapiens	major histocompatibility complex, class II, DM alpha(HLA-DMA)
91	CLEC3B	7123	Homo sapiens	C-type lectin domain family 3 member B(CLEC3B)
92	IGKC	3514	Homo sapiens	immunoglobulin kappa constant(IGKC)
93	PERP	64065	Homo sapiens	p53 apoptosis effector related to PMP22(PERP)
94	HES1	3280	Homo sapiens	hes family bHLH transcription factor 1(HES1)
95	CTNNAL1	8727	Homo sapiens	catenin alpha like 1(CTNNAL1)
96	JAM2	58494	Homo sapiens	junctional adhesion molecule 2(JAM2)
97	CD74	972	Homo sapiens	CD74 molecule(CD74)
98	CCL23	6368	Homo sapiens	C-C motif chemokine ligand 23(CCL23)
99	GSN	2934	Homo sapiens	gelsolin(GSN)
100	BNIP3	664	Homo sapiens	BCL2 interacting protein 3(BNIP3)
101	MX1	4599	Homo sapiens	MX dynamin like GTPase 1(MX1)
102	AKR1C3	8644	Homo sapiens	aldo-keto reductase family 1 member C3(AKR1C3)
103	SORBS2	8470	Homo sapiens	sorbin and SH3 domain containing 2(SORBS2)
104	KLF4	9314	Homo sapiens	KLF transcription factor 4(KLF4)
105	SULF1	23213	Homo sapiens	sulfatase 1(SULF1)
106	FABP1	2168	Homo sapiens	fatty acid binding protein 1(FABP1)
107	FABP5	2171	Homo sapiens	fatty acid binding protein 5(FABP5)
108	LPCAT4	254531	Homo sapiens	lysophosphatidylcholine acyltransferase 4(LPCAT4)
109	HLA-DPB1	3115	Homo sapiens	major histocompatibility complex, class II, DP beta 1(HLA-DPB1)
110	PDCD4	27250	Homo sapiens	programmed cell death 4(PDCD4)
111	FILIP1	27145	Homo sapiens	filamin A interacting protein 1(FILIP1)
112	HSPA1A	3303	Homo sapiens	heat shock protein family A (Hsp70) member 1A(HSPA1A)

## Sheet: Table4
	From	To	Species	Gene.Name
1	CYFIP1	23191	Homo sapiens	cytoplasmic FMR1 interacting protein 1(CYFIP1)
2	IPO11	51194	Homo sapiens	importin 11(IPO11)
3	SPARC	6678	Homo sapiens	secreted protein acidic and cysteine rich(SPARC)
4	CPNE5	57699	Homo sapiens	copine 5(CPNE5)
5	GMFG	9535	Homo sapiens	glia maturation factor gamma(GMFG)
6	SERPINE1	5054	Homo sapiens	serpin family E member 1(SERPINE1)
7	JMJD1C	221037	Homo sapiens	jumonji domain containing 1C(JMJD1C)
8	AQP1	358	Homo sapiens	aquaporin 1 (Colton blood group)(AQP1)
9	NUDT4	11163	Homo sapiens	nudix hydrolase 4(NUDT4)
10	ELK3	2004	Homo sapiens	ETS transcription factor ELK3(ELK3)
11	PREX2	80243	Homo sapiens	phosphatidylinositol-3,4,5-trisphosphate dependent Rac exchange factor 2(PREX2)
12	PREX1	57580	Homo sapiens	phosphatidylinositol-3,4,5-trisphosphate dependent Rac exchange factor 1(PREX1)
13	NDST1	3340	Homo sapiens	N-deacetylase and N-sulfotransferase 1(NDST1)
14	GJA1	2697	Homo sapiens	gap junction protein alpha 1(GJA1)
15	PNP	4860	Homo sapiens	purine nucleoside phosphorylase(PNP)
16	MPRIP	23164	Homo sapiens	myosin phosphatase Rho interacting protein(MPRIP)
17	TMEM88	92162	Homo sapiens	transmembrane protein 88(TMEM88)
18	SOX18	54345	Homo sapiens	SRY-box transcription factor 18(SOX18)
19	EVA1B	55194	Homo sapiens	eva-1 homolog B(EVA1B)
20	RPS6KA2	6196	Homo sapiens	ribosomal protein S6 kinase A2(RPS6KA2)
21	GJA4	2701	Homo sapiens	gap junction protein alpha 4(GJA4)
22	NAMPT	10135	Homo sapiens	nicotinamide phosphoribosyltransferase(NAMPT)
23	KDR	3791	Homo sapiens	kinase insert domain receptor(KDR)
24	THSD7A	221981	Homo sapiens	thrombospondin type 1 domain containing 7A(THSD7A)
25	EPHB4	2050	Homo sapiens	EPH receptor B4(EPHB4)
26	SOX4	6659	Homo sapiens	SRY-box transcription factor 4(SOX4)
27	MEF2C	4208	Homo sapiens	myocyte enhancer factor 2C(MEF2C)
28	ACOT7	11332	Homo sapiens	acyl-CoA thioesterase 7(ACOT7)
29	PRKCH	5583	Homo sapiens	protein kinase C eta(PRKCH)
30	UNC5B	219699	Homo sapiens	unc-5 netrin receptor B(UNC5B)
31	ARRDC3	57561	Homo sapiens	arrestin domain containing 3(ARRDC3)
32	FNDC3B	64778	Homo sapiens	fibronectin type III domain containing 3B(FNDC3B)
33	ACTN4	81	Homo sapiens	actinin alpha 4(ACTN4)
34	HSPG2	3339	Homo sapiens	heparan sulfate proteoglycan 2(HSPG2)
35	RBP7	116362	Homo sapiens	retinol binding protein 7(RBP7)
36	MAP1B	4131	Homo sapiens	microtubule associated protein 1B(MAP1B)
37	HECW2	57520	Homo sapiens	HECT, C2 and WW domain containing E3 ubiquitin protein ligase 2(HECW2)
38	PLPP3	8613	Homo sapiens	phospholipid phosphatase 3(PLPP3)
39	SLC45A4	57210	Homo sapiens	solute carrier family 45 member 4(SLC45A4)
40	MACF1	23499	Homo sapiens	microtubule actin crosslinking factor 1(MACF1)
41	TTYH3	80727	Homo sapiens	tweety family member 3(TTYH3)
42	TEX264	51368	Homo sapiens	testis expressed 264, ER-phagy receptor(TEX264)
43	TSHZ2	128553	Homo sapiens	teashirt zinc finger homeobox 2(TSHZ2)
44	PDGFB	5155	Homo sapiens	platelet derived growth factor subunit B(PDGFB)
45	STC1	6781	Homo sapiens	stanniocalcin 1(STC1)
46	PIK3R3	8503	Homo sapiens	phosphoinositide-3-kinase regulatory subunit 3(PIK3R3)
47	MRPL17	63875	Homo sapiens	mitochondrial ribosomal protein L17(MRPL17)
48	PCDH12	51294	Homo sapiens	protocadherin 12(PCDH12)
49	HIF1A	3091	Homo sapiens	hypoxia inducible factor 1 subunit alpha(HIF1A)
50	PCDH17	27253	Homo sapiens	protocadherin 17(PCDH17)
51	UBE2J1	51465	Homo sapiens	ubiquitin conjugating enzyme E2 J1(UBE2J1)
52	UGCG	7357	Homo sapiens	UDP-glucose ceramide glucosyltransferase(UGCG)
53	LDHB	3945	Homo sapiens	lactate dehydrogenase B(LDHB)
54	HSPH1	10808	Homo sapiens	heat shock protein family H (Hsp110) member 1(HSPH1)
55	SEC14L1	6397	Homo sapiens	SEC14 like lipid binding 1(SEC14L1)
56	PRKAR2A	5576	Homo sapiens	protein kinase cAMP-dependent type II regulatory subunit alpha(PRKAR2A)
57	ST8SIA4	7903	Homo sapiens	ST8 alpha-N-acetyl-neuraminide alpha-2,8-sialyltransferase 4(ST8SIA4)
58	SERPINH1	871	Homo sapiens	serpin family H member 1(SERPINH1)
59	MLEC	9761	Homo sapiens	malectin(MLEC)
60	A2M	2	Homo sapiens	alpha-2-macroglobulin(A2M)
61	JAG2	3714	Homo sapiens	jagged canonical Notch ligand 2(JAG2)
62	WWTR1	25937	Homo sapiens	WW domain containing transcription regulator 1(WWTR1)
63	AFAP1L1	134265	Homo sapiens	actin filament associated protein 1 like 1(AFAP1L1)
64	JUND	3727	Homo sapiens	JunD proto-oncogene, AP-1 transcription factor subunit(JUND)
65	TMEM184B	25829	Homo sapiens	transmembrane protein 184B(TMEM184B)
66	YES1	7525	Homo sapiens	YES proto-oncogene 1, Src family tyrosine kinase(YES1)
67	FZD4	8322	Homo sapiens	frizzled class receptor 4(FZD4)
68	PLK2	10769	Homo sapiens	polo like kinase 2(PLK2)
69	INSR	3643	Homo sapiens	insulin receptor(INSR)
70	MCAM	4162	Homo sapiens	melanoma cell adhesion molecule(MCAM)
71	RDX	5962	Homo sapiens	radixin(RDX)
72	GNG11	2791	Homo sapiens	G protein subunit gamma 11(GNG11)
73	FLI1	2313	Homo sapiens	Fli-1 proto-oncogene, ETS transcription factor(FLI1)
74	FOSL2	2355	Homo sapiens	FOS like 2, AP-1 transcription factor subunit(FOSL2)
75	SLC6A6	6533	Homo sapiens	solute carrier family 6 member 6(SLC6A6)
76	EHD4	30844	Homo sapiens	EH domain containing 4(EHD4)
77	LPAR6	10161	Homo sapiens	lysophosphatidic acid receptor 6(LPAR6)
78	NOSTRIN	115677	Homo sapiens	nitric oxide synthase trafficking(NOSTRIN)
79	TMCC3	57458	Homo sapiens	transmembrane and coiled-coil domain family 3(TMCC3)
80	DCHS1	8642	Homo sapiens	dachsous cadherin-related 1(DCHS1)
81	CALR	811	Homo sapiens	calreticulin(CALR)
82	PKIG	11142	Homo sapiens	cAMP-dependent protein kinase inhibitor gamma(PKIG)
83	CD200	4345	Homo sapiens	CD200 molecule(CD200)
84	NRP1	8829	Homo sapiens	neuropilin 1(NRP1)
85	COL18A1	80781	Homo sapiens	collagen type XVIII alpha 1 chain(COL18A1)
86	ROBO4	54538	Homo sapiens	roundabout guidance receptor 4(ROBO4)
87	CLTC	1213	Homo sapiens	clathrin heavy chain(CLTC)
88	PTPRK	5796	Homo sapiens	protein tyrosine phosphatase receptor type K(PTPRK)
89	SIPA1L2	57568	Homo sapiens	signal induced proliferation associated 1 like 2(SIPA1L2)
90	LITAF	9516	Homo sapiens	lipopolysaccharide induced TNF factor(LITAF)
91	PRSS23	11098	Homo sapiens	serine protease 23(PRSS23)
92	TRIOBP	11078	Homo sapiens	TRIO and F-actin binding protein(TRIOBP)
93	MRPL33	9553	Homo sapiens	mitochondrial ribosomal protein L33(MRPL33)
94	AKAP13	11214	Homo sapiens	A-kinase anchoring protein 13(AKAP13)
95	C11orf96	387763	Homo sapiens	chromosome 11 open reading frame 96(C11orf96)
96	MAP1LC3B	81631	Homo sapiens	microtubule associated protein 1 light chain 3 beta(MAP1LC3B)
97	CSRP2	1466	Homo sapiens	cysteine and glycine rich protein 2(CSRP2)
98	STAB1	23166	Homo sapiens	stabilin 1(STAB1)
99	PEA15	8682	Homo sapiens	proliferation and apoptosis adaptor protein 15(PEA15)
100	TIMP1	7076	Homo sapiens	TIMP metallopeptidase inhibitor 1(TIMP1)
101	CLIC1	1192	Homo sapiens	chloride intracellular channel 1(CLIC1)
102	CD34	947	Homo sapiens	CD34 molecule(CD34)
103	JAK1	3716	Homo sapiens	Janus kinase 1(JAK1)
104	ELOVL5	60481	Homo sapiens	ELOVL fatty acid elongase 5(ELOVL5)
105	HEG1	57493	Homo sapiens	heart development protein with EGF like domains 1(HEG1)
106	EMP1	2012	Homo sapiens	epithelial membrane protein 1(EMP1)
107	DUSP6	1848	Homo sapiens	dual specificity phosphatase 6(DUSP6)
108	MMP14	4323	Homo sapiens	matrix metallopeptidase 14(MMP14)
109	GPRC5B	51704	Homo sapiens	G protein-coupled receptor class C group 5 member B(GPRC5B)
110	ZEB1	6935	Homo sapiens	zinc finger E-box binding homeobox 1(ZEB1)
111	OAF	220323	Homo sapiens	out at first homolog(OAF)
112	RHOJ	57381	Homo sapiens	ras homolog family member J(RHOJ)
113	PXDN	7837	Homo sapiens	peroxidasin(PXDN)
114	CANX	821	Homo sapiens	calnexin(CANX)
115	VWA1	64856	Homo sapiens	von Willebrand factor A domain containing 1(VWA1)
116	ANGPTL2	23452	Homo sapiens	angiopoietin like 2(ANGPTL2)
117	TAX1BP3	30851	Homo sapiens	Tax1 binding protein 3(TAX1BP3)
118	PLCB1	23236	Homo sapiens	phospholipase C beta 1(PLCB1)
119	SGK1	6446	Homo sapiens	serum/glucocorticoid regulated kinase 1(SGK1)
120	TKT	7086	Homo sapiens	transketolase(TKT)
121	VAMP5	10791	Homo sapiens	vesicle associated membrane protein 5(VAMP5)
122	RAPGEF4	11069	Homo sapiens	Rap guanine nucleotide exchange factor 4(RAPGEF4)
123	ENG	2022	Homo sapiens	endoglin(ENG)
124	GRAMD1A	57655	Homo sapiens	GRAM domain containing 1A(GRAMD1A)
125	RAMP3	10268	Homo sapiens	receptor activity modifying protein 3(RAMP3)
126	ADCY4	196883	Homo sapiens	adenylate cyclase 4(ADCY4)
127	TIMM13	26517	Homo sapiens	translocase of inner mitochondrial membrane 13(TIMM13)
128	ABRACL	58527	Homo sapiens	ABRA C-terminal like(ABRACL)
129	APOLD1	81575	Homo sapiens	apolipoprotein L domain containing 1(APOLD1)
130	TMEM165	55858	Homo sapiens	transmembrane protein 165(TMEM165)
131	LMNA	4000	Homo sapiens	lamin A/C(LMNA)
132	AP2S1	1175	Homo sapiens	adaptor related protein complex 2 subunit sigma 1(AP2S1)
133	CYTOR	112597	Homo sapiens	cytoskeleton regulator RNA(CYTOR)
134	FLNA	2316	Homo sapiens	filamin A(FLNA)
135	BID	637	Homo sapiens	BH3 interacting domain death agonist(BID)
136	MPZL1	9019	Homo sapiens	myelin protein zero like 1(MPZL1)
137	MAP4K4	9448	Homo sapiens	mitogen-activated protein kinase kinase kinase kinase 4(MAP4K4)
138	MPZL2	10205	Homo sapiens	myelin protein zero like 2(MPZL2)
139	TM4SF18	116441	Homo sapiens	transmembrane 4 L six family member 18(TM4SF18)
140	PLEKHA1	59338	Homo sapiens	pleckstrin homology domain containing A1(PLEKHA1)
141	CSNK1A1	1452	Homo sapiens	casein kinase 1 alpha 1(CSNK1A1)
142	RFTN1	23180	Homo sapiens	raftlin, lipid raft linker 1(RFTN1)
143	GPR4	2828	Homo sapiens	G protein-coupled receptor 4(GPR4)
144	VMP1	81671	Homo sapiens	vacuole membrane protein 1(VMP1)
145	SPCS3	60559	Homo sapiens	signal peptidase complex subunit 3(SPCS3)
146	RNF145	153830	Homo sapiens	ring finger protein 145(RNF145)
147	FAP	2191	Homo sapiens	fibroblast activation protein alpha(FAP)
148	ABI3	51225	Homo sapiens	ABI family member 3(ABI3)
149	DLC1	10395	Homo sapiens	DLC1 Rho GTPase activating protein(DLC1)
150	CTNNB1	1499	Homo sapiens	catenin beta 1(CTNNB1)
151	CCDC3	83643	Homo sapiens	coiled-coil domain containing 3(CCDC3)
152	PKN1	5585	Homo sapiens	protein kinase N1(PKN1)
153	ADGRL4	64123	Homo sapiens	adhesion G protein-coupled receptor L4(ADGRL4)
154	FRYL	285527	Homo sapiens	FRY like transcription coactivator(FRYL)
155	F2RL3	9002	Homo sapiens	F2R like thrombin or trypsin receptor 3(F2RL3)
156	ERO1A	30001	Homo sapiens	endoplasmic reticulum oxidoreductase 1 alpha(ERO1A)
157	PLVAP	83483	Homo sapiens	plasmalemma vesicle associated protein(PLVAP)
158	EXOC3L2	90332	Homo sapiens	exocyst complex component 3 like 2(EXOC3L2)
159	FCN3	8547	Homo sapiens	ficolin 3(FCN3)
160	ITPRIP	85450	Homo sapiens	inositol 1,4,5-trisphosphate receptor interacting protein(ITPRIP)
161	PLXND1	23129	Homo sapiens	plexin D1(PLXND1)
162	C1orf54	79630	Homo sapiens	chromosome 1 open reading frame 54(C1orf54)
163	NDUFA12	55967	Homo sapiens	NADH:ubiquinone oxidoreductase subunit A12(NDUFA12)
164	CD81	975	Homo sapiens	CD81 molecule(CD81)
165	GALNT18	374378	Homo sapiens	polypeptide N-acetylgalactosaminyltransferase 18(GALNT18)
166	CTNND1	1500	Homo sapiens	catenin delta 1(CTNND1)
167	AHR	196	Homo sapiens	aryl hydrocarbon receptor(AHR)
168	PLOD1	5351	Homo sapiens	procollagen-lysine,2-oxoglutarate 5-dioxygenase 1(PLOD1)
169	COMT	1312	Homo sapiens	catechol-O-methyltransferase(COMT)
170	ETS1	2113	Homo sapiens	ETS proto-oncogene 1, transcription factor(ETS1)
171	ETS2	2114	Homo sapiens	ETS proto-oncogene 2, transcription factor(ETS2)
172	CMIP	80790	Homo sapiens	c-Maf inducing protein(CMIP)
173	CDH5	1003	Homo sapiens	cadherin 5(CDH5)
174	TUBB6	84617	Homo sapiens	tubulin beta 6 class V(TUBB6)
175	RGS3	5998	Homo sapiens	regulator of G protein signaling 3(RGS3)
176	PLAU	5328	Homo sapiens	plasminogen activator, urokinase(PLAU)
177	ARHGDIB	397	Homo sapiens	Rho GDP dissociation inhibitor beta(ARHGDIB)
178	GRB10	2887	Homo sapiens	growth factor receptor bound protein 10(GRB10)
179	TNFRSF4	7293	Homo sapiens	TNF receptor superfamily member 4(TNFRSF4)
180	SLC16A3	9123	Homo sapiens	solute carrier family 16 member 3(SLC16A3)
181	SEMA6B	10501	Homo sapiens	semaphorin 6B(SEMA6B)
182	TPM4	7171	Homo sapiens	tropomyosin 4(TPM4)
183	CD93	22918	Homo sapiens	CD93 molecule(CD93)
184	IGFBP4	3487	Homo sapiens	insulin like growth factor binding protein 4(IGFBP4)
185	SWAP70	23075	Homo sapiens	switching B cell complex subunit SWAP70(SWAP70)
186	SPNS2	124976	Homo sapiens	SPNS lysolipid transporter 2, sphingosine-1-phosphate(SPNS2)
187	ATP11C	286410	Homo sapiens	ATPase phospholipid transporting 11C(ATP11C)
188	UBALD2	283991	Homo sapiens	UBA like domain containing 2(UBALD2)
189	ATP1B3	483	Homo sapiens	ATPase Na+/K+ transporting subunit beta 3(ATP1B3)
190	VASH1	22846	Homo sapiens	vasohibin 1(VASH1)
191	COL4A2	1284	Homo sapiens	collagen type IV alpha 2 chain(COL4A2)
192	COL4A1	1282	Homo sapiens	collagen type IV alpha 1 chain(COL4A1)
193	EOGT	285203	Homo sapiens	EGF domain specific O-linked N-acetylglucosamine transferase(EOGT)
194	APLNR	187	Homo sapiens	apelin receptor(APLNR)
195	FSCN1	6624	Homo sapiens	fascin actin-bundling protein 1(FSCN1)
196	PKP4	8502	Homo sapiens	plakophilin 4(PKP4)
197	XIST	7503	Homo sapiens	X inactive specific transcript(XIST)
198	PPIB	5479	Homo sapiens	peptidylprolyl isomerase B(PPIB)
199	IL6ST	3572	Homo sapiens	interleukin 6 cytokine family signal transducer(IL6ST)
200	DGKH	160851	Homo sapiens	diacylglycerol kinase eta(DGKH)
201	PPIC	5480	Homo sapiens	peptidylprolyl isomerase C(PPIC)
202	RAI14	26064	Homo sapiens	retinoic acid induced 14(RAI14)
203	SNRPB	6628	Homo sapiens	small nuclear ribonucleoprotein polypeptides B and B1(SNRPB)
204	NOTCH1	4851	Homo sapiens	notch receptor 1(NOTCH1)
205	CALCRL	10203	Homo sapiens	calcitonin receptor like receptor(CALCRL)
206	BRI3	25798	Homo sapiens	brain protein I3(BRI3)
207	SHC1	6464	Homo sapiens	SHC adaptor protein 1(SHC1)
208	NOTCH4	4855	Homo sapiens	notch receptor 4(NOTCH4)
209	HTRA1	5654	Homo sapiens	HtrA serine peptidase 1(HTRA1)
210	NID1	4811	Homo sapiens	nidogen 1(NID1)
211	HSP90B1	7184	Homo sapiens	heat shock protein 90 beta family member 1(HSP90B1)
212	RASGRP3	25780	Homo sapiens	RAS guanyl releasing protein 3(RASGRP3)
213	ITPRIPL2	162073	Homo sapiens	ITPRIP like 2(ITPRIPL2)
214	EFNB1	1947	Homo sapiens	ephrin B1(EFNB1)
215	ADGRG1	9289	Homo sapiens	adhesion G protein-coupled receptor G1(ADGRG1)
216	ODF2L	57489	Homo sapiens	outer dense fiber of sperm tails 2 like(ODF2L)
217	PODXL	5420	Homo sapiens	podocalyxin like(PODXL)
218	BAG3	9531	Homo sapiens	BAG cochaperone 3(BAG3)
219	G3BP1	10146	Homo sapiens	G3BP stress granule assembly factor 1(G3BP1)
220	PLXNA2	5362	Homo sapiens	plexin A2(PLXNA2)
221	ABL2	27	Homo sapiens	ABL proto-oncogene 2, non-receptor tyrosine kinase(ABL2)
222	ANKRD10	55608	Homo sapiens	ankyrin repeat domain 10(ANKRD10)
223	IGFBP7	3490	Homo sapiens	insulin like growth factor binding protein 7(IGFBP7)
224	COX14	84987	Homo sapiens	cytochrome c oxidase assembly factor COX14(COX14)
225	SLC38A2	54407	Homo sapiens	solute carrier family 38 member 2(SLC38A2)
226	ANKRD28	23243	Homo sapiens	ankyrin repeat domain 28(ANKRD28)
227	IVNS1ABP	10625	Homo sapiens	influenza virus NS1A binding protein(IVNS1ABP)
228	UBE2F	140739	Homo sapiens	ubiquitin conjugating enzyme E2 F (putative)(UBE2F)
229	BTNL9	153579	Homo sapiens	butyrophilin like 9(BTNL9)
230	FDPS	2224	Homo sapiens	farnesyl diphosphate synthase(FDPS)
231	HSPA8	3312	Homo sapiens	heat shock protein family A (Hsp70) member 8(HSPA8)
232	TGFB1	7040	Homo sapiens	transforming growth factor beta 1(TGFB1)
233	HSPA5	3309	Homo sapiens	heat shock protein family A (Hsp70) member 5(HSPA5)
234	RBPMS	11030	Homo sapiens	RNA binding protein, mRNA processing factor(RBPMS)
235	CRIM1	51232	Homo sapiens	cysteine rich transmembrane BMP regulator 1(CRIM1)
236	TBCD	6904	Homo sapiens	tubulin folding cofactor D(TBCD)
237	ARHGAP29	9411	Homo sapiens	Rho GTPase activating protein 29(ARHGAP29)
238	MSN	4478	Homo sapiens	moesin(MSN)
239	INHBB	3625	Homo sapiens	inhibin subunit beta B(INHBB)
240	QKI	9444	Homo sapiens	QKI, KH domain containing RNA binding(QKI)
241	EFNA1	1942	Homo sapiens	ephrin A1(EFNA1)
242	PTPRE	5791	Homo sapiens	protein tyrosine phosphatase receptor type E(PTPRE)
243	RCAN1	1827	Homo sapiens	regulator of calcineurin 1(RCAN1)
244	RGCC	28984	Homo sapiens	regulator of cell cycle(RGCC)
245	GNAS	2778	Homo sapiens	GNAS complex locus(GNAS)
246	TCF4	6925	Homo sapiens	transcription factor 4(TCF4)
247	ESAM	90952	Homo sapiens	endothelial cell adhesion molecule(ESAM)
248	STT3B	201595	Homo sapiens	STT3 oligosaccharyltransferase complex catalytic subunit B(STT3B)
249	NOP10	55505	Homo sapiens	NOP10 ribonucleoprotein(NOP10)
250	PICALM	8301	Homo sapiens	phosphatidylinositol binding clathrin assembly protein(PICALM)
251	FBN1	2200	Homo sapiens	fibrillin 1(FBN1)
252	ITGB1	3688	Homo sapiens	integrin subunit beta 1(ITGB1)
253	BMPR2	659	Homo sapiens	bone morphogenetic protein receptor type 2(BMPR2)
254	FLT1	2321	Homo sapiens	fms related receptor tyrosine kinase 1(FLT1)
255	WDR1	9948	Homo sapiens	WD repeat domain 1(WDR1)
256	DOCK9	23348	Homo sapiens	dedicator of cytokinesis 9(DOCK9)
257	CRYBG3	131544	Homo sapiens	crystallin beta-gamma domain containing 3(CRYBG3)
258	DYSF	8291	Homo sapiens	dysferlin(DYSF)
259	EFCAB14	9813	Homo sapiens	EF-hand calcium binding domain 14(EFCAB14)
260	TNFAIP3	7128	Homo sapiens	TNF alpha induced protein 3(TNFAIP3)
261	DBI	1622	Homo sapiens	diazepam binding inhibitor, acyl-CoA binding protein(DBI)
262	SLC2A3	6515	Homo sapiens	solute carrier family 2 member 3(SLC2A3)
263	CHD3	1107	Homo sapiens	chromodomain helicase DNA binding protein 3(CHD3)
264	LAMC1	3915	Homo sapiens	laminin subunit gamma 1(LAMC1)
265	TNFAIP1	7126	Homo sapiens	TNF alpha induced protein 1(TNFAIP1)
266	TSPAN12	23554	Homo sapiens	tetraspanin 12(TSPAN12)
267	PIK3C2A	5286	Homo sapiens	phosphatidylinositol-4-phosphate 3-kinase catalytic subunit type 2 alpha(PIK3C2A)
268	PITPNC1	26207	Homo sapiens	phosphatidylinositol transfer protein cytoplasmic 1(PITPNC1)
269	ADAMTS4	9507	Homo sapiens	ADAM metallopeptidase with thrombospondin type 1 motif 4(ADAMTS4)
270	PTBP1	5725	Homo sapiens	polypyrimidine tract binding protein 1(PTBP1)
271	ADAMTS5	11096	Homo sapiens	ADAM metallopeptidase with thrombospondin type 1 motif 5(ADAMTS5)
272	MCF2L	23263	Homo sapiens	MCF.2 cell line derived transforming sequence like(MCF2L)
273	PMEPA1	56937	Homo sapiens	prostate transmembrane protein, androgen induced 1(PMEPA1)
274	UPP1	7378	Homo sapiens	uridine phosphorylase 1(UPP1)
275	ADAMTS9	56999	Homo sapiens	ADAM metallopeptidase with thrombospondin type 1 motif 9(ADAMTS9)
276	ADAMTS6	11174	Homo sapiens	ADAM metallopeptidase with thrombospondin type 1 motif 6(ADAMTS6)
277	YWHAH	7533	Homo sapiens	tyrosine 3-monooxygenase/tryptophan 5-monooxygenase activation protein eta(YWHAH)
278	ARHGEF12	23365	Homo sapiens	Rho guanine nucleotide exchange factor 12(ARHGEF12)
279	VWF	7450	Homo sapiens	von Willebrand factor(VWF)
280	TMEM255B	348013	Homo sapiens	transmembrane protein 255B(TMEM255B)
281	MMP2	4313	Homo sapiens	matrix metallopeptidase 2(MMP2)
282	ITGA1	3672	Homo sapiens	integrin subunit alpha 1(ITGA1)
283	YWHAZ	7534	Homo sapiens	tyrosine 3-monooxygenase/tryptophan 5-monooxygenase activation protein zeta(YWHAZ)
284	TGFBR2	7048	Homo sapiens	transforming growth factor beta receptor 2(TGFBR2)
285	TBC1D1	23216	Homo sapiens	TBC1 domain family member 1(TBC1D1)
286	RCN1	5954	Homo sapiens	reticulocalbin 1(RCN1)
287	PTP4A3	11156	Homo sapiens	protein tyrosine phosphatase 4A3(PTP4A3)
288	COL6A2	1292	Homo sapiens	collagen type VI alpha 2 chain(COL6A2)
289	ADGRF5	221395	Homo sapiens	adhesion G protein-coupled receptor F5(ADGRF5)
290	IL3RA	3563	Homo sapiens	interleukin 3 receptor subunit alpha(IL3RA)
291	RBMS1	5937	Homo sapiens	RNA binding motif single stranded interacting protein 1(RBMS1)
292	ITGA6	3655	Homo sapiens	integrin subunit alpha 6(ITGA6)
293	GAPDH	2597	Homo sapiens	glyceraldehyde-3-phosphate dehydrogenase(GAPDH)
294	SHANK3	85358	Homo sapiens	SH3 and multiple ankyrin repeat domains 3(SHANK3)
295	ITGA9	3680	Homo sapiens	integrin subunit alpha 9(ITGA9)
296	LAMA5	3911	Homo sapiens	laminin subunit alpha 5(LAMA5)
297	RALA	5898	Homo sapiens	RAS like proto-oncogene A(RALA)
298	COL15A1	1306	Homo sapiens	collagen type XV alpha 1 chain(COL15A1)
299	ROCK2	9475	Homo sapiens	Rho associated coiled-coil containing protein kinase 2(ROCK2)
300	HDAC1	3065	Homo sapiens	histone deacetylase 1(HDAC1)
301	PON2	5445	Homo sapiens	paraoxonase 2(PON2)
302	LAMA4	3910	Homo sapiens	laminin subunit alpha 4(LAMA4)
303	NDUFB2	4708	Homo sapiens	NADH:ubiquinone oxidoreductase subunit B2(NDUFB2)
304	RRBP1	6238	Homo sapiens	ribosome binding protein 1(RRBP1)
305	FURIN	5045	Homo sapiens	furin, paired basic amino acid cleaving enzyme(FURIN)
306	SEMA3F	6405	Homo sapiens	semaphorin 3F(SEMA3F)
307	UACA	55075	Homo sapiens	uveal autoantigen with coiled-coil domains and ankyrin repeats(UACA)
308	THBS1	7057	Homo sapiens	thrombospondin 1(THBS1)
309	HSPD1	3329	Homo sapiens	heat shock protein family D (Hsp60) member 1(HSPD1)
310	DLL4	54567	Homo sapiens	delta like canonical Notch ligand 4(DLL4)
311	TMEM204	79652	Homo sapiens	transmembrane protein 204(TMEM204)
312	FYN	2534	Homo sapiens	FYN proto-oncogene, Src family tyrosine kinase(FYN)
313	CYYR1	116159	Homo sapiens	cysteine and tyrosine rich 1(CYYR1)
314	SH2B3	10019	Homo sapiens	SH2B adaptor protein 3(SH2B3)
315	MARCKSL1	65108	Homo sapiens	MARCKS like 1(MARCKSL1)
316	PPP1R14B	26472	Homo sapiens	protein phosphatase 1 regulatory inhibitor subunit 14B(PPP1R14B)
317	MYO10	4651	Homo sapiens	myosin X(MYO10)
318	SPRY4	81848	Homo sapiens	sprouty RTK signaling antagonist 4(SPRY4)
319	LAMB1	3912	Homo sapiens	laminin subunit beta 1(LAMB1)
320	HSPE1	3336	Homo sapiens	heat shock protein family E (Hsp10) member 1(HSPE1)
321	HNRNPAB	3182	Homo sapiens	heterogeneous nuclear ribonucleoprotein A/B(HNRNPAB)
322	ATOX1	475	Homo sapiens	antioxidant 1 copper chaperone(ATOX1)
323	FMNL3	91010	Homo sapiens	formin like 3(FMNL3)
324	FAM167B	84734	Homo sapiens	family with sequence similarity 167 member B(FAM167B)
325	MYO1B	4430	Homo sapiens	myosin IB(MYO1B)
326	MARCKS	4082	Homo sapiens	myristoylated alanine rich protein kinase C substrate(MARCKS)
327	TSPAN13	27075	Homo sapiens	tetraspanin 13(TSPAN13)
328	ABHD17A	81926	Homo sapiens	abhydrolase domain containing 17A, depalmitoylase(ABHD17A)
329	TSPAN18	90139	Homo sapiens	tetraspanin 18(TSPAN18)
330	MGAT4A	11320	Homo sapiens	alpha-1,3-mannosyl-glycoprotein 4-beta-N-acetylglucosaminyltransferase A(MGAT4A)
331	RAB13	5872	Homo sapiens	RAB13, member RAS oncogene family(RAB13)
332	SPRY1	10252	Homo sapiens	sprouty RTK signaling antagonist 1(SPRY1)
333	NECTIN2	5819	Homo sapiens	nectin cell adhesion molecule 2(NECTIN2)
334	SNTB2	6645	Homo sapiens	syntrophin beta 2(SNTB2)

## Sheet: Table5
	From	To	Species	Gene.Name
1	SERPINE2	5270	Homo sapiens	serpin family E member 2(SERPINE2)
2	ARL6IP1	23204	Homo sapiens	ADP ribosylation factor like GTPase 6 interacting protein 1(ARL6IP1)
3	GIMAP1	170575	Homo sapiens	GTPase, IMAP family member 1(GIMAP1)
4	ICAM2	3384	Homo sapiens	intercellular adhesion molecule 2(ICAM2)
5	FAM107A	11170	Homo sapiens	family with sequence similarity 107 member A(FAM107A)
6	GIMAP4	55303	Homo sapiens	GTPase, IMAP family member 4(GIMAP4)
7	MT1X	4501	Homo sapiens	metallothionein 1X(MT1X)
8	IFIT1	3434	Homo sapiens	interferon induced protein with tetratricopeptide repeats 1(IFIT1)
9	GIMAP7	168537	Homo sapiens	GTPase, IMAP family member 7(GIMAP7)
10	CLU	1191	Homo sapiens	clusterin(CLU)
11	IFIT3	3437	Homo sapiens	interferon induced protein with tetratricopeptide repeats 3(IFIT3)
12	IFI44L	10964	Homo sapiens	interferon induced protein 44 like(IFI44L)
13	IFIT2	3433	Homo sapiens	interferon induced protein with tetratricopeptide repeats 2(IFIT2)
14	ZFP36	7538	Homo sapiens	ZFP36 ring finger protein(ZFP36)
15	MT2A	4502	Homo sapiens	metallothionein 2A(MT2A)
16	TNFSF10	8743	Homo sapiens	TNF superfamily member 10(TNFSF10)
17	CYP1B1	1545	Homo sapiens	cytochrome P450 family 1 subfamily B member 1(CYP1B1)
18	WLS	79971	Homo sapiens	Wnt ligand secretion mediator(WLS)
19	TPD52	7163	Homo sapiens	tumor protein D52(TPD52)
20	GABARAPL1	23710	Homo sapiens	GABA type A receptor associated protein like 1(GABARAPL1)
21	RSAD2	91543	Homo sapiens	radical S-adenosyl methionine domain containing 2(RSAD2)
22	TMEM178A	130733	Homo sapiens	transmembrane protein 178A(TMEM178A)
23	PHGR1	644844	Homo sapiens	proline, histidine and glycine rich 1(PHGR1)
24	ZFYVE21	79038	Homo sapiens	zinc finger FYVE-type containing 21(ZFYVE21)
25	LIFR	3977	Homo sapiens	LIF receptor subunit alpha(LIFR)
26	CLDN5	7122	Homo sapiens	claudin 5(CLDN5)
27	COL8A1	1295	Homo sapiens	collagen type VIII alpha 1 chain(COL8A1)
28	TXNIP	10628	Homo sapiens	thioredoxin interacting protein(TXNIP)
29	SERPING1	710	Homo sapiens	serpin family G member 1(SERPING1)
30	KCTD12	115207	Homo sapiens	potassium channel tetramerization domain containing 12(KCTD12)
31	CARD16	114769	Homo sapiens	caspase recruitment domain family member 16(CARD16)
32	STEAP1	26872	Homo sapiens	STEAP family member 1(STEAP1)
33	PFN2	5217	Homo sapiens	profilin 2(PFN2)
34	MT1E	4493	Homo sapiens	metallothionein 1E(MT1E)
35	LY6E	4061	Homo sapiens	lymphocyte antigen 6 family member E(LY6E)
36	MEG3	55384	Homo sapiens	maternally expressed 3(MEG3)
37	LTBP4	8425	Homo sapiens	latent transforming growth factor beta binding protein 4(LTBP4)
38	ITPR2	3709	Homo sapiens	inositol 1,4,5-trisphosphate receptor type 2(ITPR2)
39	ADRB2	154	Homo sapiens	adrenoceptor beta 2(ADRB2)
40	FBLN2	2199	Homo sapiens	fibulin 2(FBLN2)
41	PLAC9	219348	Homo sapiens	placenta associated 9(PLAC9)
42	PDGFD	80310	Homo sapiens	platelet derived growth factor D(PDGFD)
43	TSPAN7	7102	Homo sapiens	tetraspanin 7(TSPAN7)
44	TSPAN2	10100	Homo sapiens	tetraspanin 2(TSPAN2)
45	IGHA1	3493	Homo sapiens	immunoglobulin heavy constant alpha 1(IGHA1)
46	IGHA2	3494	Homo sapiens	immunoglobulin heavy constant alpha 2 (A2m marker)(IGHA2)
47	HLA-DRB5	3127	Homo sapiens	major histocompatibility complex, class II, DR beta 5(HLA-DRB5)
48	JUN	3725	Homo sapiens	Jun proto-oncogene, AP-1 transcription factor subunit(JUN)
49	CAV2	858	Homo sapiens	caveolin 2(CAV2)
50	GADD45A	1647	Homo sapiens	growth arrest and DNA damage inducible alpha(GADD45A)
51	CAV1	857	Homo sapiens	caveolin 1(CAV1)
52	CYBRD1	79901	Homo sapiens	cytochrome b reductase 1(CYBRD1)
53	ISG15	9636	Homo sapiens	ISG15 ubiquitin like modifier(ISG15)
54	SNHG7	84973	Homo sapiens	small nucleolar RNA host gene 7(SNHG7)
55	BMX	660	Homo sapiens	BMX non-receptor tyrosine kinase(BMX)
56	BST2	684	Homo sapiens	bone marrow stromal cell antigen 2(BST2)
57	MAFB	9935	Homo sapiens	MAF bZIP transcription factor B(MAFB)
58	AAK1	22848	Homo sapiens	AP2 associated kinase 1(AAK1)
59	CPE	1363	Homo sapiens	carboxypeptidase E(CPE)
60	FXYD6	53826	Homo sapiens	FXYD domain containing ion transport regulator 6(FXYD6)
61	CYSTM1	84418	Homo sapiens	cysteine rich transmembrane module containing 1(CYSTM1)
62	CD320	51293	Homo sapiens	CD320 molecule(CD320)
63	BTG2	7832	Homo sapiens	BTG anti-proliferation factor 2(BTG2)
64	CLIC3	9022	Homo sapiens	chloride intracellular channel 3(CLIC3)
65	ELN	2006	Homo sapiens	elastin(ELN)
66	FHL1	2273	Homo sapiens	four and a half LIM domains 1(FHL1)
67	HMGB2	3148	Homo sapiens	high mobility group box 2(HMGB2)
68	ADIRF	10974	Homo sapiens	adipogenesis regulatory factor(ADIRF)
69	HSPB1	3315	Homo sapiens	heat shock protein family B (small) member 1(HSPB1)
70	CLEC14A	161198	Homo sapiens	C-type lectin domain containing 14A(CLEC14A)
71	NENF	29937	Homo sapiens	neudesin neurotrophic factor(NENF)
72	PCSK5	5125	Homo sapiens	proprotein convertase subtilisin/kexin type 5(PCSK5)
73	JCHAIN	3512	Homo sapiens	joining chain of multimeric IgA and IgM(JCHAIN)
74	TMEM100	55273	Homo sapiens	transmembrane protein 100(TMEM100)
75	ALDH2	217	Homo sapiens	aldehyde dehydrogenase 2 family member(ALDH2)
76	MDK	4192	Homo sapiens	midkine(MDK)
77	HEY2	23493	Homo sapiens	hes related family bHLH transcription factor with YRPW motif 2(HEY2)
78	TIMP3	7078	Homo sapiens	TIMP metallopeptidase inhibitor 3(TIMP3)
79	HLA-DPA1	3113	Homo sapiens	major histocompatibility complex, class II, DP alpha 1(HLA-DPA1)
80	TSC22D1	8848	Homo sapiens	TSC22 domain family member 1(TSC22D1)
81	ANXA3	306	Homo sapiens	annexin A3(ANXA3)
82	DUSP1	1843	Homo sapiens	dual specificity phosphatase 1(DUSP1)
83	GPX3	2878	Homo sapiens	glutathione peroxidase 3(GPX3)
84	PLLP	51090	Homo sapiens	plasmolipin(PLLP)
85	EMP2	2013	Homo sapiens	epithelial membrane protein 2(EMP2)
86	SSTR1	6751	Homo sapiens	somatostatin receptor 1(SSTR1)
87	EMP3	2014	Homo sapiens	epithelial membrane protein 3(EMP3)
88	GCHFR	2644	Homo sapiens	GTP cyclohydrolase I feedback regulator(GCHFR)
89	PLCB4	5332	Homo sapiens	phospholipase C beta 4(PLCB4)
90	PPDPF	79144	Homo sapiens	pancreatic progenitor cell differentiation and proliferation factor(PPDPF)
91	GAS6	2621	Homo sapiens	growth arrest specific 6(GAS6)
92	CEBPB	1051	Homo sapiens	CCAAT enhancer binding protein beta(CEBPB)
93	PKN3	29941	Homo sapiens	protein kinase N3(PKN3)
94	FGL2	10875	Homo sapiens	fibrinogen like 2(FGL2)
95	SEMA3G	56920	Homo sapiens	semaphorin 3G(SEMA3G)
96	IFI6	2537	Homo sapiens	interferon alpha inducible protein 6(IFI6)
97	HSD17B12	51144	Homo sapiens	hydroxysteroid 17-beta dehydrogenase 12(HSD17B12)
98	LTC4S	4056	Homo sapiens	leukotriene C4 synthase(LTC4S)
99	HSD17B11	51170	Homo sapiens	hydroxysteroid 17-beta dehydrogenase 11(HSD17B11)
100	PDLIM3	27295	Homo sapiens	PDZ and LIM domain 3(PDLIM3)
101	IGKC	3514	Homo sapiens	immunoglobulin kappa constant(IGKC)
102	ABI3BP	25890	Homo sapiens	ABI family member 3 binding protein(ABI3BP)
103	CKB	1152	Homo sapiens	creatine kinase B(CKB)
104	APOL3	80833	Homo sapiens	apolipoprotein L3(APOL3)
105	PPP1R14A	94274	Homo sapiens	protein phosphatase 1 regulatory inhibitor subunit 14A(PPP1R14A)
106	CD74	972	Homo sapiens	CD74 molecule(CD74)
107	GSN	2934	Homo sapiens	gelsolin(GSN)
108	MX2	4600	Homo sapiens	MX dynamin like GTPase 2(MX2)
109	MX1	4599	Homo sapiens	MX dynamin like GTPase 1(MX1)
110	AKR1C3	8644	Homo sapiens	aldo-keto reductase family 1 member C3(AKR1C3)
111	CDC42BPA	8476	Homo sapiens	CDC42 binding protein kinase alpha(CDC42BPA)
112	SULF1	23213	Homo sapiens	sulfatase 1(SULF1)
113	FABP1	2168	Homo sapiens	fatty acid binding protein 1(FABP1)
114	PIK3IP1	113791	Homo sapiens	phosphoinositide-3-kinase interacting protein 1(PIK3IP1)
115	NFIA	4774	Homo sapiens	nuclear factor I A(NFIA)
116	CAPZA2	830	Homo sapiens	capping actin protein of muscle Z-line subunit alpha 2(CAPZA2)
117	CFAP36	112942	Homo sapiens	cilia and flagella associated protein 36(CFAP36)
118	PDCD4	27250	Homo sapiens	programmed cell death 4(PDCD4)

## Sheet: Table6
Genelist
ADAMTS9
APLNR
AQP1
CDH5
COL4A2
CTNNB1
ENG
ETS1
HIF1A
HSPG2
ITGB1
KDR
RGCC
RHOJ
SERPINE1
SPARC
STAB1
THBS1
