# Supplementary material for: Single‐cell transcriptomics reveals antigen‐presenting capacity and therapeutic resistance potential of immunomodulatory endothelial cells in colorectal cancer
Source: Immun Inflamm Dis. 2024 Jun 14;12(6):e1311. doi: 10.1002/iid3.1311 (PMC11177288; doi:10.1002/iid3.1311)
Supplement: Supplementary file 3 — Supporting information. [file IID3-12-e1311-s005.zip › Supplementary Table 8.xlsx]

## Sheet: List of Supplementary Tables 8
	List of Supplementary Tables 8	content
	gene signatures	The genes involved in the deconvolution process
	Signature matrix file	Reference Signature Matrix File based on single-cell data

## Sheet: Signature matrix file
NAME	Fb	Mu	ECKDRIGFBP3	ECACKR1	ECKDRESM1	SMC	ECTFF3	ECSTMN1	ECMu
A1BG	132.692	175.401	1	1	1	62.4027	60.6687	76.8072	81.5094
ABCA1	118.561	1	1	1	1	113.24	1	1	57.9551
ABCC9	1	249.676	1	1	1	1	1	1	140.378
ABCD4	57.0506	1	132.605	193.399	147.183	1	243.164	81.7566	100.07
ABCG1	1	1	140.847	106.275	124.976	1	248.463	1	125.852
ABI3	1	1	227.247	218.857	237.775	1	126.836	151.097	167.123
ABLIM1	1	1	301.016	349.583	179.051	1	254.838	93.7562	179.162
ABTB1	58.069	142.85	90.9302	52.6405	62.4449	1	1	44.0221	96.4164
AC011526.1	1	1	544.647	717.37	727.154	1	330.055	570.197	431.567
AC013461.1	110.385	268.021	1	1	1	317.613	1	68.1973	90.3507
AC068491.1	96.342	528.13	427.689	102.548	447.765	1	184.743	357.972	545.41
ACAN	1	247.788	1	1	1	1	1	1	1
ACE	1	1	341.463	1	258.645	1	1	1	175.949
ACKR1	1	1	1	6636.6	1	1	1	525.314	1
ACKR3	133.412	89.9733	115.304	196.87	312.468	1	620.323	129.89	80.2561
ACO1	90.0875	1	1	1	1	1	146.493	77.4156	44.8982
ACTA2	2268.15	9489.5	1	1	1	11590.3	1	2226.28	2729.45
ACTG2	239.469	481.999	1	1	1	6272.44	1	230.035	1
ACVR1	82.0789	59.0312	1	1	1	104.212	1	39.032	45.9386
ACVRL1	121.925	72.4636	620.55	579.71	624.729	1	335.427	355.619	441.705
ADAM10	91.0332	98.3452	231.143	209.158	281.983	1	610.883	182.32	175.942
ADAM12	198.711	68.8865	1	1	1	1	1	110.056	1
ADAM15	1	1	1012.45	868.552	587.443	1	257.082	534.161	406.989
ADAMTS1	189.332	840.302	1171.14	605.702	443.314	288.877	1	458.958	831.413
ADAMTS12	113.07	112.483	1	1	1	1	1	98.5843	71.7453
ADAMTS2	204.286	143.543	1	1	1	1	1	106.654	95.3095
ADAMTS4	87.8989	626.37	300.883	143.069	282.825	1	172.76	249.371	587.28
ADAMTS6	79.8411	1	385.834	173.145	148.753	197.444	299.911	95.4793	58.4599
ADAMTS9	1	221.145	532.254	563.914	540.991	1	321.187	330.525	399.792
ADAP2	1	190.974	1	1	1	1	1	1	150.272
ADARB1	1	1	146.98	76.4131	115.92	1	1	63.9292	77.892
ADCY3	1	211.148	1	1	1	1	1	65.7338	168.231
ADCY4	1	1	339.9	308.286	242.169	1	209.442	72.4661	202.432
ADD3	223.875	101.765	116.273	99.1154	205.361	1	897.855	164.24	177.241
ADGRF5	1	328.004	1099.2	247.273	763.255	1	286.551	387.762	728.573
ADGRG1	1	1	220.813	154.834	216.563	1	1	131.757	140.292
ADGRL2	55.5155	72.4657	69.1294	220.791	271.199	1	1	159.455	108.033
ADGRL4	1	1	1391.03	996.751	1322.64	1	254.978	527.543	809.849
ADIRF	173.418	4341.29	286.548	1858.42	176.367	688.839	2763.2	459.012	2019.38
ADM	472.451	1	1	85.7352	242.492	231.924	472.601	156.11	153.091
AEBP1	1642.23	746.372	58.3514	80.7179	96.1249	988.012	260.075	405.752	159.581
AFAP1L1	1	1	146.918	101.004	278.213	1	256.731	136.42	126.506
AFAP1L2	1	100.239	1	1	1	1	1	1	66.5767
AGPAT1	69.6628	64.384	219.465	86.5204	109.938	1	118.034	109.443	154.728
AGT	373.077	1	1	1	1	1	1	1	1
AKAP12	234.848	266.2	1	206.136	1	415.951	2257.52	122.912	163.567
ALDH1A3	245.068	1	1	1	1	1	1	1	1
ANGPT2	1	553.89	156.041	149.361	747	1	1311.2	366.535	570.877
ANO1	1	162.394	1	1	1	1	1	1	81.1431
ANTXR1	587.52	226.636	1	1	1	558.151	1	117.883	127.551
ANTXR2	154.715	64.9839	1	1	55.8133	249.786	150.44	73.7824	42.04
ANXA6	313.164	556.355	86.4496	168.556	183.229	480.294	1	431.102	258.046
AOC3	1	189.934	1	1	1	303.709	1	1	94.1354
APBB2	1	73.1792	181.319	118.799	134.385	1	1	81.9763	135.693
APCDD1	116.389	75.3037	69.57	1	96.1244	131.137	1	109.41	94.7682
APLNR	1	1	231.826	1039.09	1096.78	1	1	530.31	318.704
APOD	746.815	1	1	1	1	1	170.679	1	76.4723
APOE	1621.14	442.337	1	1	1	521.36	1	107.679	221.562
APOL3	1	1	165.466	125.287	81.4731	1	386.042	82.7474	159.429
APOLD1	1	309.571	795.446	384.304	537.278	1	549.815	251.094	960.321
AQP1	1	1	1951.24	1958.46	1145.82	72.2461	134.502	271.562	1214.79
ARAP3	1	1	147.418	88.9794	128.977	1	68.7261	60.4117	67.0122
ARHGAP10	1	103.802	1	1	1	74.7804	1	48.8517	60.5723
ARHGAP15	1	298.014	1	1	1	1	1	1	196.25
ARHGAP18	65.0451	57.921	116.101	114.03	358.579	1	107.103	160.16	169.801
ARHGAP23	1	1	126.67	144.536	141.319	1	135.025	118.84	82.3973
ARHGAP29	1	310.606	765.077	564.568	965.476	1	1280.25	471.71	731.995
ARHGAP31	1	1	161.422	116.164	114.024	1	1	49.5467	102.963
ARHGAP42	1	109.02	1	1	1	1	1	1	55.9092
ARHGEF15	1	1	198.922	183.691	220.469	1	1	82.8908	136.587
ARHGEF17	51.2673	292.829	1	1	1	100.316	1	63.9149	217.888
ARHGEF7	1	139.288	142.058	125.505	184.078	1	229.051	128.881	179.12
ARL15	1	1	576.419	69.0605	107.707	1	117.058	1	177.727
ARL4A	86.0524	91.8913	391.112	1042.43	275.571	86.3834	1477.97	209.892	200.173
ARMCX1	80.1442	91.6984	1	1	1	116.452	46.0259	1	87.497
ARMCX2	80.6041	55.9679	71.7665	1	1	103.344	1	1	27.271
ASAP2	1	91.2143	162.026	74.8598	139.583	1	62.6788	106.368	101.244
ASPN	651.251	757.25	1	1	1	218.104	1	1	260.911
ATP11A	1	1	170.955	115.963	147.509	1	231.327	59.2273	107.42
ATP11C	1	1	135.239	132.133	97.187	1	173.761	90.2517	79.0151
ATP8B1	1	70.8595	178.649	202.237	105.311	1	1	53.387	84.529
AVPR1A	1	150.135	1	1	1	1	1	1	85.6809
AXL	271.374	484.929	1	1	1	216.932	1	139.675	273.649
B3GNT2	48.2644	207.164	102.155	71.1791	55.9502	1	78.5194	105.026	138.514
BACE1	75.0359	48.6361	1	1	1	1	1	60.2865	51.9562
BAG2	97.7372	84.8638	1	1	1	254.965	1	1	1
BASP1	400.264	105.104	1	1	1	117.748	1	103.435	106.603
BATF3	1	100.456	1	1	1	1	1	53.7414	66.3436
BCAM	1	394.655	897.062	625.801	523.893	1	248.308	222.029	566.491
BCAT1	115.198	1	1	78.8499	122.689	1	90.12	121.543	1
BCL6B	1	1	211.03	156.345	255.976	1	179.145	94.8972	135.072
BCR	1	1	158.006	195.037	176.174	1	116.639	82.0493	90.1948
BICC1	235.519	1	1	1	1	1	1	55.4818	1
BMP4	263.973	1	1	1	1	71.759	1	80.7945	39.2758
BNC2	134.772	1	1	112.762	1	125.844	1	45.7622	1
BPGM	97.7829	1	97.044	63.6816	67.626	110.468	1	65.2342	58.0177
BTBD3	1	1	89.3275	98.1691	115.895	1	126.688	57.1828	94.8531
C10orf10	274.383	628.604	1498.66	495.715	367.38	249.07	584.431	84.9382	407.526
C10orf128	1	1	148.23	198.191	65.3323	1	1	1	83.5135
C11orf96	2193.52	4085.01	197.959	155.715	254.992	1809.02	215.061	588.639	2083.22
C1QTNF1	85.1793	353.256	1	1	1	1	1	52.307	138.637
C1QTNF6	100.444	94.3525	1	1	1	1	1	115.299	54.2907
C1R	2502.17	1134.53	77.1567	167.61	1	2269.84	402.095	529.906	403.827
C1S	2766.68	836.98	1	1	1	2662.78	139.521	425.203	293.978
C1orf54	73.6017	272.051	603.378	701.565	938.258	1	1	446.054	491.195
C2	236.808	97.3638	1	1	1	173.6	1	61.5389	59.8233
C20orf27	61.3801	385.287	1	68.2676	1	57.1131	71.5134	135.922	342.081
C3	1069.7	1	1	1	1	214.896	1	1	1
C4orf32	1	126.423	202.109	321.326	151.426	1	114.69	136.16	248.475
CABIN1	55.8806	112.785	1	1	1	1	1	70.119	67.9136
CACNA1H	1	111.592	1	1	1	1	1	1	55.4776
CALCRL	1	1	776.431	1087.09	931.973	1	583.599	400.2	317.33
CAMK2N1	134.449	371.033	1	1	1	176.075	1	73.3217	247.367
CARD8	1	1	194.674	216.127	228.164	1	236.583	149.317	145.87
CASKIN2	1	1	191.454	80.1897	156.111	1	79.8247	83.5601	134.289
CASP10	1	1	131.79	101.439	93.906	1	83.2859	40.1145	76.6225
CBR1	163.089	181.938	1	1	1	161.138	1	131.484	135.819
CCDC102B	1	475.333	1	1	1	1	86.1119	109.646	213.406
CCDC3	1	353.446	388.757	160.257	149.874	1	1	203.884	227.197
CCDC69	1	1	126.42	377.017	97.4287	88.0287	121.437	100.548	98.0301
CCDC71L	205.694	74.4664	1	1	1	282.086	152.238	87.5868	49.8356
CCDC80	1568.88	307.725	1	1	1	431.797	366.14	260.031	77.9161
CCL11	1588.24	1	1	1	1	1	1	1	1
CCND1	176.35	211.855	145.46	159.443	545.551	1	486.142	349.481	391.174
CD109	47.9762	1	146.373	244.336	165.234	80.811	1	130.976	54.8392
CD200	1	1	156.134	226.117	314.839	1	408.34	129.617	152.03
CD248	252.649	445.676	1	1	1	1	1	174.251	257.608
CD302	95.8526	71.7988	1	73.4596	1	1	100.907	1	69.7554
CD320	58.9007	1	1650.42	589.45	382.925	72.5485	248.437	392.286	1439.67
CD34	1	1	1385.53	623.921	1254.31	1	397.345	478.842	797.737
CD36	1	403.572	775.063	1	1	1	204.493	1	1462.28
CD40	69.2582	103.137	188.294	162.624	210.519	1	1	149.874	162.037
CD82	226.63	73.8775	1	1	1	171.6	95.6225	142.051	36.0413
CD93	1	1	1881.23	1432.33	2002.93	1	363.599	1053.25	917.665
CDA	1	1	195.749	181.992	201.728	1	60.4111	101.664	96.6112
CDC42EP3	78.8517	1	330.887	463.003	284.022	300.33	1	176.991	314.558
CDC42EP5	125.919	120.403	193.083	246.846	268.262	1	487.57	164.951	201.354
CDH11	546.803	209.779	1	1	1	402.415	1	154.455	71.0418
CDH13	85.8673	102.036	177.288	179.439	570.526	1	117.262	370.694	139.851
CDH5	1	1	1141	692.968	894.26	1	485.912	362.332	631.872
CDH6	1	311.158	1	1	1	1	1	1	208.055
CDK17	1	1	181.632	115.779	145.812	1	107.998	72.4853	100.011
CEBPB	1326.2	1100.39	104.452	114.981	86.7798	1117.93	261.423	332.55	413.512
CEP170	70.3786	1	100.474	97.2508	131.741	1	121.321	105.818	69.2748
CEP68	1	1	187.344	167.969	146.675	1	183.025	76.5575	130.409
CERCAM	392.83	156.637	1	1	1	112.857	1	160.704	74.2748
CFAP20	82.0665	67.1283	245.569	191.369	353.478	1	80.6102	159.282	324.249
CFD	2903.45	1	1	1	1	870.388	1	1	1
CFI	119.038	60.7534	256.167	358.14	137.941	1	285.529	104.299	124.651
CHI3L1	627.315	1	1	1	1	1	1	1	1
CHN1	132.546	414.894	55.5678	110.935	1	1	1	219.956	171.418
CHPF	314.436	103.692	1	1	1	137.909	1	116.016	43.8912
CLDN15	1	1	156.478	155.967	83.8247	1	1	1	73.0939
CLDN5	1	1	3776.86	2519.88	1138.44	1	3030.76	358.314	2544.05
CLEC11A	684.416	338.498	1	1	1	107.794	1	302.767	128.339
CLEC14A	1	1	1587.49	969.587	1031.74	1	217.301	454.198	701.496
CLEC1A	1	1	113.5	142.784	85.024	1	1	1	68.142
CLIC2	1	1	201.27	238.155	137.862	1	295.791	58.9077	102.285
CLMN	1	188.065	1	1	1	1	1	1	109.609
CLMP	253.341	1	1	1	1	255.841	1	61.4935	1
CLU	739.767	1	328.218	1353.65	1	856.593	1126.63	1	1
CMTM3	261.938	83.7021	1	89.2035	151.929	115.74	281.404	150.376	120.311
CNKSR3	1	1	83.1832	383.483	92.7453	71.9334	531.602	67.8589	1
CNN1	144.814	265.911	1	1	1	2323.48	1	133.914	1
CNN2	308.323	151.836	78.8936	78.7392	118.437	225.291	1	266.809	102.79
CNPY4	96.7807	64.2879	1	1	50.5416	57.1909	1	78.2993	57.5487
COA3	115.693	88.4109	1	1	1	62.7436	179.862	102.931	45.8782
COBLL1	1	145.327	77.826	1	1	1	1	1	67.7795
COL10A1	366.613	1	1	1	1	1	1	1	1
COL11A1	324.943	1	1	1	1	1	1	1	1
COL12A1	1337.31	377.104	1	1	259.588	418.208	1	656.523	158.785
COL14A1	437.47	540.646	1	1	1	118.849	1	85.4049	149.491
COL15A1	305.754	442.277	1389.46	1925.44	3186.1	141.219	1	1835.88	1086.04
COL16A1	211.763	1	1	1	1	107.966	1	58.4685	1
COL1A1	20830.8	6770.28	1	1	1	4173.51	122.876	8711.73	2043.02
COL1A2	16423.1	5730.5	1	1	1	4599.88	168.56	5928.03	1989.66
COL3A1	16527.6	5222.9	1	1	1	6214.74	1	6217.71	1714.14
COL5A1	1264.32	508.69	1	1	1	371.701	1	602.918	253.396
COL5A2	1513.14	1019.17	1	116.456	71.8945	642.267	186.791	930.516	459.954
COL5A3	75.1866	294.022	1	1	1	1	1	147.741	192.945
COL6A1	2693.34	1754.06	71.8952	223.699	296.258	1149.41	96.4714	1535.99	728.065
COL6A3	3026.74	979.537	1	1	1	914.73	1	1216.02	390.19
COL7A1	247.685	1	1	1	1	1	1	117.757	1
COL8A1	487.226	1	1	1	1	287.22	1	1	1
COPZ2	172.364	79.1542	1	1	1	131.994	1	100.072	65.1773
COX4I2	1	581.612	1	1	1	1	1	1	453.512
CPD	76.4804	59.4347	139.23	301.638	145.156	1	118.126	125.522	98.2712
CPE	200.674	929.339	1	848.154	1	82.5848	1	117.026	511.671
CPLX1	1	1	137.476	220.413	161.869	1	1	51.588	95.6894
CPM	1	360.409	101.256	1	1	1	1	1	363.534
CPNE2	1	49.5248	232.779	141.115	219.526	1	54.1686	112.504	206.204
CPNE8	46.489	1	188.655	105.224	94.4096	1	152.757	43.4739	112.307
CPT1A	1	1	95.1017	103.096	99.1469	1	77.6067	84.3747	65.8914
CPXM1	150.491	60.1537	1	1	1	1	1	57.5355	1
CPXM2	1	1	102.15	202.054	87.9488	105.853	1	55.3451	1
CRABP2	254.514	1	1	1	1	1	1	1	1
CREB3L1	153.427	1	1	1	1	98.0854	1	72.4757	1
CRIP1	89.1664	1116.85	274.408	231.601	221.045	1	101.877	427.011	317.375
CRISPLD2	436.849	795.921	1	1	1	410.07	1	191.343	485.713
CRYAB	570.946	591.475	1	1	1	1686.53	1	116.816	154.726
CRYBG3	69.0847	1	239.537	117.116	117.086	100.891	1	55.4965	114.589
CSF1	109.511	68.7485	1	1	1	100.36	1	59.444	54.854
CSF2RB	1	1	107.238	360.307	88.6895	1	1	67.0306	70.59
CSGALNACT1	1	1	149.76	146.247	191.069	1	176.985	100.811	109.793
CSGALNACT2	116.284	58.4052	1	1	1	140.828	1	68.7449	35.3416
CSPG4	1	316.13	1	1	1	1	1	102.271	147.714
CSRP1	384.782	802.948	271.005	227.299	248.258	2340.9	112.725	418.555	305.723
CSRP2	82.9743	1332.25	139.882	333.946	125.931	380.294	177.573	409.495	516.397
CTDSPL	99.896	63.0526	1	1	1	134.311	140.609	100.742	63.6132
CTHRC1	2392.59	134.456	86.5331	568.753	538.972	440.637	666.657	856.175	145.181
CTSC	1049.07	713.618	200.589	337.23	101.274	997.291	1	567.167	546.542
CTSK	1675.72	146.055	1	1	1	453.124	1	290.3	89.1327
CTTNBP2NL	47.056	1	294.719	200.594	167.008	73.3504	149.026	99.64	143.827
CXCL1	2148.18	1	1	1	1	200.235	925.371	950.158	1
CXCL12	349.499	1	1604.93	1	745.439	1	1	291.238	677.795
CXCL14	7515.98	1	1	1	1	5392.85	1	1881.43	1
CXorf36	1	1	340.331	688.088	552.985	1	618.331	298.736	287.786
CYBRD1	298.745	165.369	61.2258	61.454	1	235.418	1	87.7016	99.7646
CYGB	392.124	539.509	1	1	1	1	1	220.868	482.869
CYTOR	189.762	895.612	459.727	154.322	536.557	1	240.123	673.664	936.567
CYYR1	1	1	799.809	490.32	443.019	1	1	201.251	422
DAAM2	1	155.943	1	1	1	1	1	1	125.075
DCBLD1	138.801	65.6653	1	1	1	1	1	65.1059	58.5571
DCN	8033.73	342.973	1	1	1	1995.16	1	1273.69	91.4862
DDR2	309.861	281.751	1	1	1	474.478	1	112.829	186.738
DGKH	51.6693	129.702	129.252	116.968	265.096	1	162.179	130.99	172.113
DHRS7B	48.3292	59.3078	194.558	85.886	83.5415	1	1	85.7782	106.406
DKK3	481.322	494.227	1	1	1	246.269	463.181	306.243	176.232
DLL4	1	1	444.75	1	253.189	1	141.175	68.039	165.672
DMD	1	131.166	1	1	1	201.247	1	1	109.082
DMKN	211.554	1	1	1	1	1	1	1	1
DNM3OS	82.338	1	1	60.6333	74.6209	106.498	1	78.1965	45.5417
DOCK4	1	1	114.909	130.369	194.538	1	111.692	68.0814	108.156
DOCK6	1	66.1482	251.451	179.969	362.057	1	301.542	192.803	193.394
DOCK9	1	1	472.461	333.18	422.836	1	257.653	173.686	285.929
DPT	470.39	1	1	1	1	1	1	1	1
DRAM1	127.492	1	74.3877	1	1	73.3251	1	70.4398	43.4364
DSEL	93.4877	1	1	1	1	97.2488	1	1	1
DUSP14	81.9619	191.72	47.5281	1	63.9963	1	1	87.7776	139.773
DUSP23	107.223	98.1117	293.272	1516.63	295.342	119.06	217.614	380.55	222.862
DUSP6	108.368	1	555.022	538.198	609.685	1	697.158	310.372	336.439
DUT	371.099	434.69	430.285	448.607	455.22	347.747	331.706	1697.17	462.31
DYSF	1	1	131.534	195.178	402.713	1	189.505	227.896	118.884
EBF1	1	442.748	105.168	138.171	72.0294	1	121.221	78.3625	352.972
ECE1	79.1596	226.837	481.235	538.524	448.04	1	197.69	417.045	281.228
ECM1	414.613	217.111	1	1	1	128.155	1	199.291	65.107
ECM2	57.7184	205.781	1	1	1	1	1	1	105.939
ECSCR	1	1	790.806	980.774	755.093	1	891.751	488.821	492.421
ECSCR.1	1	1	342.019	450.355	352.623	1	1426.6	241.79	118.653
EDIL3	247.318	144.776	1	1	139.018	445.129	1	122.072	91.9662
EDN1	1	1	629.628	495.635	347.205	1	410.618	109.487	212.943
EDNRA	98.5483	479.095	1	1	1	1	1	102.778	261.12
EFEMP1	491.307	1	1	282.276	1	245.907	3272.33	124.059	1
EFEMP2	627.143	349.487	97.3991	1	94.9937	413.058	116.712	302.306	228.513
EFHD1	1	254.6	1	1	1	1	1	1	130.306
EFNA1	1	1	595.419	166.171	453.623	1	436.651	125.243	279.3
EFNB1	59.0504	1	136.413	100.454	236.813	1	1	133.543	127.385
EFNB2	1	1	1183.39	133.482	373.609	1	138.385	120.636	389.006
EGFL6	73.6012	357.896	1	1	1	1	1	102.901	125.749
EGFL7	1	1	1659.54	1268.01	1666.36	1	2120.82	690.022	971.398
EGFLAM	1	147.448	1	1	1	1	1	1	90.3377
EHD4	1	1	393.373	447.166	604.482	1	140.51	307.239	398.838
ELMO1	1	1	260.245	240.999	191.652	1	145.483	105.18	164.55
ELN	270.852	126.092	304.436	1	1	240.447	295.667	1	39.9239
EMCN	1	1	884.014	658.957	715.348	1	292.25	252.159	501.361
EMILIN1	924.679	322.258	1	1	1	853.55	294.97	413.083	91.5489
EML3	41.6687	1	133.319	139.028	134.306	1	100.531	81.1715	109.036
EMP3	979.484	526.513	462.131	341.536	198.891	623.883	1	860.001	379.815
ENAH	221.796	281.782	88.7833	102.506	56.1088	475.79	1	175.736	176.104
ENC1	194.839	63.4866	1	1	1	90.8193	1	92.5423	39.7899
ENG	182.526	208.135	2061.77	2272.49	2561.83	1	695.078	1360.37	1063.9
ENPEP	1	231.284	1	1	1	1	1	1	118.9
ENPP2	1	1	1271.98	309.893	139.233	1	1	1	989.856
ENTPD1	72.0765	200.732	457.254	819.107	443.974	83.6372	1	385.034	215.213
EOGT	1	61.5378	141.789	90.3944	122.959	1	1	86.9254	96.5166
EPAS1	210.851	838.994	2017.59	1240.36	898.622	1	258.267	633.162	1537.62
EPB41L1	1	116.421	1	1	1	1	1	1	121.934
EPB41L2	234.081	200.194	83.5509	1	76.465	113.727	348.733	174.285	216.394
EPB41L4A	1	1	97.4853	166.154	91.9527	1	45.981	61.2525	89.756
EPHB4	1	1	220.946	272.466	196.125	1	213.083	133.386	139.38
EPS8	119.394	635.613	141.035	144.649	1	130.626	1	137.721	450.624
ERG	1	1	226.37	295.212	277.555	1	221.415	136.774	174.367
ERRFI1	299.623	231.389	1	84.5838	1	147.474	72.4495	135.687	42.3705
ESAM	1	303.718	1326.29	620.356	1153.2	1	70.8689	615.794	889.382
EVA1A	112.444	1	1	1	1	1	1	89.9835	1
EVA1C	1	1	201.94	208.825	1	1	1	1	109.653
EXOC6	1	1	221.602	185.255	1	1	173.348	1	113.529
EXTL2	79.3179	57.1483	1	1	1	92.3167	1	65.8801	50.0056
F11R	1	1	252.676	128.394	121.016	1	197.296	1	80.2492
F2RL3	1	1	341.076	237.084	500.946	1	558.279	94.3308	307.318
F3	773.755	162.765	1	1	1	124.99	1	287.371	49.8084
FABP5	322.476	399.841	3445.94	2563.87	1606.9	1	6357.64	827.65	3790.95
FADS1	91.839	73.9299	79.0024	1	93.9426	1	1	160.828	71.6939
FAM107A	1	1	483.062	205.778	69.968	1	1	1	420.564
FAM110D	1	1	200.088	200.656	133.164	1	1	81.5579	239.982
FAM13C	1	215.32	75.975	1	1	1	1	1	167.139
FAM162B	1	240.116	1	1	1	1	74.1244	1	216.898
FAM167B	1	1	552.398	1113.83	946.462	1	1	724.856	493.635
FAM171A1	1	1	66.0775	221.765	84.2467	1	137.882	60.5552	35.0794
FAM198B	168.277	1	470.023	573.407	526.307	1	83.8783	240.583	213.328
FAM20C	222.206	138.192	1	1	1	204.08	1	99.5694	65.1798
FAM229B	99.7045	54.3926	1	1	1	72.6455	96.5578	72.1426	60.0011
FAM43A	1	1	202.6	308.094	374.948	1	381.075	196.211	279.427
FAM46A	240.684	191.159	1	1	1	144.984	1	83.67	98.6469
FAM89A	1	1	230.305	95.8797	71.6303	1	159.653	44.0331	110.053
FAM92A1	106.201	72.5877	1	57.8147	54.1756	1	52.5337	90.7815	55.181
FAP	324.031	61.9377	121.891	93.0267	117.583	168.452	1	157.941	1
FAT1	144.841	208.236	1	1	1	114.346	1	89.2988	103.28
FBLN1	2345.48	135.771	1	1	1	821.707	1	273.657	52.9041
FBLN2	360.535	1	277.709	226.874	1	1	1	86.1126	1
FBLN5	211.558	1	609.936	1	1	208.646	1	1	84.0225
FBXO32	221.35	300.205	1	1	1	847.966	1	70.162	82.7494
FCHO2	1	1	129.955	100.737	111.605	88.8322	41.2879	62.4904	72.6738
FENDRR	176.676	1	1	1	1	257.663	1	1	1
FES	1	1	161.11	81.1455	101.208	1	86.2084	81.4022	103.809
FEZ1	99.4163	117.397	1	1	1	101.758	114.531	71.506	73.046
FGD5	1	1	252.146	239.883	185.773	1	113.142	112.621	139.819
FGF7	399.804	164.832	1	1	1	648.532	1	1	1
FHL1	297.302	366.983	84.4773	66.6109	1	1011.24	394.273	103.109	244.817
FHL2	518.77	200.013	1	68.8457	1	671.387	109.056	158.316	149.134
FIBIN	212.803	1	1	1	1	1	1	1	1
FILIP1L	664.484	972.614	267.727	174.724	110.529	1460.08	140.236	309.371	492.387
FKBP10	494.92	292.235	1	143.317	169.298	166.117	228.235	379.403	154.132
FKBP14	104.466	1	1	1	1	1	1	72.2677	36.8197
FLI1	1	1	239.353	267.335	218.001	1	237.872	131.252	181.439
FLNA	765.018	1174.55	465.309	545.162	793.35	2825.56	442.921	1025.5	563.462
FLT1	1	1	1658.93	325.107	1498.73	1	1	430.402	927.839
FMNL3	1	55.8226	168.097	114.047	238.374	1	116.372	94.0847	129.977
FMOD	173.397	100.97	1	1	1	1	143.393	1	43.0629
FNBP1L	1	1	109.984	111.146	137.5	1	152.599	71.9737	103.372
FNDC1	225.008	1	1	1	1	1	1	1	1
FOXF1	235.648	155.352	1	1	1	333.108	1	86.6982	143.627
FOXO1	74.6321	1	87.8279	184.429	92.6685	1	128.812	58.7553	66.2479
FOXS1	1	327.575	1	1	1	1	1	1	119.178
FRMD4B	1	1	228.247	207.752	229.363	1	377.189	121.654	84.3166
FRMD6	180.446	1	1	1	1	65.9173	210.595	53.2926	39.9172
FRMD8	1	1	109.766	74.1552	131.606	1	125.919	80.7033	112.651
FRY	1	124.866	133.642	174.856	1	1	149.468	47.6967	105.085
FRYL	1	1	290.579	181.207	157.844	1	135.662	80.7635	127.837
FRZB	201.44	1158.51	1	1	1	182.337	1	166.375	1010.7
FSCN1	152.446	1	243.028	314.91	751.377	1	782.279	445.083	263.183
FSTL3	168.527	115.258	1	1	1	230.709	1	1	1
FXYD1	204.972	333.273	1	1	1	196.56	1	1	143.862
FXYD5	275.565	207.23	868.489	1100.99	894.945	1	740.145	752.129	525.007
FZD1	110.412	1	1	1	1	1	1	1	36.3967
FZD4	1	1	267.707	232.609	290.092	1	73.7416	152.232	151.375
FZD6	1	1	166.786	170.341	85.2489	1	175.405	1	105.788
GALNT18	1	1	222.283	121.447	174.224	1	187.072	79.7849	120.03
GAMT	1	153.767	1	1	1	1	1	67.7879	86.4968
GAS1	250.279	1	1	1	1	199.459	1	1	1
GAS7	140.564	1	1	1	1	1	179.407	1	1
GEM	583.212	653.75	1	1	1	549.267	1	141.761	319.148
GFOD1	1	1	372.852	158.861	96.8164	1	1	1	152.707
GFOD2	1	1	166.387	155.206	143.569	1	184.292	88.9578	121.158
GFPT2	101.984	1	1	1	1	1	1	1	1
GGT5	339.127	411.69	1	68.9736	1	77.6166	143.874	127.233	163.172
GIMAP1	1	1	420.17	246.253	174.599	1	229.851	60.654	187.378
GIMAP4	1	1	574.974	537.264	507.544	1	469.903	201.634	363.361
GIMAP6	1	1	275.819	269.309	223.59	1	178.232	108.344	152.045
GIMAP7	1	1	803.059	755.351	464.433	1	423.344	215.299	520.306
GIMAP8	1	1	159.434	124.426	115.472	1	231.262	1	73.2053
GIT1	1	1	131.478	111.418	125.601	1	118.55	108.289	79.7343
GJA1	312.255	1	345.103	436.365	587.908	122.347	753.651	277.617	290.233
GJA4	1	670.042	1287.69	1	120.151	1	1	90.8248	636.376
GJB2	312.96	1	1	1	1	1	1	1	1
GJC1	1	318.004	1	1	61.7494	1	1	136.162	257.102
GLIS3	91.4487	1	1	1	1	1	90.732	1	1
GLT25D1	1	1	75.1312	84.1299	216.588	1	1	140.16	68.4753
GLT8D2	230.683	59.4996	1	1	1	80.8876	121.624	60.4719	49.4105
GNG11	438.05	460.557	3429.98	2304	3532.62	178.415	5133.71	2121.01	2507.21
GPC1	167.607	84.608	1	1	1	1	1	88.6246	1
GPC6	191.901	70.5708	1	1	1	107.921	1	55.1466	1
GPNMB	366.289	82.15	1	1	1	1	1	1	1
GPR4	1	119.506	159.249	97.4405	232.429	1	1	131.403	141.458
GPRC5B	1	1	236.127	74.4459	150.029	1	266.156	78.7058	195.182
GPX3	266.053	406.037	61.0093	1	1	1	1	93.2791	479.326
GPX7	122.43	76.6142	1	1	61.1256	1	1	119.281	54.6861
GPX8	273.228	116.93	86.9978	88.1945	113.723	112.767	1	236.919	71.3972
GRASP	1	1	260.277	181.774	179.43	1	119.999	97.929	145.06
GRB10	1	1	224.311	142.224	395.32	1	106.635	117.826	224.073
GREM1	649.345	1	1	1	1	1411.23	1	115.963	1
GRPEL2	1	1	102.607	1	199.647	1	172.875	89.5143	61.0515
GSTM3	189.919	149.53	1	70.2756	1	226.595	136.279	95.1767	97.4709
GUCY1A2	1	195.279	1	1	1	1	1	1	152.847
GUCY1A3	203.904	331.236	1	1	1	238.476	104.903	93.9386	201.046
GUCY1B3	78.9496	368.829	1	1	1	104.403	1	128.234	169.61
GULP1	141.223	70.8142	136.446	72.2462	1	119.594	1	58.5932	144.096
H6PD	81.0296	1	1	104.263	64.9855	1	104.809	48.9894	66.9886
HAPLN3	114.693	147.529	1	359.57	75.9786	87.5484	324.968	128.025	69.2922
HDDC2	162.558	191.791	1	1	1	131.345	1	123.754	127.394
HECW2	1	1	367.304	120.957	474.026	1	229.869	170.191	184.937
HEG1	122.491	103.045	1244.35	695.422	513.846	91.2521	104.308	301.379	593.827
HES4	221.298	846.936	641.728	1	205.161	239.243	300.985	482.778	818.048
HEY1	1	1	693.839	1	181.106	1	110.707	1	192.997
HEY2	1	145.566	1	1	1	1	1	1	84.6407
HEYL	1	272.059	1	1	1	1	1	1	136.194
HHEX	1	1	240.24	311.374	148.712	1	195.392	98.8498	82.4885
HIC1	110.889	141.462	1	1	71.5712	1	145.161	71.864	151.664
HIGD1B	1	544.329	1	1	1	1	1	1	527.429
HILPDA	187.849	110.019	1	1	1	1	1	46.9542	39.7373
HIPK2	73.2221	137.81	81.4785	1	80.7537	1	108.087	58.9495	125.741
HLX	63.5009	1	112.393	82.3988	167.997	102.998	1	111.996	92.3356
HNMT	176.341	187.471	1	1	1	104.836	1	86.2657	91.8371
HOMER3	86.6613	1	58.1401	62.0269	147.939	61.7297	343.273	122.188	96.5495
HOPX	266.142	508.324	1	1	1	742.796	1	97.7214	195.962
HOXA10	88.7006	81.5171	56.1367	56.1856	1	160.598	1	55.6323	73.9408
HOXB.AS1	1	140.964	1	1	1	1	1	49.3196	90.738
HOXD8	1	1	152.632	187.891	177.288	1	270.929	133.384	97.8968
HPCAL1	71.0807	1	300.647	213.46	207.233	1	194.887	156.424	190.818
HSPA12B	1	1	277.644	155.14	207.929	1	136.775	119.997	142.618
HSPB2	62.803	154.36	1	1	1	102.853	1	1	54.5245
HSPG2	281.91	117.481	3485.94	2903.21	4633.96	317.902	837.734	1914.75	1503.79
HTRA3	448.684	1	1	1	1	1	1	115.215	68.4617
HYAL2	75.3641	68.7397	1448.31	1334.91	1096.25	1	1494.56	768.292	635.707
ICAM2	1	1	1190.09	513.962	779.453	1	319.734	361.214	612.428
ID4	150.179	622.213	1	1	1	466.253	1	99.7354	232.26
IFI27	1499.38	1805.31	9634.27	5923.28	4912.96	887.445	437.593	3168.93	5459.64
IFI44L	1	1	335.295	323.516	117.21	1	1	1	132.129
IFIT3	1	173.042	144.788	1	1	210.891	1	93.4159	166.689
IFITM1	249.2	557.233	707.324	401.13	245.617	282.798	1	188.901	354.181
IGFBP2	123.726	760.719	476.398	203.808	173.111	1	1	295.826	824.983
IGFBP3	696.015	1	4507.16	362.358	2061.01	339.052	1	820.936	2172.82
IGFBP5	4480.36	1197.35	1	2135.05	2420.42	1810.41	2557.45	1949.07	614.105
IGFBP6	1036.58	208.825	82.3033	1	94.6835	231.822	1	320.813	215.529
IL15RA	92.3618	1	85.099	60.755	63.6221	1	66.7863	58.6263	42.2778
IL1R1	316.203	100.817	1	379.561	1	106.897	143.312	88.5916	101.582
IL33	1	1	317.7	501.212	1	1	132.633	1	130.46
IL34	66.7702	142.285	1	1	1	1	1	1	137.298
IL3RA	1	1	536.845	440.004	399.002	1	74.4927	209.852	234.002
INAFM1	200.172	439.727	1	1	1	211.904	1	130.647	185.209
INHBA	875.476	173.571	1	1	1	298.156	1	308.664	1
INPP1	45.0319	1	146.15	195.693	117.592	1	82.3398	96.1448	124.884
INPP4B	1	193.181	1	1	1	1	1	1	112.141
INSR	1	1	2290.77	476.455	1841.04	67.3293	105.145	486.006	1134.89
IPO11	1	1	235.822	233.922	238.907	1	386.712	142.288	147.253
IRS1	105.501	1	1	1	1	194.241	1	1	1
ISLR	561.868	85.1457	1	1	1	130.27	1	143.1	1
ISYNA1	56.9583	330.66	1	1	1	1	60.6386	80.3964	189.957
ITGA11	130.655	1	1	1	1	1	1	1	1
ITGA6	1	1	534.345	746.808	776.093	1	246.689	418.419	458.153
ITGA7	1	220.629	1	1	1	1	1	1	110.512
ITGB4	1	1	267.289	269.256	77.7567	1	176.373	1	97.6644
ITGB5	227.27	162.108	65.4446	1	1	119.979	1	100.562	133.43
ITM2A	1	1	390.475	611.634	438.06	1	1	214.848	329.061
ITPRIP	68.1622	1	190.782	182.674	210.593	1	154.621	153.435	126.334
IVNS1ABP	79.0528	60.3806	198.14	212.367	772.67	68.6168	136.763	256.491	306.062
JAG1	67.785	559.871	779.261	181.639	335.232	74.3682	144.467	206.407	360.778
JAG2	1	1	505.189	130.574	255.992	1	1	109.136	147.643
JAM2	1	1	1049.79	644.73	197.159	1	1	135.879	559.99
JUP	51.8167	1	201.353	136.589	424.855	1	489.788	145.465	180.477
KANK2	189.798	305.753	52.0978	1	103.249	525.142	157.087	133.275	266.207
KANK3	1	1	232.109	236.6	265.849	1	603.286	121.362	220.551
KBTBD2	1	1	150.107	149.012	118.691	1	95.0302	101.648	117.224
KCNE4	80.6932	360.595	1	1	1	157.972	1	1	150.319
KCNJ8	1	411.731	1	1	1	1	1	99.5737	270.963
KCNMB1	1	140.654	1	1	1	608.295	1	1	1
KCNN3	1	1	217.86	74.1114	181.214	1	110.645	1	107.645
KCNS3	1	173.57	1	1	1	114.931	1	54.635	93.5188
KCTD12	127.125	1	840.487	497.871	100.857	176.757	390.23	141.583	196.974
KDELC2	81.5812	74.9831	1	69.3688	61.589	89.9654	1	152.415	62.8908
KDELR3	200.108	83.5651	1	1	1	74.8949	1	111.818	52.7429
KDR	1	1	582.404	181.662	732.211	1	291.696	242.412	469.767
KIAA0040	1	211.389	1	87.3115	1	1	1	81.1575	178.885
KIAA0141	1	1	76.4878	107.963	92.8776	1	79.5535	61.9181	59.909
KIAA0355	57.3872	1	374.706	359.081	326.947	1	259.822	152.273	310.005
KIAA0930	134.332	1	1	1	1	96.1504	43.7307	68.5238	1
KIAA1147	1	1	257.144	74.8447	186.613	1	92.3905	67.3834	84.5012
KIAA1462	1	1	164.489	128.116	284.73	1	141.399	132.912	153.542
KLHDC8B	1	120.097	65.8684	1	1	1	110.054	45.539	132.259
KLHL23	1	173.454	1	1	1	79.2309	1	1	98.9863
LAMA5	1	137.966	213.213	234.086	197.948	91.2494	1	129.322	145.801
LARP6	91.2311	59.9475	1	99.6845	1	80.0959	61.0507	91.6589	49.323
LBH	194.233	475.156	121.623	128.777	603.246	521.142	1	308.798	310.445
LDB2	65.6524	63.1412	606.754	512.622	465.243	1	505.27	173.267	434.537
LDLR	84.397	1	186.278	202.206	163.72	1	71.0234	115.518	155.607
LGALS3BP	953.615	769.724	1	1	1	599.698	1	337.061	396.033
LGALS9	80.4346	1	246.537	307.168	182.396	1	393.454	105.85	114.015
LGI4	1	216.583	1	1	1	1	1	1	141.255
LHFP	280.696	1307.1	111.478	168.852	124.282	225.823	349.248	289.137	859.277
LIMCH1	1	1	405.276	134.325	141.271	89.4903	265.966	1	211.755
LIMS2	1	1	400.566	303.431	216.931	284.91	1	117.681	228.513
LINC00116	93.3249	74.6809	1	1	69.1281	123.363	206.571	106.844	1
LINC00998	97.1629	82.1424	1	1	64.3715	81.2496	175.822	89.9438	50.973
LINGO1	1	131.743	1	1	1	1	1	1	83.6223
LMBR1	1	1	79.2684	99.3586	114.156	1	108.572	52.0528	64.9951
LMO2	1	1	551.446	363.884	310.444	1	378.906	157.763	360.912
LMOD1	51.6704	252.307	1	1	1	744.87	1	1	76.7802
LOX	280.43	1	69.0738	1	100.976	1	173.436	138.292	62.0013
LOXL1	267.242	64.8983	1	1	1	129.278	1	102.298	1
LOXL2	410.535	510.451	69.2257	108.057	284.057	156.095	1	479.288	300.901
LPAR6	1	1	236.259	259.719	282.398	1	72.09	113.698	154.129
LPCAT2	1	1	236.91	109.657	100.811	1	1	1	93.1302
LPP	441.302	759.568	355.422	326.358	375.159	2332.32	416.154	371.924	506.881
LRCH1	1	1	129.141	95.0241	94.3879	59.3884	1	59.1809	86.9516
LRP1	518.956	115.967	1	1	1	269.953	1	98.022	71.2878
LRRC8C	1	1	184.503	158.258	171.722	1	77.7499	115.502	109.366
LSAMP	147.799	1	1	1	1	73.177	1	1	1
LTBP1	276.438	294.543	120.638	125.02	110.123	917.189	165.303	166.948	87.2364
LTBP2	186.995	1	1	80.4464	1	88.1509	1	61.7258	1
LTBP4	469.464	298.451	326.93	1	1	341.749	197.329	67.5059	168.849
LUM	11145.6	662.932	1	1	1	5427.91	1	1994.07	114.068
LURAP1L	64.8173	336.081	1	1	1	122.83	1	76.4403	216.326
LXN	186.633	1	110.42	175.351	319.968	1	106.849	111.299	143.243
LYL1	1	1	224.434	181.178	194.075	1	133.804	138.637	114.844
LZTS1	1	182.54	1	1	1	1	1	1	127.071
MAFB	220.743	1	1	1	1	454.324	1	1	40.9034
MAGEF1	104.499	109.65	63.5552	1	1	117.596	1	81.9321	77.2918
MAGI1	1	66.5854	224.979	207.006	302.567	1	229.683	105.911	197.369
MALL	1	1	544.012	643.021	300.073	1	97.4148	260.397	290.18
MAN1A1	129.74	1	66.8847	150.539	70.2013	118.623	494.299	69.7077	64.0645
MANSC1	1	1	188.13	142.954	106.229	1	124.373	68.0461	81.4949
MAP1A	92.7926	117.509	1	1	1	95.6375	1	45.2211	57.809
MAP1S	1	1	93.9037	63.4878	142.384	1	67.8957	79.0487	81.4375
MAP3K11	1	1	332.147	296.625	306.777	1	237.617	154.238	213.57
MAP3K20	81.5034	285.446	1	1	1	229.24	1	134.332	268.655
MAP3K7CL	1	512.07	1	1	1	1	1	63.477	175.69
MAPK11	1	1	92.402	137.997	117.315	1	1	78.8056	59.4629
MARVELD1	134.438	99.3338	1	77.4838	1	167.635	85.9343	77.5235	93.4475
MAST4	53.3607	1	621.054	311.695	356.069	1	141.301	189.832	305.878
MATN2	107.723	1	86.3975	395.828	112.149	1	273.613	87.9031	48.7649
MCAM	1	1181.83	596.274	482.354	1292.64	161.044	1	897.978	770.387
MCF2L	1	1	238.416	149.792	272.316	1	1	67.9147	203.497
MCTP1	1	1	504.112	338.247	179.189	1	149.702	76.9903	195.655
MDFI	94.2539	1	1	77.6079	81.747	1	137.949	107.627	1
MECOM	1	1	548.711	176.319	204.177	1	1	65.0556	185.975
MEF2C	1	917.668	625.75	475.799	728.6	218.457	374.327	376.311	826.262
MEG3	914.241	183.063	1	1	1	227.695	1	269.345	141.932
MEIS1	93.2353	60.5859	1	1	1	120.095	1	1	1
MFAP2	425.409	1	1	1	98.6806	299.83	360.424	152.961	1
MFAP4	753.748	214.022	1	1	1	1427.68	471.88	1	1
MFGE8	878.341	1458.74	83.1959	111.324	90.6087	651.724	114.771	414.587	600.85
MFNG	1	1	155.112	158.048	110.341	1	189.098	1	75.8076
MICAL2	92.0875	78.705	1	1	1	76.5517	179.831	86.9749	1
MICALL2	93.4932	78.5057	1	1	114.618	98.0689	72.0998	64.8108	70.252
MIER2	1	1	176.2	118.262	109.941	1	1	66.5676	108.932
MIR143HG	1	287.068	1	1	1	520.085	1	1	188.88
MITF	83.31	1	1	1	1	117.967	1	1	1
MKL2	1	83.9064	265.385	365.301	141.828	1	1	71.1396	195.827
MMP11	1575.2	458.937	1	1	1	117.348	1	141.176	232.233
MMP14	959.494	194.692	166.58	150.329	342.776	358.511	235.893	459.748	148.564
MMP15	1	1	105.247	78.2294	142.661	1	1	85.9984	73.7936
MMP19	155.544	1	1	1	1	1	1	1	1
MMP2	2663.4	1	1116.75	322.601	615.712	942.395	644.337	589.472	254.628
MMP23B	214.905	1	1	1	1	124.526	1	1	1
MMRN2	1	1	849.367	589.694	439.796	1	1	184.328	355.806
MPZL2	1	1	477.755	393.942	420.955	1	1	194.305	242.078
MRC2	390.077	86.6122	1	1	1	89.5767	1	144.547	1
MRGPRF	118.627	120	1	1	1	324.191	1	1	1
MRVI1	99.374	254.156	1	1	1	314.99	1	62.4649	139.194
MSC	122.019	92.2284	1	1	1	82.9987	1	65.9769	45.2075
MT1E	1078.18	1466.32	1	1	1	554.603	80.319	450.229	385.053
MT1M	130.716	528.315	1	1	1	1	1	1	184.929
MTHFD2	70.0895	321.973	1	71.5087	69.9021	1	1	214.304	124.968
MTUS1	65.4619	99.0678	674.906	728.035	440.904	1	911.305	236.176	418.102
MXRA5	559.705	96.5428	1	1	1	90.7267	1	178.414	60.1603
MXRA8	666.407	287.171	1	1	1	584.691	1	108.006	118.58
MYCT1	1	1	422.165	312.474	318.731	1	592.822	172.241	187.978
MYH10	109.436	1	1	1	71.0818	80.7734	301.986	105.429	33.6431
MYH11	1	1097.19	1	1	1	4656.6	1	1	178.43
MYL9	2185.35	6209.14	413.248	243.011	706.938	10118.1	135.944	2070.41	2481.61
MYLK	344.097	1120.52	89.6946	109.163	102.543	4296.47	1	333.198	494.649
MYO10	78.5789	64.1438	213.247	146.916	253.963	1	1	148.692	182.318
MYO1B	112.913	487.481	207.072	133.233	455.858	1	145.921	321.411	530.6
MYO1E	64.3435	71.7832	91.3493	60.0919	155.878	1	1	87.8885	95.9763
NBL1	1363.27	274.543	115.85	185.931	123.993	1312.28	180.186	395.633	231.609
NCOA7	226.974	232.37	270.36	1213.24	356.791	120.714	328.78	371.834	351.899
NDN	256.96	244.616	1	63.7255	1	320.652	1	121.994	148.411
NDRG2	71.2515	231.939	1	1	1	1	124.47	1	179.273
NDST1	1	1	148.013	174.372	276.008	1	62.0797	136.278	164.456
NDUFA4L2	1	3359.53	1	1	1	1	1	877.552	2219.09
NEDD9	55.842	67.4941	705.984	576.695	454.631	1	165.506	203.865	427.013
NES	68.6774	161.747	351.793	106.523	485.575	1	1	387.855	338.973
NEURL1B	1	223.112	1	195.78	116.269	1	1	128.656	215.317
NEXN	254.122	339.04	1	1	1	754.737	1	100.502	111.78
NFASC	1	214.133	1	1	1	1	1	1	189.459
NFATC4	59.7268	123.373	1	1	1	1	1	1	73.7795
NFIX	129.683	67.5591	1	1	1	228.789	178.272	1	1
NHSL2	43.0383	1	134.496	152.418	101.809	1	74.4866	77.3416	84.3538
NID2	92.8368	163.697	1	1	223.207	1	1	205.597	141.823
NOL4L	1	1	117.504	100.432	162.988	1	105.698	84.6793	92.7597
NOS3	1	1	166.472	162.273	142.81	1	1	99.8062	90.0265
NOSTRIN	1	1	257.486	294.48	243.698	1	1	81.4743	210.909
NOTCH1	1	79.0211	296.786	140.308	230.18	1	196.839	141.569	211.402
NOTCH2	95.3785	81.6193	1	1	1	110.122	1	56.1935	1
NOTCH3	130.21	1562.09	1	1	1	1	1	276.685	918.106
NOTCH4	1	1	1042.11	193.122	776.393	1	1	193.15	480.33
NOVA2	1	1	159.824	102.507	151.915	1	116.063	55.8813	98.5428
NPDC1	107.105	69.8552	1828.29	1831.48	1329.95	98.525	101.719	669.977	929.649
NPR1	1	1	109.789	120.644	134.833	1	1	1	81.793
NQO1	55.7786	1	262.646	193.598	240.245	1	1	257.79	281.127
NR2F1	155.169	89.6465	1	1	1	132.157	424.52	44.3199	57.362
NR2F2	206.504	1213.99	1	790.392	146.554	271.961	1175.58	314.406	825.22
NRGN	1	70.454	1	140.909	118.472	1	1	309.692	67.9097
NRN1	1	1	396.325	362.916	101.958	1	264.348	68.5805	140.738
NRP1	91.9079	253.195	433.628	502.164	613.818	1	1	333.841	397.978
NRP2	171.059	1	103.596	209.689	486.581	407.809	1275.85	259.898	188.149
NT5DC2	84.6269	163.457	1	1	98.7675	1	1	214.676	117.346
NT5E	79.2924	1	51.2648	124.107	160.733	1	284.235	181.743	1
NTM	168.247	1	1	1	1	1	1	55.2643	1
NTN4	1	176.237	1	1	1	1	200.808	1	143.836
NUAK1	89.2768	1	404.266	426.616	320.772	1	1	132.201	238.921
NUDT14	1	1	358.113	287.036	255.556	1	306.191	129.182	182.589
NUPR1	943.788	571.849	1	1	1	1332.91	495.811	165.102	220.498
NXN	105.669	1	81.9462	100.709	54.6409	95.2873	283.173	90.3412	90.365
ODF3B	99.0949	147.04	115.836	118.538	1	136.04	56.0435	1	93.8118
OLFML1	80.7031	76.9498	1	1	1	1	1	1	43.4394
OLFML2A	1	319.948	72.2346	1	97.666	1	1	95.7825	264.133
OLFML2B	113.796	417.541	1	1	1	1	1	121.441	121.202
OLFML3	463.463	1	1	1	1	249.312	1	123.016	1
OR51E1	1	186.645	1	1	1	1	1	1	80.9194
ORAI1	1	1	303.992	182.73	143.032	1	1	113.985	158.372
OSMR	121.359	141.769	140.309	115.269	1	161.499	1	66.6622	136.988
P2RY6	1	1	97.9039	200.909	306.788	1	1	199.55	76.8167
P3H3	132.031	59.7725	1	1	1	67.8221	1	91.5333	1
P3H4	155.449	72.9951	1	1	92.0632	1	101.675	119.423	46.8745
P4HA2	211.386	114.764	1	1	50.9106	107.986	1	114.569	54.3706
PAG1	151.796	237.057	1	1	1	1	1	96.8936	162.898
PALLD	633.245	401.658	106.367	92.2422	1	1067.71	58.6415	317.157	109.401
PALMD	1	1	754.79	711.686	381.93	1	1	185.591	287.034
PAPPA	202.148	1	1	1	1	1	1	1	1
PAPSS2	92.3534	53.7727	1	1	1	1	1	66.7909	1
PARM1	1	166.539	1	1	1	98.5282	1	1	132.235
PARVB	43.8342	1	317.031	288.431	272.983	1	344.811	205.273	203.773
PAWR	74.7918	162.377	1	66.1391	1	288.591	141.848	66.2583	151.278
PCDH1	1	73.4667	208.593	109.664	126.888	1	1	82.5962	141.825
PCDH12	1	1	143.699	111.451	376.274	1	113.074	150.063	103.461
PCDH17	1	1	472.717	917.448	1130.13	1	618.698	418.866	460.911
PCDH18	198.089	128.871	1	1	1	121.919	1	113.2	84.1667
PCDH7	140.152	1	1	1	1	343.606	1	1	1
PCOLCE	1588.85	842.572	1	1	1	393.43	1	613.615	281.214
PDE1A	54.1504	186.349	1	1	1	1	77.2754	1	49.777
PDE3A	1	136.237	1	1	1	82.7151	1	1	42.9317
PDE5A	72.3146	218.675	1	1	1	218.42	1	1	118.911
PDE8A	1	72.3833	74.1315	83.6105	129.167	1	99.3139	84.6143	88.834
PDGFA	1	483.334	1	1	163.589	1	138.735	168.735	301.007
PDGFB	1	1	250.847	110.51	508.32	1	146.962	235.741	232.63
PDGFC	159.247	1	1	1	1	161.704	1	1	1
PDGFRA	662.298	1	1	1	1	1	1	136.968	1
PDGFRB	396.259	1574.18	1	1	1	163.267	1	346.437	934.38
PDIA5	79.238	1	1	93.8219	1	112.672	143.849	78.7567	32.4222
PDLIM3	394.422	527.212	85.599	121.282	1	1294.28	295.397	203.518	154.405
PDPN	676.31	1	1	1	1	201.663	1314.84	171.995	1
PDZRN3	87.1423	1	1	1	1	118.896	1	1	1
PECAM1	1	1	863.722	757.871	825.179	1	604.53	422.076	358.146
PELI1	1	79.5878	194.949	149.749	136.335	1	160.662	98.9189	119.722
PFN2	174.506	135.631	1	1	1	149.358	1	105.348	74.9716
PGF	1	530.699	101.47	127.922	799.072	1	425.279	363.05	561.966
PGM1	129.836	1	1	1	1	158.276	135.077	83.282	1
PGM2	1	1	107.149	104.84	128.347	1	68.1151	121.004	64.1165
PGM3	87.4279	1	1	1	50.6923	1	33.7933	80.4205	40.0699
PHLDA3	290.394	136.986	72.4956	89.5854	1	384.189	1	95.3607	151.729
PHLDB2	70.6948	133.991	1	106.332	90.2644	235.034	111.102	92.5756	80.0464
PIK3C2B	1	1	232.597	90.6103	85.3257	1	1	1	73.173
PIK3R3	1	1	525.64	155.594	252.651	1	95.6044	100.005	322.085
PIP5K1C	1	1	104.48	111.721	115.409	1	88.3216	102.96	61.1133
PITPNC1	1	1	185.827	144.754	167.219	1	58.1566	96.8633	188.555
PITX1	189.148	1	1	1	1	302.951	1	1	1
PKP4	1	1	201.791	355.947	195.953	1	47.4182	125.09	181.209
PLAC9	346.785	781.883	1	187.885	1	127.397	357.354	148.85	314.978
PLAGL1	107.641	89.1383	1	1	1	85.6105	1	55.487	58.0423
PLAT	889.216	165.322	382.966	132.168	174.4	90.2022	335.392	257.676	292.338
PLAU	714.26	219.956	140.799	1	225.429	162.784	1	541.066	205.926
PLCB1	1	1	331.683	205.87	306.315	1	1	160.491	232.38
PLCE1	1	156.038	1	1	1	1	82.6714	1	94.6606
PLEKHA5	175.454	65.8824	1	1	1	103.222	1	46.8788	61.337
PLEKHG1	1	1	165.129	152.459	196.738	1	90.3798	84.9668	124.673
PLEKHG2	1	113.002	60.247	1	1	1	1	66.835	92.533
PLEKHH2	124.092	83.033	1	1	1	86.6646	1	1	63.1597
PLEKHH3	1	135.649	1	1	1	1	1	44.904	67.3665
PLN	1	501.032	1	1	1	1371.95	1	1	1
PLPP1	411.085	172.282	2043.82	233.4	590.365	436.39	370.524	178.186	832.267
PLSCR4	94.8175	81.8295	1	110.864	1	140.254	742.733	44.9299	66.2376
PLTP	392.916	114.56	1	1	1	94.5223	1	62.2664	39.0654
PLVAP	1	1	3701.82	2425.28	5028.24	1	81.0436	1810.46	3158.54
PLXDC1	86.3222	591.333	1	1	1	1	1	138.323	245.262
PLXDC2	277.048	1	83.3511	92.908	1	96.6754	71.2835	47.4101	37.0888
PLXNA2	1	1	263.624	104.951	334.588	1	159.348	137.302	149.43
PLXND1	53.0644	151.531	449.028	432.102	685.693	1	326.729	325.883	277.32
PNMA1	56.3375	104.867	1	1	54.478	122.438	80.1343	56.363	73.9806
PNP	1	1	449.452	288.873	559.528	1	225.833	349.681	245.454
PODN	145.509	1	1	1	1	89.5421	1	1	1
PODNL1	141.921	1	1	1	1	1	1	1	1
PODXL	1	1	1870.24	386.63	1416.64	1	566.6	584.636	831.141
POSTN	2485.01	655.676	1	1144.43	1	1082.75	1	1207.64	171.101
PPFIBP1	166.091	120.009	225.104	186.347	201.29	96.3792	1428.77	184.687	194.861
PPM1F	1	1	122.184	239.297	288.094	1	176.795	187.676	124.21
PPP1R12B	63.9064	298.631	1	1	1	651.4	1	62.3274	162.156
PPP1R14A	255.405	1489.02	207.343	1	1	937.301	1	265.38	583.332
PPP1R9B	1	1	123.359	114.701	126.998	1	88.1314	82.3704	89.7758
PPP4R1	53.3703	1	89.2497	108.846	98.6343	1	141.695	100.187	79.6697
PRCP	146.925	93.149	234.838	1852	864.464	97.2258	755.001	597.629	137.033
PREX2	1	1	326.146	184.425	165.93	1	1	86.4477	147.094
PRKCH	1	1	287.359	271.266	255.35	1	242.76	120.619	206.566
PRKD2	1	1	149.407	149.257	198.12	1	85.2949	105.587	109.047
PRKD3	62.9243	1	103.373	149.466	136.276	1	82.138	107.092	100.857
PRKG1	105.416	212.554	1	1	1	124.232	1	48.2565	123.96
PRNP	335.268	71.4897	89.8622	96.6899	88.5951	423.904	87.3084	149.582	76.0305
PRR16	109.426	119.045	1	1	1	76.3195	1	54.7119	49.4326
PRRX1	329.048	331.047	1	1	1	162.539	1	145.935	129.619
PSD3	143.488	1	1	1	1	181.957	1	45.0827	33.0234
PTBP2	1	1	143.443	104.043	117.956	1	112.233	85.235	82.8301
PTCH1	178.555	1	1	1	1	281.609	1	1	49.4653
PTGDS	2431.47	1	1	500.453	1	1	1	205.29	1
PTGES	137.656	1	1	1	1	1	1	1	1
PTGFRN	122.246	1	57.4763	70.2712	1	175.167	249.072	76.2583	33.4177
PTGIR	1	233.274	1	1	1	1	1	1	90.4357
PTK7	205.382	68.9211	1	1	65.7303	69.1619	1	113.473	41.2252
PTN	180.47	148.53	1	1	1	227.492	1	259.579	106.122
PTP4A3	1	577.178	559.61	99.9679	348.4	131.87	50.926	227.098	406.747
PTPN14	63.0682	1	263.646	148.986	182.015	1	190.331	114.006	139.797
PTPRB	1	1	1128.64	552.518	420.115	1	227.674	162.191	418.917
PTPRE	111.352	126.473	224.911	196.418	293.843	1	1003.34	209.344	234.1
PTPRG	105.295	157.144	369.683	172.924	309.402	1	1	155.269	254.901
PTPRM	55.8344	1	449.214	259.875	325.867	1	199.773	127.675	233.27
PTPRN2	1	1	130.021	118.305	119.879	1	113.226	67.3382	109.38
PXN	1	1	184.036	234.353	221.997	1	279.176	105.817	146.066
PYCR1	126.618	1	1	1	1	1	1	90.0251	1
RAB23	88.0986	71.4143	1	1	1	228.188	1	44.4901	1
RAB34	391.478	300.993	83.4371	1	67.6146	404.167	139.362	284.723	175.352
RALGAPA2	1	1	102.623	269.733	122.734	1	230.256	63.333	81.7961
RAMP1	145.047	1	1	1	1	850.765	1	1	1
RAMP2	1	1	4255.56	2983.16	2786.22	1	3462.24	1311.34	2088.98
RAMP3	1	1	1006.79	2112.75	1299.06	1	1	757.43	774.614
RAPGEF1	1	1	197.664	85.0347	183.333	1	1	66.1784	122.406
RAPGEF2	1	92.6955	145.722	68.3651	128.333	1	1	87.9626	161.253
RAPGEF3	1	1	146.493	140.091	141.902	1	1	1	110.519
RAPGEF4	1	1	131.194	112.809	183.081	1	1	57.2978	84.2222
RAPGEF5	1	1	374.207	272.955	268.259	1	322.888	175.011	208.556
RARRES1	319.396	1	1	1	1	103.574	1	1	1
RARRES2	4957.99	605.869	1	1	1	2188.2	451.703	1429.78	332.183
RASA4	1	1	131.497	390.216	154.971	1	1	60.1044	105.555
RASD1	106.599	218.012	1	1	1	1	1	1	130.864
RASGRP2	1	182.487	1	1	1	1	1	1	141.27
RASGRP3	1	1	203.721	201.163	388.072	1	410.312	119.693	123.652
RASIP1	1	1	350.399	277.529	323.509	1	187.72	169.567	222.136
RASL12	1	190.716	1	1	1	70.231	1	1	84.1957
RBP1	353.806	239.621	141.312	105.755	120.182	188.111	2159.37	203.848	247.392
RBP5	1	1	190.669	403.488	114.062	1	1	138.709	164.359
RBP7	1	1	1383.48	113.6	362.125	1	1	1	1792.89
RCAN1	164.099	1	560.201	647.42	480	1	735.017	482.822	289.52
RCAN2	1	250.079	104.093	1	145.6	131.846	1	67.4632	258.532
RCN3	492.085	230.183	1	1	1	135.908	1	281.393	68.9658
REM1	1	111.752	1	1	1	1	1	1	78.2932
RERG	81.396	204.496	1	1	1	136.124	1	1	85.0073
RFK	70.5447	1	210.763	205.093	130.661	1	284.038	80.6739	114.995
RFLNB	1	1	124.036	108.664	375.92	1	1	224.028	235.447
RGCC	243.9	1	1273.53	839.352	3637.83	1	95.981	989.851	1920.22
RGS12	1	1	78.5822	102.076	127.038	1	142.825	69.8903	75.7122
RGS16	308.365	877.675	1	271.37	161.58	192.069	1043.28	351.075	602.129
RGS3	173.025	1	511.753	228.601	841.157	53.4571	212.794	369.233	260.277
RGS5	1	6813.34	1	1	1	985.258	1	1385.33	6589.33
RHOBTB3	373.363	219.352	1	1	1	215.299	1	172.99	136.265
RHOJ	1	1	181.997	359.568	268.426	1	783.948	122.629	189.391
RHOQ	143.419	239.987	1	1	1	108.682	1	98.7037	123.698
RNASE1	1	1	2351.11	2459.05	1632.77	1	1	832.4	1163.58
RND3	479.23	241.285	1	1	73.4913	357.051	128.332	165.52	128.295
RNF152	1	187.307	1	1	1	1	98.6067	1	160.076
RNF24	135.38	145.665	1	1	1	1	1	80.4362	74.7687
ROBO1	124.96	1	1	110.16	71.8895	85.2211	1	80.555	31.2786
ROBO4	1	1	302.934	282.9	620.149	1	579.973	260.961	260.691
RP11.14N7.2	211.212	141.071	1	61.6257	74.421	118.849	264.086	161.584	90.3885
RP11.536O18.1	1	1	173.501	191.608	101.252	1	186.226	86.0144	110.498
RP3.412A9.11	825.903	965.718	273.548	469.369	307.22	2038.57	283.867	513.718	564.429
RPGR	1	1	219.396	343.05	182.479	1	419.242	75.9231	203.049
RPS6KA2	1	1	289.348	193.906	174.015	1	373.687	87.9904	168.97
RUNX1	320.857	206.024	1	1	1	253.06	1	121.404	91.1373
RUNX1T1	144.416	88.4973	101.765	1	1	150.882	1	1	98.1822
RUNX2	105.555	1	1	1	1	1	1	1	1
S100A16	434.61	1	723.092	1097.69	960.572	217.701	1522.35	750.872	558.076
S100A4	2283.6	4080.95	1022.23	241.172	442.392	1611.12	764.755	1440.94	1244.68
S1PR1	1	1	871.053	600.633	471.037	1	358.923	277.078	468.625
S1PR3	57.401	257.668	1	1	1	1	1	64.7518	139.941
SAMD11	113.047	1	1	1	1	221.981	1	1	1
SASH1	1	123.692	225.033	251.725	195.957	1	239.575	125.157	251.475
SBNO2	50.0824	1	74.3295	105.118	93.7102	1	122.682	72.7507	56.9644
SCARF1	1	1	167.751	164.57	231.683	1	222.241	83.8113	94.7167
SCPEP1	212.734	205.391	63.3148	75.1563	1	282.659	102.395	66.4564	101.246
SDC2	587.188	1023.81	1	1	1	406.869	1	413.33	311.006
SDPR	1	87.502	891.054	804.151	509.893	89.707	2603.95	248.037	998.437
SEC14L1	59.7901	84.1722	812.681	353.453	707.972	1	101.19	310.422	645.697
SELE	1	1	1	1727.61	215.148	1	1	382.975	1
SELM	1375.66	1035.98	147.199	283.963	142.212	2640.8	778.468	527.894	201.005
SELP	1	1	1	892.002	1	1	1	1	1
SEMA3F	1	1	222.341	268.419	427.196	1	1	250.772	108.106
SEMA5A	82.0649	207.388	1	1	1	1	1	44.8658	161.824
SEMA6B	1	1	213.845	169.847	231.555	1	1	127.353	132.229
2024-09-04	1	550.543	1	1	1	1	1	99.7067	408.181
SERPINE1	501.705	190.621	234.755	1340.53	1085.51	1	554.469	1083.71	180.149
SERPINE2	744.176	104.854	146.32	1	1	276.247	1	75.3693	59.6718
SERPINF1	2075.67	776.992	1	1	1	477.341	1	420.126	250.382
SERPINI1	1	340.344	1	1	1	1	1	1	170.947
SERTAD4.AS1	82.5703	1	107.293	136.286	97.3887	230.415	1	107.335	71.9912
SFRP2	3332.51	1	1	1	1	1	1	267.231	1
SFRP4	1126.63	1	1	1	1	1	1	1	1
SGCD	117.386	1	1	1	1	118.345	1	1	1
SGCE	188.66	173.414	1	1	1	147.966	154.167	76.509	73.0783
SGIP1	150.989	286.106	1	1	1	1	267.015	71.3435	149.724
SGK1	186.684	96.9716	618.412	253.533	629.927	1	341.579	280.258	444.567
SH2B3	1	67.6848	245.775	178.501	287.99	1	207.418	152.049	190.705
SH2D3C	1	1	189.119	115.694	184.218	1	152.039	73.3188	138.676
SH3BP2	1	1	155.764	131.04	136.289	1	288.622	73.5897	82.0456
SH3BP5	135.919	1	300.198	419.737	305.14	1	97.7608	169.786	249.263
SH3D19	89.9577	1	59.0111	1	1	71.697	77.1259	50.628	61.2426
SH3GL1	94.7025	71.0034	79.4795	118.985	134	69.4772	406.455	151.413	102.998
SH3PXD2B	94.5082	1	1	1	1	1	1	39.4139	1
SHANK3	1	1	210.902	150.367	221.854	1	115.243	73.4607	97.1697
SHC1	173.158	108.438	199.657	378.114	288.721	88.0256	802.127	240.102	242.218
SHE	1	1	300.652	189.607	147.737	1	213.803	62.941	135.445
SHISA4	80.4408	51.8743	1	1	1	81.6595	1	49.4524	44.6508
SHROOM4	1	1	153.243	180.46	210.084	1	1	101.778	88.2402
SIPA1L2	1	1	309.836	1	157.022	1	1	54.6457	190.679
SLC27A3	1	1	92.8166	56.359	183.152	1	173.328	77.3892	78.5524
SLC29A1	1	1	172.946	276.165	208.727	1	48.5673	187.771	104.948
SLC35B2	104.921	76.4843	1	1	1	67.2505	78.8999	102.345	47.8402
SLC39A14	151.721	82.8379	1	1	74.3472	95.1986	117.134	90.7595	44.404
SLC39A6	144.133	114.926	1	1	1	141.122	1	89.6211	69.7188
SLC44A2	55.8323	104.423	317.45	207.882	214.469	1	111.848	144.77	214.265
SLC7A2	1	140.045	1	1	1	1	1	1	51.3035
SLC9A3R2	191.942	194.95	4157.09	582.041	1834.78	131.265	569.685	923.351	2163.97
SLCO2A1	1	1	587.902	1102.96	433.294	1	104.203	213.898	434.189
SLCO3A1	64.1594	233.963	59.102	55.3748	55.6314	1	1	84.3928	113.468
SLIT3	120.305	340.62	1	1	1	1	1	1	137.46
SLMAP	70.4203	119.45	67.3902	72.3718	76.7297	698.617	64.6234	75.3953	65.7512
SMAD1	1	1	70.5466	224.86	180.158	1	484.319	85.191	81.4671
SMIM3	150.194	90.2011	1	1	1	72.7441	1	1	1
SMOC2	95.1836	457.792	1	1	1	64.4432	1	1	218.662
SMPDL3A	144.926	1	1	1	1	1	1	1	33.7336
SMTN	159.002	269.771	85.3279	59.1852	155.59	1182.13	289.336	213.521	207.934
SMURF2	59.6574	1	151.816	142.528	130.366	1	1	98.7883	88.7265
SNAI2	253.769	222.61	1	1	1	1	1	112.326	130.632
SNCG	1	199.031	246.851	648.182	201.967	1	930.424	145.52	236.931
SNRK	1	146.393	281.849	304.679	308.058	1	253.504	152.692	335.211
SOCS2	1	115.615	144.362	274.401	119.551	1	263.111	111.155	188.211
SOD3	678.187	2912.96	1	1	1	2278.68	1	347.787	1157.11
SORBS2	1	183.922	234.903	219.62	128.82	163.546	1	64.6548	146.327
SORT1	1	150.017	75.0622	1	1	74.2467	1	66.0283	88.5358
SOS1	1	1	197.4	78.7765	128.205	1	73.1424	74.0011	112.835
SOX17	1	1	605.168	160.215	197.798	1	1	94.5396	236.834
SOX18	1	1	1034.15	459.254	951.796	1	347.442	378.179	478.191
SOX7	1	1	232.287	164.021	181.981	1	106.41	94.578	175.28
SPARCL1	887.752	4426.54	3742.35	6045.47	4750.07	1881.6	1	2181.3	3997.73
SPECC1	64.6406	106.185	1	1	1	127.941	1	48.7715	46.9727
SPHK1	208.415	70.4025	1	158.709	92.7983	105.141	609.83	176.513	1
SPNS2	1	1	109.677	233.978	141.287	1	97.6077	77.9723	84.7951
SPOCK1	142.411	1	1	1	1	210.376	1	1	1
SPON1	168.9	1	1	1	1	84.0881	1	1	1
SPON2	1686.62	726.513	1	1	1	238.611	1	479.138	429.007
SPRY1	281.144	296.172	1395.74	1519.38	2096.53	1	514.313	752.965	1721.97
SPRY4	1	136.314	152.698	1	331.967	1	1	147.226	190.723
SPSB1	143.702	67.6156	1	78.8643	73.9959	194.454	248.365	64.2435	54.8601
SPTLC2	1	1	125.057	168.595	111.96	1	221.022	85.3498	86.7129
SRGAP2	1	1	94.3785	100.055	144.352	1	59.963	154.561	75.9176
SRPX	176.64	101.828	1	98.3552	1	62.779	101.487	51.7943	92.2799
SRPX2	137.763	1	1	1	1	1	1	45.0551	1
SSBP2	69.617	116.304	1	1	1	106.411	74.5884	1	70.1754
SSC5D	98.9192	1	1	1	1	110.047	1	1	1
SSH1	70.2583	1	97.6092	147.122	88.7489	1	203.383	70.7706	76.7765
SSPN	290.963	111.288	1	1	1	260.933	1	67.4207	37.654
ST3GAL4	106.042	74.0771	66.4554	1	56.6022	91.1811	1	87.08	99.4739
ST5	201.293	137.961	1	1	1	322.995	90.0276	100.397	102.235
ST8SIA4	1	1	97.9207	137.531	168.589	1	1	62.0169	81.4024
STAB1	1	1	217.472	342.33	236.868	1	578.097	153.464	64.5818
STC1	1	1	1215.05	700.451	600.371	1	144.495	152.448	867.415
STEAP1	229.609	1	1	1	1	1	1	93.0177	1
STEAP2	157.169	1	1	1	1	1	1	1	1
STEAP4	1	340.243	1	1	1	1	1	1	258.271
STIM2	1	1	136.115	119.099	134.109	1	77.0185	79.9894	118.685
STK38L	78.1466	165.726	119.899	93.1192	81.5294	212.338	1	63.7513	75.504
STMN1	141.544	90.1899	1409.95	371.602	415.064	172.623	1191.44	2649.69	507.559
STMN3	93.0386	1	1	1	1	1	1	52.7547	1
STRN4	1	1	69.553	80.0665	131.08	1	86.6044	113.796	68.2292
SULF1	936.466	265.367	536.236	1	1	636.7	1	362.573	1
SULF2	233.815	1	308.769	304.356	252.769	131.605	725.046	145.327	185.517
SVIL	210.993	115.138	1	236.318	264.591	505.799	353.872	249.062	102.672
SWAP70	56.4389	62.0619	794.588	398.547	480.846	1	124.829	237.741	487.278
SYCE1L	1	1	77.8353	143.874	126.747	1	1	110.105	42.7167
SYDE1	84.3119	161.154	1	1	1	54.7817	1	61.4432	108.523
SYNJ2	1	1	296.061	108.637	70.7947	1	1	59.9432	107.853
SYNPO	1	109.49	768.269	393.256	578.634	1	250.821	255.377	471.549
SYNPO2	90.6537	519.01	1	1	1	1008.5	1	1	291.253
SYTL2	1	173.111	1	1	1	1	1	41.8732	76.921
TAGLN	4501.78	10685.1	131.75	128.573	446.393	30612.7	1	3334.64	2004.55
TAOK2	1	1	162.489	130.468	162.219	1	121.22	100.779	109.761
TBC1D1	1	146.767	360.294	180.326	249.665	139.072	76.8295	201.216	221.074
TBC1D9	1	1	132.646	80.8135	103.013	1	105.1	60.2176	76.107
TBCD	1	1	170.683	215.329	308.801	1	121.979	138.546	168.763
TBX2	63.891	432.986	1	1	1	105.385	1	93.2357	249.568
TCEAL7	101.483	77.0099	1	1	1	74.0436	1	54.396	65.1404
TCF21	363.085	114.14	1	1	1	150.689	1	1	87.4745
TCN2	1	1	208.088	279.05	102.505	1	1	77.0286	91.225
TCTN1	70.9853	54.297	1	1	1	1	1	40.7357	1
TDO2	112.404	240.257	1	1	1	1	1	175.748	76.5016
TEAD1	100.617	75.4089	59.4518	59.5229	1	190.273	1	83.5179	60.3615
TEAD4	1	1	139.457	114.517	133.247	1	111.698	105.711	92.4492
TEK	1	1	256.979	275.777	174.371	1	162.828	104.98	137.104
TFPI	358.186	863.226	232.507	376.898	74.6861	71.6233	4733.46	271.515	405.453
TGFBI	1078.92	632.393	1	1	1	775.992	77.0674	472.331	242.408
TGFBR1	96.0849	1	59.1303	1	61.0498	153.674	1	69.1431	37.6837
TGM2	213.825	1	353.113	803.078	379.5	514.953	936.358	437.636	148.519
THBD	1	1	514.252	386.231	339.042	1	659.878	146.546	346.798
THBS2	929.259	107.758	1	1	1	143.231	1	193.118	1
THSD7A	1	1	638.465	289.346	129.814	1	71.1962	1	238.9
THY1	1452.08	2205.32	1	178.02	353.726	555.98	102.487	1870.83	1183.04
TIE1	1	1	462.1	416.343	483.272	1	742.269	212.645	220.124
TINAGL1	1	858.016	373.399	494.993	256.221	1	185.137	265.108	593.786
TLE1	68.2788	147.155	83.4258	1	1	1	219.339	44.3211	134.41
TM4SF1	381.856	185.544	4756.83	2460.26	2290.75	261.713	2427.42	1385.43	1756.79
TM4SF18	1	1	351.153	275.581	732.18	1	446.95	413.448	396.295
TMCC3	1	1	141.277	150.225	114.012	1	1	1	124.175
TMEM119	217.559	1	1	1	1	1	1	1	1
TMEM120A	71.9961	120.779	74.5398	1	1	69.5942	200.748	52.2624	62.8332
TMEM158	338.465	1	1	1	1	230.994	1	131.244	1
TMEM176A	969.081	140.487	1	106.818	1	662.213	1	181.588	70.8057
TMEM176B	1402.77	163.109	1	96.711	1	1051.39	1	232.971	98.8047
TMEM181	61.0141	1	166.165	89.7035	119.819	1	75.1434	94.7586	92.9576
TMEM2	54.0381	55.51	216.517	482.932	438.924	1	175.085	222.921	199.774
TMEM204	154.422	187.711	425.282	211.301	551.035	1	239.587	224.076	406.348
TMEM214	94.6676	55.4199	62.9713	64.277	68.0636	1	1	92.1229	64.9163
TMEM255B	1	1	342.313	403.256	481.482	1	758.824	202.354	190.412
TMEM45A	246.806	81.1564	1	1	1	99.6709	141.975	101.047	1
TMEM47	119.418	224.766	263.086	67.4425	113.426	301.441	1	86.0486	214.047
TMEM55A	78.3729	88.0075	1	1	1	80.0068	1	38.6116	48.4921
TMEM88	1	1	730.152	263.3	351.672	1	1	116.585	669.764
TMEM98	332.32	148.412	1	1	1	181.17	125.84	120.849	94.6678
TMTC1	1	1	259.355	193.335	1	1	152.463	1	175.13
TNC	506.225	288.273	1	1	1	912.623	1	371.148	1
TNFAIP6	434.775	196.022	1	1	1	1	1	153.32	1
TNFAIP8L1	1	1	102.637	122.214	320.155	1	216.134	153.235	149.147
TNFRSF10B	55.3458	1	62.7335	162.521	110.269	1	133.329	80.952	67.2327
TNFRSF12A	568.153	223.322	1	1	62.352	390.689	70.0092	323.366	78.2846
TNFRSF4	1	1	482.157	128.372	652.983	1	274.248	126.937	337.101
TNFSF10	213.529	1	557.819	608.822	328.776	1	588.66	186.572	271.858
TNS3	136.814	241.833	1	1	89.6913	117.198	1	130.831	229.786
TNXB	151.263	1	194.707	175.56	137.717	1	604.187	1	80.4003
TP53I11	52.2234	1	84.0463	1	509.759	1	215.7	200.434	180.808
TP53I13	158.777	72.1542	1	55.0159	1	85.9966	1	104.786	50.2305
TPBG	182.982	67.0333	67.2567	83.6768	63.0877	1	162.787	80.4706	47.556
TPM1	2256.66	3330.8	378.735	269.117	364.65	6280.47	168.548	1863.1	1501.72
TPM2	2802.21	4093.06	1	1	1	9775.92	1	2195.67	1199.4
TPPP3	101.494	999.103	1	1	1	1	1	203.463	595.942
TPST1	140.735	1	1	1	1	72.307	65.105	49.7547	70.0483
TRIB2	51.1324	148.64	65.9017	91.1036	1	1	116.338	79.559	150.798
TRIO	99.5235	1	84.6849	88.0859	94.8555	117.17	1	87.5046	61.5681
TRIP6	152.64	193.714	1	1	1	199.054	182.369	88.195	102.301
TRPV2	44.2147	99.291	1	1	71.2609	1	90.0838	67.579	77.3734
TSHZ2	322.076	1	297.187	458.911	244.67	1	475.493	128.905	137.365
TSKU	73.3421	1	1	1	1	1	1	1	1
TSPAN12	1	74.8434	124.832	174.626	113.488	1	158.809	84.0961	94.9823
TSPAN13	1	1	428.14	261.383	317.064	1	135.695	147.893	264.931
TSPAN14	1	77.1497	288.945	214.556	279.326	1	270.251	112.094	251.933
TSPAN15	1	160.188	56.0607	93.842	286.896	91.4526	204.624	202.085	149.847
TSPAN18	1	1	179.49	148.846	214.844	1	179.544	81.1494	147.544
TSPAN7	1	1	287.175	776.883	123.397	1	366.224	120.468	157.175
TTYH3	77.848	1	108.054	127.359	182.23	1	195.909	157.912	59.9669
TUBA1B	1184.76	1561.15	1144.31	1102.1	1338.32	1091.25	1425.51	7309.18	1629.34
TWIST1	189.72	77.281	1	1	1	1	1	1	1
TWIST2	93.6352	1	1	1	1	1	1	1	1
UACA	102.679	643.643	537.708	170.216	407.983	1	178.677	398.361	472.662
UAP1	154.578	66.0865	61.7697	78.5079	1	159.432	1	106.049	38.0058
UBTD1	64.3712	1	1	117.507	141.628	1	190.699	110.616	45.7402
UGDH	161.903	95.8615	1	1	55.9216	69.6625	1	102.185	39.3563
UHRF2	1	1	93.1999	121.061	112.096	1	177.775	111.921	58.4701
UNC5B	146.689	67.9541	316.476	1	244.415	1	436.672	112.401	203.723
UPP1	74.6324	62.9347	311.177	482.009	564.87	1	59.1703	439.788	292.115
USP11	90.7672	103.768	1	1	1	58.7297	53.6289	78.7456	89.8414
VASH1	1	1	247.137	101.208	242.701	1	1	115.287	132.156
VASN	167.754	211.062	1	1	1	88.9399	1	68.6185	104.638
VCAM1	252.267	154.052	109.285	490.652	1	253.606	1	123.725	1
VCAN	1503.63	173.629	1	145.572	1	500.819	1	465.004	1
VEGFB	161.179	86.2398	1	61.7821	1	191.199	50.6751	88.5809	61.0741
VEGFC	1	1	416.527	207.065	77.2758	1	1	55.4278	67.7743
VSTM4	84.9685	95.5376	1	1	1	1	89.9022	47.2939	89.2744
VWA1	57.7022	1	770.969	981.339	1978.18	250.998	132.45	987.472	647.206
VWF	1	1	1946.55	4835.51	3423.51	1	775.337	1707.25	1240.86
WFDC1	121.219	276.009	1	1	1	675.179	1	151.617	95.3391
WIPI1	130.353	98.1949	1	1	77.7404	1	1	73.086	98.4624
WISP1	99.6579	1	1	1	1	1	1	1	1
WNT2	182.974	1	1	1	1	1	1	1	1
WNT5A	332.177	1	1	1	1	1	1	104.946	1
YAP1	128.623	175.228	54.786	1	1	225.623	108.864	98.6711	77.4117
ZC2HC1A	80.3414	1	1	1	1	130.023	1	36.7584	45.8013
ZC3H11A	96.527	76.2385	1	1	1	84.8042	112.128	80.1907	56.4224
ZCCHC24	141.638	1	1	1	1	156.329	1	1	91.8746
ZDHHC20	64.2284	1	172.993	119.464	128.007	1	78.1801	94.1508	101.461
ZEB2	243.429	477.725	1	1	1	226.155	1	146.193	287.498
ZNF385D	1	1	83.9294	556.137	98.8296	1	93.8666	103.372	96.5155
ZNF503	144.409	133.652	70.2584	1	63.3081	127.983	1	68.4177	140.397
ZNF521	53.6129	1	58.1779	204.726	102.943	1	313.427	59.7082	64.3982
ZNF703	89.2125	202.317	1	1	1	107.267	1	54.8455	83.5678

## Sheet: gene signatures
NAME
A1BG
ABCA1
ABCC9
ABCD4
ABCG1
ABI3
ABLIM1
ABTB1
AC011526.1
AC013461.1
AC068491.1
ACAN
ACE
ACKR1
ACKR3
ACO1
ACTA2
ACTG2
ACVR1
ACVRL1
ADAM10
ADAM12
ADAM15
ADAMTS1
ADAMTS12
ADAMTS2
ADAMTS4
ADAMTS6
ADAMTS9
ADAP2
ADARB1
ADCY3
ADCY4
ADD3
ADGRF5
ADGRG1
ADGRL2
ADGRL4
ADIRF
ADM
AEBP1
AFAP1L1
AFAP1L2
AGPAT1
AGT
AKAP12
ALDH1A3
ANGPT2
ANO1
ANTXR1
ANTXR2
ANXA6
AOC3
APBB2
APCDD1
APLNR
APOD
APOE
APOL3
APOLD1
AQP1
ARAP3
ARHGAP10
ARHGAP15
ARHGAP18
ARHGAP23
ARHGAP29
ARHGAP31
ARHGAP42
ARHGEF15
ARHGEF17
ARHGEF7
ARL15
ARL4A
ARMCX1
ARMCX2
ASAP2
ASPN
ATP11A
ATP11C
ATP8B1
AVPR1A
AXL
B3GNT2
BACE1
BAG2
BASP1
BATF3
BCAM
BCAT1
BCL6B
BCR
BICC1
BMP4
BNC2
BPGM
BTBD3
C10orf10
C10orf128
C11orf96
C1QTNF1
C1QTNF6
C1R
C1S
C1orf54
C2
C20orf27
C3
C4orf32
CABIN1
CACNA1H
CALCRL
CAMK2N1
CARD8
CASKIN2
CASP10
CBR1
CCDC102B
CCDC3
CCDC69
CCDC71L
CCDC80
CCL11
CCND1
CD109
CD200
CD248
CD302
CD320
CD34
CD36
CD40
CD82
CD93
CDA
CDC42EP3
CDC42EP5
CDH11
CDH13
CDH5
CDH6
CDK17
CEBPB
CEP170
CEP68
CERCAM
CFAP20
CFD
CFI
CHI3L1
CHN1
CHPF
CLDN15
CLDN5
CLEC11A
CLEC14A
CLEC1A
CLIC2
CLMN
CLMP
CLU
CMTM3
CNKSR3
CNN1
CNN2
CNPY4
COA3
COBLL1
COL10A1
COL11A1
COL12A1
COL14A1
COL15A1
COL16A1
COL1A1
COL1A2
COL3A1
COL5A1
COL5A2
COL5A3
COL6A1
COL6A3
COL7A1
COL8A1
COPZ2
COX4I2
CPD
CPE
CPLX1
CPM
CPNE2
CPNE8
CPT1A
CPXM1
CPXM2
CRABP2
CREB3L1
CRIP1
CRISPLD2
CRYAB
CRYBG3
CSF1
CSF2RB
CSGALNACT1
CSGALNACT2
CSPG4
CSRP1
CSRP2
CTDSPL
CTHRC1
CTSC
CTSK
CTTNBP2NL
CXCL1
CXCL12
CXCL14
CXorf36
CYBRD1
CYGB
CYTOR
CYYR1
DAAM2
DCBLD1
DCN
DDR2
DGKH
DHRS7B
DKK3
DLL4
DMD
DMKN
DNM3OS
DOCK4
DOCK6
DOCK9
DPT
DRAM1
DSEL
DUSP14
DUSP23
DUSP6
DUT
DYSF
EBF1
ECE1
ECM1
ECM2
ECSCR
ECSCR.1
EDIL3
EDN1
EDNRA
EFEMP1
EFEMP2
EFHD1
EFNA1
EFNB1
EFNB2
EGFL6
EGFL7
EGFLAM
EHD4
ELMO1
ELN
EMCN
EMILIN1
EML3
EMP3
ENAH
ENC1
ENG
ENPEP
ENPP2
ENTPD1
EOGT
EPAS1
EPB41L1
EPB41L2
EPB41L4A
EPHB4
EPS8
ERG
ERRFI1
ESAM
EVA1A
EVA1C
EXOC6
EXTL2
F11R
F2RL3
F3
FABP5
FADS1
FAM107A
FAM110D
FAM13C
FAM162B
FAM167B
FAM171A1
FAM198B
FAM20C
FAM229B
FAM43A
FAM46A
FAM89A
FAM92A1
FAP
FAT1
FBLN1
FBLN2
FBLN5
FBXO32
FCHO2
FENDRR
FES
FEZ1
FGD5
FGF7
FHL1
FHL2
FIBIN
FILIP1L
FKBP10
FKBP14
FLI1
FLNA
FLT1
FMNL3
FMOD
FNBP1L
FNDC1
FOXF1
FOXO1
FOXS1
FRMD4B
FRMD6
FRMD8
FRY
FRYL
FRZB
FSCN1
FSTL3
FXYD1
FXYD5
FZD1
FZD4
FZD6
GALNT18
GAMT
GAS1
GAS7
GEM
GFOD1
GFOD2
GFPT2
GGT5
GIMAP1
GIMAP4
GIMAP6
GIMAP7
GIMAP8
GIT1
GJA1
GJA4
GJB2
GJC1
GLIS3
GLT25D1
GLT8D2
GNG11
GPC1
GPC6
GPNMB
GPR4
GPRC5B
GPX3
GPX7
GPX8
GRASP
GRB10
GREM1
GRPEL2
GSTM3
GUCY1A2
GUCY1A3
GUCY1B3
GULP1
H6PD
HAPLN3
HDDC2
HECW2
HEG1
HES4
HEY1
HEY2
HEYL
HHEX
HIC1
HIGD1B
HILPDA
HIPK2
HLX
HNMT
HOMER3
HOPX
HOXA10
HOXB.AS1
HOXD8
HPCAL1
HSPA12B
HSPB2
HSPG2
HTRA3
HYAL2
ICAM2
ID4
IFI27
IFI44L
IFIT3
IFITM1
IGFBP2
IGFBP3
IGFBP5
IGFBP6
IL15RA
IL1R1
IL33
IL34
IL3RA
INAFM1
INHBA
INPP1
INPP4B
INSR
IPO11
IRS1
ISLR
ISYNA1
ITGA11
ITGA6
ITGA7
ITGB4
ITGB5
ITM2A
ITPRIP
IVNS1ABP
JAG1
JAG2
JAM2
JUP
KANK2
KANK3
KBTBD2
KCNE4
KCNJ8
KCNMB1
KCNN3
KCNS3
KCTD12
KDELC2
KDELR3
KDR
KIAA0040
KIAA0141
KIAA0355
KIAA0930
KIAA1147
KIAA1462
KLHDC8B
KLHL23
LAMA5
LARP6
LBH
LDB2
LDLR
LGALS3BP
LGALS9
LGI4
LHFP
LIMCH1
LIMS2
LINC00116
LINC00998
LINGO1
LMBR1
LMO2
LMOD1
LOX
LOXL1
LOXL2
LPAR6
LPCAT2
LPP
LRCH1
LRP1
LRRC8C
LSAMP
LTBP1
LTBP2
LTBP4
LUM
LURAP1L
LXN
LYL1
LZTS1
MAFB
MAGEF1
MAGI1
MALL
MAN1A1
MANSC1
MAP1A
MAP1S
MAP3K11
MAP3K20
MAP3K7CL
MAPK11
MARVELD1
MAST4
MATN2
MCAM
MCF2L
MCTP1
MDFI
MECOM
MEF2C
MEG3
MEIS1
MFAP2
MFAP4
MFGE8
MFNG
MICAL2
MICALL2
MIER2
MIR143HG
MITF
MKL2
MMP11
MMP14
MMP15
MMP19
MMP2
MMP23B
MMRN2
MPZL2
MRC2
MRGPRF
MRVI1
MSC
MT1E
MT1M
MTHFD2
MTUS1
MXRA5
MXRA8
MYCT1
MYH10
MYH11
MYL9
MYLK
MYO10
MYO1B
MYO1E
NBL1
NCOA7
NDN
NDRG2
NDST1
NDUFA4L2
NEDD9
NES
NEURL1B
NEXN
NFASC
NFATC4
NFIX
NHSL2
NID2
NOL4L
NOS3
NOSTRIN
NOTCH1
NOTCH2
NOTCH3
NOTCH4
NOVA2
NPDC1
NPR1
NQO1
NR2F1
NR2F2
NRGN
NRN1
NRP1
NRP2
NT5DC2
NT5E
NTM
NTN4
NUAK1
NUDT14
NUPR1
NXN
ODF3B
OLFML1
OLFML2A
OLFML2B
OLFML3
OR51E1
ORAI1
OSMR
P2RY6
P3H3
P3H4
P4HA2
PAG1
PALLD
PALMD
PAPPA
PAPSS2
PARM1
PARVB
PAWR
PCDH1
PCDH12
PCDH17
PCDH18
PCDH7
PCOLCE
PDE1A
PDE3A
PDE5A
PDE8A
PDGFA
PDGFB
PDGFC
PDGFRA
PDGFRB
PDIA5
PDLIM3
PDPN
PDZRN3
PECAM1
PELI1
PFN2
PGF
PGM1
PGM2
PGM3
PHLDA3
PHLDB2
PIK3C2B
PIK3R3
PIP5K1C
PITPNC1
PITX1
PKP4
PLAC9
PLAGL1
PLAT
PLAU
PLCB1
PLCE1
PLEKHA5
PLEKHG1
PLEKHG2
PLEKHH2
PLEKHH3
PLN
PLPP1
PLSCR4
PLTP
PLVAP
PLXDC1
PLXDC2
PLXNA2
PLXND1
PNMA1
PNP
PODN
PODNL1
PODXL
POSTN
PPFIBP1
PPM1F
PPP1R12B
PPP1R14A
PPP1R9B
PPP4R1
PRCP
PREX2
PRKCH
PRKD2
PRKD3
PRKG1
PRNP
PRR16
PRRX1
PSD3
PTBP2
PTCH1
PTGDS
PTGES
PTGFRN
PTGIR
PTK7
PTN
PTP4A3
PTPN14
PTPRB
PTPRE
PTPRG
PTPRM
PTPRN2
PXN
PYCR1
RAB23
RAB34
RALGAPA2
RAMP1
RAMP2
RAMP3
RAPGEF1
RAPGEF2
RAPGEF3
RAPGEF4
RAPGEF5
RARRES1
RARRES2
RASA4
RASD1
RASGRP2
RASGRP3
RASIP1
RASL12
RBP1
RBP5
RBP7
RCAN1
RCAN2
RCN3
REM1
RERG
RFK
RFLNB
RGCC
RGS12
RGS16
RGS3
RGS5
RHOBTB3
RHOJ
RHOQ
RNASE1
RND3
RNF152
RNF24
ROBO1
ROBO4
RP11.14N7.2
RP11.536O18.1
RP3.412A9.11
RPGR
RPS6KA2
RUNX1
RUNX1T1
RUNX2
S100A16
S100A4
S1PR1
S1PR3
SAMD11
SASH1
SBNO2
SCARF1
SCPEP1
SDC2
SDPR
SEC14L1
SELE
SELM
SELP
SEMA3F
SEMA5A
SEMA6B
2024-09-04
SERPINE1
SERPINE2
SERPINF1
SERPINI1
SERTAD4.AS1
SFRP2
SFRP4
SGCD
SGCE
SGIP1
SGK1
SH2B3
SH2D3C
SH3BP2
SH3BP5
SH3D19
SH3GL1
SH3PXD2B
SHANK3
SHC1
SHE
SHISA4
SHROOM4
SIPA1L2
SLC27A3
SLC29A1
SLC35B2
SLC39A14
SLC39A6
SLC44A2
SLC7A2
SLC9A3R2
SLCO2A1
SLCO3A1
SLIT3
SLMAP
SMAD1
SMIM3
SMOC2
SMPDL3A
SMTN
SMURF2
SNAI2
SNCG
SNRK
SOCS2
SOD3
SORBS2
SORT1
SOS1
SOX17
SOX18
SOX7
SPARCL1
SPECC1
SPHK1
SPNS2
SPOCK1
SPON1
SPON2
SPRY1
SPRY4
SPSB1
SPTLC2
SRGAP2
SRPX
SRPX2
SSBP2
SSC5D
SSH1
SSPN
ST3GAL4
ST5
ST8SIA4
STAB1
STC1
STEAP1
STEAP2
STEAP4
STIM2
STK38L
STMN1
STMN3
STRN4
SULF1
SULF2
SVIL
SWAP70
SYCE1L
SYDE1
SYNJ2
SYNPO
SYNPO2
SYTL2
TAGLN
TAOK2
TBC1D1
TBC1D9
TBCD
TBX2
TCEAL7
TCF21
TCN2
TCTN1
TDO2
TEAD1
TEAD4
TEK
TFPI
TGFBI
TGFBR1
TGM2
THBD
THBS2
THSD7A
THY1
TIE1
TINAGL1
TLE1
TM4SF1
TM4SF18
TMCC3
TMEM119
TMEM120A
TMEM158
TMEM176A
TMEM176B
TMEM181
TMEM2
TMEM204
TMEM214
TMEM255B
TMEM45A
TMEM47
TMEM55A
TMEM88
TMEM98
TMTC1
TNC
TNFAIP6
TNFAIP8L1
TNFRSF10B
TNFRSF12A
TNFRSF4
TNFSF10
TNS3
TNXB
TP53I11
TP53I13
TPBG
TPM1
TPM2
TPPP3
TPST1
TRIB2
TRIO
TRIP6
TRPV2
TSHZ2
TSKU
TSPAN12
TSPAN13
TSPAN14
TSPAN15
TSPAN18
TSPAN7
TTYH3
TUBA1B
TWIST1
TWIST2
UACA
UAP1
UBTD1
UGDH
UHRF2
UNC5B
UPP1
USP11
VASH1
VASN
VCAM1
VCAN
VEGFB
VEGFC
VSTM4
VWA1
VWF
WFDC1
WIPI1
WISP1
WNT2
WNT5A
YAP1
ZC2HC1A
ZC3H11A
ZCCHC24
ZDHHC20
ZEB2
ZNF385D
ZNF503
ZNF521
ZNF703
