# Supplementary material for: Single‐cell transcriptomics reveals antigen‐presenting capacity and therapeutic resistance potential of immunomodulatory endothelial cells in colorectal cancer
Source: Immun Inflamm Dis. 2024 Jun 14;12(6):e1311. doi: 10.1002/iid3.1311 (PMC11177288; doi:10.1002/iid3.1311)
Supplement: Supplementary file 3 — Supporting information. [file IID3-12-e1311-s005.zip › Supplementary Table 9.csv]

NAME	Fb	Mu	ECKDRIGFBP3	ECACKR1	ECKDRESM1	SMC	ECTFF3	ECSTMN1	ECMu
A1BG	132.691548933135	175.40107582961	1	1	1	62.4027126091753	60.6687121771998	76.8071733204607	81.5093627948818
ABCA1	118.560793487585	1	1	1	1	113.240490030214	1	1	57.9551089267487
ABCC9	1	249.675710658387	1	1	1	1	1	1	140.377521342123
ABCD4	57.050562200298	1	132.605005921083	193.39899034165	147.183064295749	1	243.163544854541	81.7566176149853	100.069992017052
ABCG1	1	1	140.847311345062	106.275318819346	124.976379750237	1	248.462522039381	1	125.851886215058
ABI3	1	1	227.246869257746	218.856708498	237.775159527987	1	126.836123472841	151.097476854722	167.122787802208
ABLIM1	1	1	301.015688473329	349.58302112873	179.051147461996	1	254.837872299273	93.7562265267912	179.162249341184
ABTB1	58.0689520476094	142.849538069408	90.9301723521982	52.6404714207005	62.4449401261912	1	1	44.0220753008602	96.4164479657854
AC011526.1	1	1	544.647309803723	717.370444077344	727.15404492801	1	330.054920622108	570.197464685408	431.567187132443
AC013461.1	110.385302925729	268.020888802785	1	1	1	317.612744625588	1	68.1973105704763	90.3507128249842
AC068491.1	96.3419679512131	528.129747944613	427.689133857234	102.547506343646	447.765287985723	1	184.74263551118	357.972136413155	545.410267527146
ACAN	1	247.787996316968	1	1	1	1	1	1	1
ACE	1	1	341.463484498575	1	258.645166262697	1	1	1	175.948502519352
ACKR1	1	1	1	6636.60424509003	1	1	1	525.313794225249	1
ACKR3	133.411822269943	89.9732646880641	115.304103806646	196.869661963666	312.46776769829	1	620.32325413756	129.890051717513	80.2560647164752
ACO1	90.087458214265	1	1	1	1	1	146.492679057632	77.4156372667404	44.8982422732844
ACTA2	2268.14829521628	9489.5000510976	1	1	1	11590.3239860775	1	2226.28082111301	2729.44938904583
ACTG2	239.469014338809	481.999159793605	1	1	1	6272.44101447359	1	230.03545079535	1
ACVR1	82.0789187747951	59.0311954693318	1	1	1	104.212265784392	1	39.0320282993033	45.9385551691377
ACVRL1	121.924648170326	72.4636037372898	620.549918021804	579.710177412789	624.728600236641	1	335.427175522722	355.618544205609	441.705486361536
ADAM10	91.0332109763067	98.3452364860805	231.142523027396	209.158371502273	281.982859922591	1	610.883396521343	182.320023066651	175.94217574799
ADAM12	198.710536506658	68.8864754813472	1	1	1	1	1	110.055803631229	1
ADAM15	1	1	1012.44612107129	868.551698957553	587.442963569123	1	257.082439970198	534.161203207217	406.988813884994
ADAMTS1	189.331756129064	840.302119079306	1171.14316343514	605.7017116898	443.313964438752	288.877245578215	1	458.957866764062	831.412853386784
ADAMTS12	113.06974150585	112.482768499724	1	1	1	1	1	98.5843445605995	71.7452782656013
ADAMTS2	204.286277507254	143.543215452148	1	1	1	1	1	106.654267305717	95.3095233121394
ADAMTS4	87.8989217803366	626.369560609283	300.882999998799	143.06892680906	282.824847178855	1	172.760260473046	249.370667263802	587.279641027744
ADAMTS6	79.8411393078274	1	385.834049495641	173.145444896014	148.753366493899	197.443514660765	299.911118193413	95.4792621168722	58.4598512262698
ADAMTS9	1	221.145192453173	532.254387785879	563.914189139906	540.991353666583	1	321.186659311369	330.525376145754	399.791666093429
ADAP2	1	190.973781550271	1	1	1	1	1	1	150.272418988859
ADARB1	1	1	146.979576295566	76.4131205121438	115.919770206198	1	1	63.9291927750175	77.8919636565146
ADCY3	1	211.14781282388	1	1	1	1	1	65.7337653351941	168.23136730224
ADCY4	1	1	339.89964493244	308.286046355153	242.169098110685	1	209.442476659709	72.4661464675643	202.43245026332
ADD3	223.875102277199	101.764661015747	116.272846990814	99.1153805918426	205.361284840696	1	897.855375157759	164.240016754383	177.240699590811
ADGRF5	1	328.003631419058	1099.19885951625	247.272907398302	763.255317646307	1	286.551199477453	387.761786244761	728.573361896394
ADGRG1	1	1	220.813141748943	154.834308154327	216.562831690368	1	1	131.756885276832	140.29199318663
ADGRL2	55.5155296466549	72.4656977958697	69.1293699041489	220.790739313596	271.199270536673	1	1	159.454670501026	108.032544265478
ADGRL4	1	1	1391.03103789467	996.750942129367	1322.64317513533	1	254.977792599167	527.54346953273	809.849312480133
ADIRF	173.41765222918	4341.29332488054	286.547920216594	1858.42339033639	176.36749905284	688.839021097212	2763.19530051525	459.011721004864	2019.37645251009
ADM	472.450816021059	1	1	85.7352163555348	242.491926329343	231.923612555648	472.60098508988	156.109908534297	153.091172495164
AEBP1	1642.23384831044	746.37150683023	58.3513821265206	80.7178820215501	96.1249392011634	988.01229095407	260.075276027272	405.752122986322	159.580939826976
AFAP1L1	1	1	146.918216538872	101.004132566504	278.212609000413	1	256.730588278224	136.419637455592	126.505581321651
AFAP1L2	1	100.238694222953	1	1	1	1	1	1	66.5767452277779
AGPAT1	69.6627896817547	64.3839672301871	219.4653979653	86.5203860356273	109.938009118947	1	118.033999145221	109.443018180292	154.727730645027
AGT	373.076916522403	1	1	1	1	1	1	1	1
AKAP12	234.848100478853	266.199922669406	1	206.136458145555	1	415.951238069171	2257.51717587183	122.911523765683	163.567211828838
ALDH1A3	245.068027010034	1	1	1	1	1	1	1	1
ANGPT2	1	553.889704560462	156.040534678801	149.361269691169	746.999575746546	1	1311.20047016942	366.535037380308	570.877386951233
ANO1	1	162.3944700461	1	1	1	1	1	1	81.143139303681
ANTXR1	587.520346906882	226.635864320814	1	1	1	558.150796996964	1	117.883081171667	127.550582732983
ANTXR2	154.715190426985	64.9838510288792	1	1	55.8133195805592	249.786345132434	150.439704465361	73.7824196722662	42.0399629182109
ANXA6	313.164330873894	556.354977122219	86.4496288582638	168.555626375948	183.229433809609	480.294114080792	1	431.101908146499	258.045536697057
AOC3	1	189.934499167842	1	1	1	303.708860718857	1	1	94.1353690593849
APBB2	1	73.1791674818514	181.318844530824	118.798875443005	134.384785699119	1	1	81.9763145127152	135.692709835576
APCDD1	116.388591435497	75.3037274461602	69.5700187599748	1	96.124399878257	131.136566870682	1	109.409944792007	94.7681626866249
APLNR	1	1	231.82634575904	1039.08555639853	1096.78228585878	1	1	530.310205305611	318.704270231983
APOD	746.814564548747	1	1	1	1	1	170.679308595117	1	76.4722647331961
APOE	1621.14442609861	442.337361959726	1	1	1	521.360488004638	1	107.679080827256	221.562194579797
APOL3	1	1	165.465703597522	125.287120735963	81.4731125812863	1	386.041914972731	82.7474313018533	159.428762065905
APOLD1	1	309.570513203805	795.445616481374	384.304411193446	537.277943408334	1	549.815191882443	251.094337164198	960.321005260659
AQP1	1	1	1951.23991156379	1958.45721462904	1145.82330751539	72.2461149839984	134.502486713306	271.561647998794	1214.79044494088
ARAP3	1	1	147.41783330991	88.979449548457	128.977484044008	1	68.7261390914684	60.4117489352388	67.0121870206343
ARHGAP10	1	103.802012713506	1	1	1	74.7804053312052	1	48.8517248133257	60.5722698744533
ARHGAP15	1	298.013726629371	1	1	1	1	1	1	196.249607666601
ARHGAP18	65.0450724070111	57.9209712840544	116.101129218311	114.030200195732	358.578904701647	1	107.10326992488	160.16002774924	169.800573528808
ARHGAP23	1	1	126.669649878303	144.535921907865	141.318745620801	1	135.02522272235	118.839645483251	82.3972918582567
ARHGAP29	1	310.605528969614	765.076755027047	564.567883119635	965.476244001399	1	1280.25134773023	471.710281713895	731.99511934424
ARHGAP31	1	1	161.422059136888	116.163743559247	114.023665650119	1	1	49.5467322188605	102.963021455411
ARHGAP42	1	109.019681577079	1	1	1	1	1	1	55.9092008488315
ARHGEF15	1	1	198.922414158032	183.690519675664	220.468970825213	1	1	82.8908291015458	136.586608286196
ARHGEF17	51.2672557664858	292.829388594118	1	1	1	100.315866751372	1	63.9149236347612	217.888384929829
ARHGEF7	1	139.287631556152	142.058196744398	125.505396610236	184.07763243205	1	229.050571360175	128.881228328004	179.119985959015
ARL15	1	1	576.418848625092	69.0604860645063	107.70712715436	1	117.058148919875	1	177.726619323194
ARL4A	86.0524119163857	91.8912509161305	391.112447208115	1042.42535896446	275.570659418767	86.3833964685571	1477.97257980216	209.892334644306	200.172676381919
ARMCX1	80.1441956833685	91.6984208673594	1	1	1	116.451759008542	46.0258894606857	1	87.4969737000415
ARMCX2	80.6041142954451	55.9678874656808	71.7664841735179	1	1	103.344025068127	1	1	27.2710178523058
ASAP2	1	91.2143406781329	162.026215226148	74.8598077765196	139.583083811192	1	62.6787711099536	106.368277294159	101.243718577472
ASPN	651.251387960063	757.250068100583	1	1	1	218.103515152559	1	1	260.910650218212
ATP11A	1	1	170.954517351549	115.962983889868	147.509375088258	1	231.326736598391	59.227349513989	107.420484721993
ATP11C	1	1	135.239193096118	132.132933824793	97.1869898775481	1	173.760747854779	90.2516545960414	79.0150578644969
ATP8B1	1	70.8594611614042	178.648511218303	202.236606921456	105.311211107346	1	1	53.3870185418068	84.5290467690107
AVPR1A	1	150.135378846009	1	1	1	1	1	1	85.6808625564518
AXL	271.374337981086	484.92864209495	1	1	1	216.932096971924	1	139.674856327659	273.649099182195
B3GNT2	48.2644172954789	207.163529863781	102.154881490662	71.179127849294	55.950237978165	1	78.5193623898698	105.026299067106	138.513932885016
BACE1	75.0358762074509	48.6360622207542	1	1	1	1	1	60.2865002286693	51.956204460883
BAG2	97.7371761784846	84.8637896295743	1	1	1	254.964875385405	1	1	1
BASP1	400.264115867595	105.10366972762	1	1	1	117.748405005613	1	103.435052716489	106.602796904413
BATF3	1	100.456147567422	1	1	1	1	1	53.7414183549888	66.3436165090887
BCAM	1	394.655332442917	897.062178774758	625.801144029804	523.893273651693	1	248.30832254458	222.029044412773	566.490835635744
BCAT1	115.198264805179	1	1	78.8498732914567	122.689306505462	1	90.1200252587856	121.542706951759	1
BCL6B	1	1	211.029987861233	156.34502060296	255.97576019471	1	179.145246230836	94.897173183953	135.071766987194
BCR	1	1	158.005897444513	195.037290958679	176.173952880757	1	116.639010628713	82.0493182043952	90.1947845455964
BICC1	235.519443170334	1	1	1	1	1	1	55.4817632386239	1
BMP4	263.972821993571	1	1	1	1	71.759038635702	1	80.7945365534431	39.2757941924991
BNC2	134.771752360776	1	1	112.762318651439	1	125.844102466808	1	45.7621991597704	1
BPGM	97.7829396675348	1	97.0440171868299	63.6815936375131	67.6259768192027	110.468367459527	1	65.2342359305251	58.0177255027808
BTBD3	1	1	89.3275415388227	98.1691372891237	115.894589508959	1	126.688158487784	57.1827821043292	94.8530783199387
C10orf10	274.383062971475	628.604397573841	1498.66347620828	495.715230116974	367.380451668155	249.07034607587	584.43066510229	84.9382462308214	407.525722366678
C10orf128	1	1	148.230263599551	198.19110265907	65.3322825226306	1	1	1	83.5135308448559
C11orf96	2193.51531506233	4085.00707742788	197.959195456771	155.714810727479	254.991578049633	1809.02029552848	215.060813437979	588.639110188944	2083.22257693161
C1QTNF1	85.1793020071642	353.255837429968	1	1	1	1	1	52.3069820306625	138.636785522907
C1QTNF6	100.443842704818	94.3525175527404	1	1	1	1	1	115.298911459812	54.2907045229813
C1R	2502.16730872709	1134.53150441288	77.1566610911027	167.610269511148	1	2269.83734110771	402.09461348767	529.905604624437	403.826781460295
C1S	2766.68393340461	836.98038787188	1	1	1	2662.78309907843	139.520550348185	425.202876935189	293.9775398047
C1orf54	73.6017431310762	272.050741292908	603.377674578473	701.565287942789	938.258174980615	1	1	446.053852842189	491.194506459069
C2	236.807527920275	97.3637647012299	1	1	1	173.599800814115	1	61.5388601222917	59.8232853786825
C20orf27	61.3801155340734	385.286999186382	1	68.2676156150793	1	57.1130893739726	71.5133761534439	135.922084888158	342.081444719994
C3	1069.70334211303	1	1	1	1	214.896381413047	1	1	1
C4orf32	1	126.423373041194	202.108749228901	321.326271526869	151.426138887545	1	114.689988111854	136.160113545113	248.474513945669
CABIN1	55.8806412568966	112.785238459002	1	1	1	1	1	70.1190493259326	67.9136079527992
CACNA1H	1	111.591778216639	1	1	1	1	1	1	55.4775733626214
CALCRL	1	1	776.431224077411	1087.08969666121	931.972687857376	1	583.598777714389	400.200328848739	317.330323899175
CAMK2N1	134.448621819855	371.032577001022	1	1	1	176.074905152201	1	73.3216746674513	247.367407025618
CARD8	1	1	194.67397849331	216.126643452937	228.164401761049	1	236.582791057268	149.316879973461	145.869783120452
CASKIN2	1	1	191.45362581583	80.1897103499744	156.111264218049	1	79.824671340115	83.5601496211637	134.289230426829
CASP10	1	1	131.790043173431	101.43892748606	93.9060256315	1	83.2859203858056	40.1145406714804	76.6225433378826
CBR1	163.089349217971	181.938210994771	1	1	1	161.138475891613	1	131.483575307024	135.819098304185
CCDC102B	1	475.332787197133	1	1	1	1	86.1119023692337	109.645596556873	213.405951826762
CCDC3	1	353.445717360917	388.756756016839	160.256905130138	149.873758116769	1	1	203.884041199491	227.19747667943
CCDC69	1	1	126.420119699705	377.016925671881	97.428742094748	88.028675100386	121.436716746964	100.548265081787	98.0301177426967
CCDC71L	205.693908993739	74.4663999516988	1	1	1	282.086039887724	152.237965284464	87.5868237762634	49.8356495544995
CCDC80	1568.88168122228	307.724777833826	1	1	1	431.797071282557	366.140397341402	260.031057852137	77.916056017341
CCL11	1588.24193303346	1	1	1	1	1	1	1	1
CCND1	176.350032975356	211.855184254365	145.460409129151	159.442612905883	545.551473555339	1	486.14158000668	349.480726834938	391.173662109946
CD109	47.9761595839343	1	146.373045450018	244.33605618006	165.234175032713	80.8109888417268	1	130.976230769337	54.8392097014218
CD200	1	1	156.134181082824	226.116521662673	314.839307443759	1	408.339876351105	129.617113502888	152.03039828165
CD248	252.648939919189	445.676113483011	1	1	1	1	1	174.250787285405	257.607787541339
CD302	95.8525808416786	71.7988466000249	1	73.4595650683841	1	1	100.907115801501	1	69.7554209685382
CD320	58.9006542521163	1	1650.42236719736	589.450040085458	382.924731369392	72.5485348883068	248.437413629834	392.286097034033	1439.67038448178
CD34	1	1	1385.52601751125	623.921458986926	1254.30954472771	1	397.345133119706	478.841921359631	797.736866299442
CD36	1	403.572251106791	775.063070448712	1	1	1	204.493354379657	1	1462.27565291175
CD40	69.258181489605	103.136554123178	188.294318819203	162.623741367158	210.518954404153	1	1	149.873878808292	162.037163657722
CD82	226.629598763969	73.8774534010468	1	1	1	171.59974539452	95.6224777253285	142.050669263036	36.0412905407599
CD93	1	1	1881.22705220388	1432.3343450468	2002.92719094428	1	363.598805416763	1053.25463365502	917.664840274266
CDA	1	1	195.748584216205	181.99179718085	201.727959633302	1	60.4111351776817	101.664304701416	96.6112333209581
CDC42EP3	78.8517154293626	1	330.887467105906	463.003278109057	284.022376507558	300.329735833712	1	176.991451999819	314.557510803307
CDC42EP5	125.919350112635	120.402821050175	193.083110480284	246.845877454315	268.261793375298	1	487.569851785812	164.950756632379	201.353517634186
CDH11	546.802797617738	209.77947999422	1	1	1	402.414767522929	1	154.455423150995	71.041802684251
CDH13	85.8673402342026	102.036276577871	177.287911816088	179.439083994173	570.526433081736	1	117.261864031539	370.693692482944	139.851149036994
CDH5	1	1	1140.99861245351	692.967813518953	894.259610287249	1	485.911626071304	362.33170006257	631.872382394439
CDH6	1	311.157826506762	1	1	1	1	1	1	208.055232178536
CDK17	1	1	181.632185962643	115.778661578173	145.812424102016	1	107.998376656746	72.4852554392663	100.010604564454
CEBPB	1326.20433603562	1100.38639926238	104.451786443794	114.981012556802	86.7797909276395	1117.93387997212	261.423340324151	332.550201565368	413.511616817957
CEP170	70.3785725754304	1	100.473777717572	97.25076315181	131.741116625776	1	121.321171894618	105.817569734175	69.274837102504
CEP68	1	1	187.344348010195	167.968932558974	146.675266178251	1	183.025352276788	76.5574726027719	130.409144837681
CERCAM	392.830446722828	156.636712041437	1	1	1	112.857288398625	1	160.704497360873	74.2748182711908
CFAP20	82.066493983294	67.128288597679	245.568648355684	191.369469659009	353.478262104816	1	80.6102094745941	159.281766660004	324.248797809593
CFD	2903.44733979574	1	1	1	1	870.387653830882	1	1	1
CFI	119.038161518826	60.7534306456636	256.166805929977	358.139503643497	137.941085859884	1	285.529100449025	104.298972502733	124.650601728026
CHI3L1	627.315174982564	1	1	1	1	1	1	1	1
CHN1	132.545923914672	414.894082317764	55.5678100479475	110.934568735721	1	1	1	219.95617774924	171.418369377575
CHPF	314.435894953653	103.692363204159	1	1	1	137.909146357363	1	116.015803696001	43.8912171807894
CLDN15	1	1	156.477999500361	155.966971772322	83.8246705566475	1	1	1	73.0938762614438
CLDN5	1	1	3776.85653827786	2519.87731877089	1138.44113781099	1	3030.7555634308	358.313961578634	2544.04699657928
CLEC11A	684.415795161858	338.498098495653	1	1	1	107.794030678653	1	302.767489993908	128.338769208215
CLEC14A	1	1	1587.48545810701	969.586578397393	1031.7429124911	1	217.301105745555	454.198078463757	701.495581051727
CLEC1A	1	1	113.500454996183	142.784121577644	85.0239763955844	1	1	1	68.1419784181039
CLIC2	1	1	201.270436156684	238.154950332203	137.862177646281	1	295.790713190707	58.9076927562204	102.28455540974
CLMN	1	188.065253272753	1	1	1	1	1	1	109.608884632454
CLMP	253.34051839589	1	1	1	1	255.841122998194	1	61.4934556357054	1
CLU	739.76727234161	1	328.217795759875	1353.65375917779	1	856.59347429519	1126.63448190545	1	1
CMTM3	261.938237004114	83.7021025031873	1	89.2035312732828	151.928764356145	115.740455765508	281.404378385586	150.375556835088	120.311321297459
CNKSR3	1	1	83.1832174786409	383.482734665997	92.7452868574416	71.9333961312015	531.602182554904	67.8589333137763	1
CNN1	144.814213204918	265.910857930926	1	1	1	2323.47621730589	1	133.913803882056	1
CNN2	308.323314160722	151.83569172367	78.8936050564528	78.7392335669202	118.43698853078	225.291357768497	1	266.809008049425	102.789904371243
CNPY4	96.7806912916944	64.2879188010667	1	1	50.5415660476723	57.1908731954459	1	78.2992886694985	57.5487094174711
COA3	115.692987736075	88.4108558939662	1	1	1	62.7436415262092	179.862282230288	102.931476575656	45.878223621807
COBLL1	1	145.327118597104	77.826022206986	1	1	1	1	1	67.7794509005057
COL10A1	366.613480379493	1	1	1	1	1	1	1	1
COL11A1	324.942699483094	1	1	1	1	1	1	1	1
COL12A1	1337.31330850084	377.10356817444	1	1	259.588338258844	418.208374399967	1	656.523382397206	158.785243744207
COL14A1	437.469858219371	540.645575312633	1	1	1	118.848823317394	1	85.4048717429575	149.491403763381
COL15A1	305.754001732403	442.277329308613	1389.4596172526	1925.44498395657	3186.09570299301	141.218657198409	1	1835.87632043592	1086.04446504254
COL16A1	211.763309687053	1	1	1	1	107.966084043212	1	58.4685154604487	1
COL1A1	20830.7524419778	6770.28418977352	1	1	1	4173.51273393713	122.876377172208	8711.72547582368	2043.02185765837
COL1A2	16423.0821003072	5730.4990835295	1	1	1	4599.87754170104	168.560216707286	5928.03355156531	1989.66013900123
COL3A1	16527.6345701853	5222.90316515681	1	1	1	6214.74479306437	1	6217.7105315012	1714.14097863652
COL5A1	1264.32195173581	508.689529441382	1	1	1	371.701360721633	1	602.917684741393	253.396143898531
COL5A2	1513.14458700344	1019.17408252317	1	116.455667675903	71.8945032612462	642.267223846647	186.791284534248	930.516272586057	459.953975098034
COL5A3	75.1865746794586	294.021661483664	1	1	1	1	1	147.740780092827	192.944683331928
COL6A1	2693.3397655199	1754.0631308825	71.8952423316465	223.699422559128	296.258164599687	1149.40814972844	96.471407929862	1535.98525571754	728.065373107217
COL6A3	3026.73511809372	979.537216461472	1	1	1	914.729676783097	1	1216.01520500169	390.18981262134
COL7A1	247.68499682284	1	1	1	1	1	1	117.757274721316	1
COL8A1	487.226202893691	1	1	1	1	287.220237907849	1	1	1
COPZ2	172.364315303153	79.1542026138322	1	1	1	131.994173385153	1	100.071862189148	65.1772840816524
COX4I2	1	581.611699440259	1	1	1	1	1	1	453.511799314673
CPD	76.4803673997895	59.4346594391249	139.229942509567	301.637780601834	145.156331293462	1	118.125619674566	125.521647091282	98.2711857576616
CPE	200.674132989271	929.338659277875	1	848.153847233785	1	82.5847621197184	1	117.026363609048	511.67062566535
CPLX1	1	1	137.47634823993	220.412996783057	161.869206637752	1	1	51.5879829580306	95.6893625614496
CPM	1	360.408677970106	101.256479322156	1	1	1	1	1	363.533984268659
CPNE2	1	49.524802404072	232.779462192129	141.114545470172	219.526324792342	1	54.1686069802948	112.50366422023	206.204035729689
CPNE8	46.488959918896	1	188.654754046512	105.224121935362	94.4095686072574	1	152.756639093056	43.47392842927	112.306987129235
CPT1A	1	1	95.1016599147828	103.096392616385	99.1468567188971	1	77.6066597896622	84.3747477624673	65.891383989096
CPXM1	150.491140716456	60.1537498935588	1	1	1	1	1	57.5355265199209	1
CPXM2	1	1	102.149935955995	202.053785924114	87.9488037740405	105.852616786719	1	55.34514218692	1
CRABP2	254.513673680666	1	1	1	1	1	1	1	1
CREB3L1	153.426795019875	1	1	1	1	98.0854275347348	1	72.4756844282826	1
CRIP1	89.1663812345839	1116.85431198176	274.4078746736	231.600785557542	221.045277101843	1	101.87667133838	427.011115351705	317.374891881761
CRISPLD2	436.848850782502	795.920915239069	1	1	1	410.069655511708	1	191.342948606051	485.713282278134
CRYAB	570.946136792471	591.474924922044	1	1	1	1686.53405112929	1	116.816069028977	154.725522879042
CRYBG3	69.0847244513853	1	239.53742637942	117.116250256954	117.085841135043	100.891268993928	1	55.4964663079054	114.589091845265
CSF1	109.510965288407	68.7485003415474	1	1	1	100.360316885167	1	59.4440336711635	54.8539796669997
CSF2RB	1	1	107.238012749341	360.307026068775	88.6894599710939	1	1	67.0305733745815	70.5900127431456
CSGALNACT1	1	1	149.759645142296	146.247304663385	191.068638487018	1	176.98454327743	100.811377960196	109.793402293397
CSGALNACT2	116.284346750919	58.4052086230048	1	1	1	140.828108614204	1	68.7448750943905	35.3415688627651
CSPG4	1	316.13011681298	1	1	1	1	1	102.270620636659	147.71447259676
CSRP1	384.781958017564	802.947770285338	271.005188073514	227.299381946146	248.257512119632	2340.89797525725	112.725479398354	418.555201092579	305.722572075694
CSRP2	82.9743380540808	1332.24911497002	139.881529731216	333.94567070127	125.931438088906	380.293512476898	177.573107505738	409.495046247426	516.396678767296
CTDSPL	99.8959991329657	63.0525940877391	1	1	1	134.311423185417	140.609285028114	100.742442486213	63.6131512640038
CTHRC1	2392.59268592743	134.456460796201	86.5330809069689	568.753380371953	538.971633471022	440.637050573896	666.656888160645	856.175480635104	145.180863092254
CTSC	1049.06688797045	713.618100667708	200.588557260731	337.230066812796	101.273972321056	997.290684975752	1	567.167462525989	546.541971389663
CTSK	1675.72481171782	146.055384709737	1	1	1	453.123600123062	1	290.30008034999	89.1327225071544
CTTNBP2NL	47.0559860957508	1	294.718580907513	200.594279028263	167.007746110634	73.3504055192854	149.026176839279	99.6399730316348	143.826986697784
CXCL1	2148.17704298249	1	1	1	1	200.235301471199	925.37081755668	950.157719469147	1
CXCL12	349.498878374025	1	1604.93054382178	1	745.438569007784	1	1	291.238421778228	677.795025830021
CXCL14	7515.98262516085	1	1	1	1	5392.854925257	1	1881.43083704849	1
CXorf36	1	1	340.330723904117	688.088267957068	552.984971424419	1	618.330568751818	298.735586752959	287.786055284492
CYBRD1	298.745149913795	165.369365056077	61.2258307291915	61.4539942498923	1	235.417896723581	1	87.7016071746537	99.7646203228443
CYGB	392.123686615705	539.509482534367	1	1	1	1	1	220.868077573909	482.869339030723
CYTOR	189.761578775591	895.612303480643	459.727031617515	154.321619750902	536.557006572618	1	240.12328707422	673.66381613315	936.567326665673
CYYR1	1	1	799.809423136659	490.320122991785	443.019274508821	1	1	201.251401152764	421.99977116176
DAAM2	1	155.943291450433	1	1	1	1	1	1	125.074672790424
DCBLD1	138.801022501922	65.6653237385055	1	1	1	1	1	65.1058688620465	58.5571006417622
DCN	8033.7251519604	342.973236138889	1	1	1	1995.16224216222	1	1273.69074547022	91.4862278709501
DDR2	309.861004237828	281.751088353137	1	1	1	474.47798664187	1	112.82904578999	186.73840139029
DGKH	51.6692981712302	129.701956197614	129.251620904065	116.968485841065	265.096456105105	1	162.179399714878	130.99024332706	172.112820551184
DHRS7B	48.3292388110402	59.307836429436	194.557804069705	85.8859681881714	83.5414524436384	1	1	85.7782275607874	106.406155976655
DKK3	481.321669390489	494.227041433158	1	1	1	246.269203526898	463.181195094711	306.243160460498	176.232342773044
DLL4	1	1	444.750187971888	1	253.189190148312	1	141.174582904641	68.0390174353863	165.672132245296
DMD	1	131.166179287522	1	1	1	201.247448240543	1	1	109.082330990976
DMKN	211.554215583608	1	1	1	1	1	1	1	1
DNM3OS	82.3379523038559	1	1	60.6332679234848	74.6208800093508	106.497663956851	1	78.1964735445827	45.5417480506527
DOCK4	1	1	114.909008765701	130.368818440376	194.537889026422	1	111.692161618917	68.0814212886046	108.155541329168
DOCK6	1	66.1481718886717	251.450996273174	179.969087253931	362.057410288917	1	301.542056588425	192.802734022163	193.393811187505
DOCK9	1	1	472.461131263316	333.179638110447	422.835717177662	1	257.653027644149	173.685505131131	285.928571137946
DPT	470.390235760881	1	1	1	1	1	1	1	1
DRAM1	127.492343625208	1	74.3876601905605	1	1	73.3251062984516	1	70.4398451594696	43.4363741280647
DSEL	93.4876763787235	1	1	1	1	97.2487890260354	1	1	1
DUSP14	81.9619276289869	191.7199809029	47.5280634385322	1	63.9963197445645	1	1	87.7776078925745	139.772728419548
DUSP23	107.2226485823	98.1116705813141	293.271923626669	1516.62898513571	295.342213060792	119.059701359658	217.614054628099	380.550046981772	222.861657759845
DUSP6	108.367875750375	1	555.021891213344	538.197846435272	609.68475532959	1	697.157979665311	310.371759924199	336.438866447183
DUT	371.099062447705	434.689598382962	430.285422116374	448.607484456837	455.220170712008	347.747459084533	331.705699765251	1697.1731712613	462.309956729061
DYSF	1	1	131.533938741113	195.177541598242	402.712957152559	1	189.504794225377	227.896114223995	118.883843337819
EBF1	1	442.747938067339	105.168444546077	138.170723681926	72.0293864809912	1	121.220761510123	78.3625415209702	352.971596897131
ECE1	79.1595741165613	226.836749945228	481.234564403884	538.524042996761	448.03960789577	1	197.690110937304	417.044543010248	281.227905405647
ECM1	414.613212652584	217.11066927905	1	1	1	128.15514337494	1	199.291243326347	65.1069945672174
ECM2	57.7183672998085	205.781403842534	1	1	1	1	1	1	105.939358627753
ECSCR	1	1	790.805534185527	980.773546391567	755.092854526737	1	891.751161512412	488.820631922313	492.421247862277
ECSCR.1	1	1	342.019211602913	450.354886804517	352.623248142022	1	1426.59543953688	241.790429269365	118.653277417443
EDIL3	247.317970269158	144.776236075045	1	1	139.018066881037	445.128522976484	1	122.07190254774	91.9662372588325
EDN1	1	1	629.628490571892	495.635497848387	347.204539394326	1	410.618486027503	109.486538911375	212.942952639244
EDNRA	98.5482828207936	479.09541076696	1	1	1	1	1	102.777738339041	261.119664650351
EFEMP1	491.307340391084	1	1	282.275539606535	1	245.907275125222	3272.32643193887	124.058551329765	1
EFEMP2	627.14338081101	349.486669208488	97.3990755714983	1	94.9936563875769	413.05775676818	116.712207680094	302.305521195267	228.51309792053
EFHD1	1	254.599955471485	1	1	1	1	1	1	130.305693644651
EFNA1	1	1	595.419405357525	166.170645021388	453.623294021621	1	436.65054684674	125.243291088399	279.300359001991
EFNB1	59.0503780035899	1	136.412845656762	100.453722305148	236.812796162821	1	1	133.542618750955	127.384519602683
EFNB2	1	1	1183.38675516818	133.481514631667	373.609146495299	1	138.385390510664	120.636265724545	389.005561837513
EGFL6	73.6011649196474	357.89600836317	1	1	1	1	1	102.901195027002	125.748720164065
EGFL7	1	1	1659.53841120908	1268.00820884567	1666.36011909468	1	2120.8217264107	690.022469965885	971.397825667616
EGFLAM	1	147.447939552703	1	1	1	1	1	1	90.337683792185
EHD4	1	1	393.372936151963	447.166259294533	604.481629000675	1	140.510194766653	307.238769438085	398.838333184768
ELMO1	1	1	260.245315328714	240.99887120205	191.652185700561	1	145.483159920104	105.179654851815	164.55019709151
ELN	270.851719149121	126.092206507256	304.435624084504	1	1	240.446515525883	295.666774302179	1	39.9239405387126
EMCN	1	1	884.013722587772	658.956729393871	715.347841021835	1	292.249803861193	252.158830812781	501.361306020747
EMILIN1	924.679433410454	322.258363718743	1	1	1	853.550188211755	294.969709682361	413.08334827983	91.5488612976863
EML3	41.6687133742102	1	133.319308697105	139.027701115216	134.305589304837	1	100.531284010445	81.17149582756	109.035889634089
EMP3	979.48366757235	526.512503448084	462.131043218716	341.536442282914	198.891241910586	623.882563846751	1	860.0005597459	379.815244505329
ENAH	221.796004961059	281.782043540518	88.7832860292138	102.505719690282	56.108805902536	475.789500361926	1	175.736419554797	176.103683401965
ENC1	194.839287914565	63.4865794902406	1	1	1	90.8192676040355	1	92.5423471914816	39.7898621590798
ENG	182.525785262912	208.134598141061	2061.77420811563	2272.48904644029	2561.83166288997	1	695.078441876856	1360.37116700635	1063.89513191071
ENPEP	1	231.284131824297	1	1	1	1	1	1	118.899857809212
ENPP2	1	1	1271.97655691585	309.892707656387	139.233223257193	1	1	1	989.855990903984
ENTPD1	72.0765487527091	200.731899966625	457.253953567097	819.107483762263	443.974458005628	83.637198510422	1	385.033920913114	215.212589871648
EOGT	1	61.5378168246014	141.788819622692	90.3943586871774	122.958687563334	1	1	86.9254201871143	96.516584775691
EPAS1	210.85052163534	838.993567647222	2017.58890946	1240.36168326144	898.621810795963	1	258.266714976261	633.162053183298	1537.61792190929
EPB41L1	1	116.420737878712	1	1	1	1	1	1	121.933795727311
EPB41L2	234.08140170318	200.194075123658	83.5508869742904	1	76.4649582134138	113.726708151762	348.73256471999	174.28540448318	216.39404030725
EPB41L4A	1	1	97.4853320964748	166.1540779451	91.9526724741764	1	45.9810185851765	61.2524634064873	89.7559991818622
EPHB4	1	1	220.945869553773	272.465537604226	196.125361242392	1	213.083475893313	133.385648516829	139.380346420509
EPS8	119.394267930299	635.612893277363	141.034601879408	144.648611083346	1	130.626167379113	1	137.720750091348	450.624383698233
ERG	1	1	226.369590110313	295.211776285553	277.554605205633	1	221.41468143738	136.773745338495	174.367316748581
ERRFI1	299.622812300392	231.38871197589	1	84.5838354030954	1	147.474212725777	72.4494981282627	135.687485666717	42.3704746837215
ESAM	1	303.717660031413	1326.29441710788	620.355745641065	1153.20177298727	1	70.8688604871386	615.793567261891	889.38248763104
EVA1A	112.443888704699	1	1	1	1	1	1	89.9834964505659	1
EVA1C	1	1	201.940065937394	208.824803603556	1	1	1	1	109.65306754227
EXOC6	1	1	221.601794655207	185.255169987427	1	1	173.348280101558	1	113.528878499752
EXTL2	79.3178815192853	57.1483239766692	1	1	1	92.3166708401482	1	65.8801028338861	50.0055773505378
F11R	1	1	252.676494023233	128.394061146338	121.016343222109	1	197.29576644659	1	80.2492083873656
F2RL3	1	1	341.076042606274	237.084065839017	500.946010044743	1	558.279445587776	94.3308098870678	307.31754859659
F3	773.75457248865	162.765305188057	1	1	1	124.989954069759	1	287.370547185551	49.808449368399
FABP5	322.475507542995	399.841306021484	3445.93595573915	2563.86690518462	1606.89531775238	1	6357.639003554	827.650295311187	3790.94827691671
FADS1	91.8390147084001	73.9299010458432	79.0024369873058	1	93.942550013221	1	1	160.82817197835	71.6938690099685
FAM107A	1	1	483.061871996977	205.777538667898	69.967969948301	1	1	1	420.564021676263
FAM110D	1	1	200.087988753939	200.655798923397	133.164440284085	1	1	81.5578878594554	239.982336291513
FAM13C	1	215.320344708011	75.9750395319452	1	1	1	1	1	167.139335709817
FAM162B	1	240.116211442076	1	1	1	1	74.1243863771902	1	216.897659596018
FAM167B	1	1	552.398235821997	1113.83412484651	946.461728301823	1	1	724.855786253604	493.634891173715
FAM171A1	1	1	66.0774869808577	221.764896274229	84.2466697535091	1	137.881996464116	60.5552200627169	35.0794309481673
FAM198B	168.277392500706	1	470.022595811553	573.406629777466	526.306599186016	1	83.8782909531567	240.582850019361	213.327873056136
FAM20C	222.206072259256	138.191697305452	1	1	1	204.080110832933	1	99.5694242395655	65.1798361627708
FAM229B	99.70449227528	54.3926384319016	1	1	1	72.64553203572	96.5577774347998	72.1425683687806	60.0011412688503
FAM43A	1	1	202.599674991407	308.093939577122	374.947633303068	1	381.075197414867	196.210991005291	279.426920453145
FAM46A	240.684011118088	191.159120840443	1	1	1	144.984040315855	1	83.6699863435629	98.6468835272423
FAM89A	1	1	230.305020510035	95.8797065398316	71.6303215514327	1	159.653495466004	44.0331370595566	110.052816471169
FAM92A1	106.200642359068	72.5876795339659	1	57.8146868985568	54.1755915156346	1	52.5337407984174	90.7814819189494	55.1809740918448
FAP	324.030517467553	61.9377025815493	121.891052186871	93.0267305435712	117.582841455595	168.452094534934	1	157.941259047344	1
FAT1	144.840697975897	208.236296004695	1	1	1	114.345709914662	1	89.2987830335781	103.279519375152
FBLN1	2345.48010456367	135.77148673197	1	1	1	821.706886824826	1	273.65748332215	52.9040816661977
FBLN2	360.534553471647	1	277.708628260999	226.873631665435	1	1	1	86.112557410829	1
FBLN5	211.55779697674	1	609.935715752634	1	1	208.646353369882	1	1	84.0224677235716
FBXO32	221.349809849083	300.205234075255	1	1	1	847.965879340689	1	70.1619901351728	82.7494319883873
FCHO2	1	1	129.955210921985	100.736545976104	111.604777077044	88.8322461404695	41.2879288804664	62.4903539754632	72.6738076324309
FENDRR	176.676001486422	1	1	1	1	257.663282690975	1	1	1
FES	1	1	161.109790884952	81.1455231856878	101.207523318954	1	86.2084308847698	81.4021751729126	103.809259505558
FEZ1	99.4163434557369	117.397017840976	1	1	1	101.757778743563	114.530655924946	71.5060167870153	73.0460048331498
FGD5	1	1	252.145904029659	239.882675671759	185.772755452608	1	113.14193907791	112.620745531522	139.818702961996
FGF7	399.804341655264	164.832430340283	1	1	1	648.531630885955	1	1	1
FHL1	297.302448941615	366.982558235294	84.4772875430581	66.6108725223056	1	1011.24341256555	394.273090774266	103.109406623038	244.817187680157
FHL2	518.770047356208	200.013355532747	1	68.8457472067373	1	671.386902857867	109.055718755184	158.315620549915	149.133749027892
FIBIN	212.803262102319	1	1	1	1	1	1	1	1
FILIP1L	664.483934619753	972.613844843342	267.726584393376	174.723941788077	110.529303549671	1460.08370400448	140.236055851111	309.371237288487	492.387363195142
FKBP10	494.919646915817	292.234966462939	1	143.316626301248	169.297904594315	166.116723377109	228.235268309265	379.403348505109	154.131731706744
FKBP14	104.465905997996	1	1	1	1	1	1	72.2677289790253	36.8196675202755
FLI1	1	1	239.353264821646	267.335311298276	218.000861217846	1	237.871832900426	131.252209511457	181.438729468673
FLNA	765.018242731036	1174.54880515115	465.309108793771	545.162362766489	793.350310927676	2825.56271968531	442.921063154811	1025.49672413991	563.46153281805
FLT1	1	1	1658.93420636187	325.106806523113	1498.73310690137	1	1	430.401781605974	927.839435991178
FMNL3	1	55.8226194197609	168.096970988868	114.047487916457	238.374416592466	1	116.371671329914	94.0846682095741	129.976855261683
FMOD	173.396526086265	100.969854313676	1	1	1	1	143.392515563149	1	43.0629144021138
FNBP1L	1	1	109.984153465657	111.145983597782	137.499597617973	1	152.598506548062	71.9736976091172	103.371669720553
FNDC1	225.007726118263	1	1	1	1	1	1	1	1
FOXF1	235.647774837345	155.351849519073	1	1	1	333.108463826908	1	86.6981537521831	143.626639081092
FOXO1	74.6321499270069	1	87.827933919309	184.428768803336	92.6685405436779	1	128.811616576033	58.7553110340391	66.2479489858874
FOXS1	1	327.574823165303	1	1	1	1	1	1	119.177775274958
FRMD4B	1	1	228.246581144997	207.751663741913	229.363130474016	1	377.188895417289	121.654415481395	84.3166312431561
FRMD6	180.445556609389	1	1	1	1	65.9172712989977	210.595451986281	53.2926058007262	39.9172495191353
FRMD8	1	1	109.766424856494	74.1552301247148	131.605798194951	1	125.918571214841	80.7032865417828	112.650983663957
FRY	1	124.86641808679	133.641874213906	174.855714916687	1	1	149.468469415467	47.6967241797385	105.085183831144
FRYL	1	1	290.579159105885	181.206807466632	157.843970096599	1	135.661811561147	80.7635284160667	127.836941276652
FRZB	201.440018460253	1158.51128072357	1	1	1	182.337116318003	1	166.374502922219	1010.70163447693
FSCN1	152.44618689328	1	243.028265686521	314.910305086501	751.376555506734	1	782.278994586764	445.083184112099	263.182764726841
FSTL3	168.527432362134	115.257792541265	1	1	1	230.70860296558	1	1	1
FXYD1	204.971970568212	333.272572215164	1	1	1	196.560209505212	1	1	143.861816810378
FXYD5	275.564747807632	207.230162915931	868.48910416742	1100.99067585361	894.944667432625	1	740.145011444064	752.12858169996	525.00665230792
FZD1	110.412226975811	1	1	1	1	1	1	1	36.3967479676881
FZD4	1	1	267.707499510512	232.608534034169	290.091514315869	1	73.7415607108575	152.232196447875	151.374749129797
FZD6	1	1	166.786463070236	170.341203534649	85.2489485857607	1	175.404754281327	1	105.788091122664
GALNT18	1	1	222.283388546185	121.446518641975	174.223645671653	1	187.071934555912	79.7849036095692	120.029602675575
GAMT	1	153.767061648254	1	1	1	1	1	67.7879482409096	86.4967896963276
GAS1	250.279039986773	1	1	1	1	199.459127751523	1	1	1
GAS7	140.564089287461	1	1	1	1	1	179.407142200217	1	1
GEM	583.212122922901	653.749907824304	1	1	1	549.266935488144	1	141.760773599829	319.148286131421
GFOD1	1	1	372.851685818674	158.860729056896	96.8164036655303	1	1	1	152.706937221351
GFOD2	1	1	166.387226266196	155.205558205647	143.569498686464	1	184.292242798988	88.9578092303536	121.158144046556
GFPT2	101.983654624114	1	1	1	1	1	1	1	1
GGT5	339.12661813838	411.689960899045	1	68.9736015061013	1	77.6166006078568	143.874455297881	127.233002726943	163.172196212093
GIMAP1	1	1	420.170070441877	246.253412062057	174.599280197753	1	229.851328300817	60.6539556173087	187.378348537705
GIMAP4	1	1	574.9739481422	537.263702503161	507.543618780123	1	469.903295398557	201.633746243671	363.360902696184
GIMAP6	1	1	275.818637158399	269.308943625865	223.589965344886	1	178.232139327572	108.343537039256	152.045230468056
GIMAP7	1	1	803.058840426795	755.351197962672	464.432821064889	1	423.344291892908	215.298786027793	520.306452632737
GIMAP8	1	1	159.433801119418	124.425946268232	115.472310195143	1	231.262321836577	1	73.2052930390033
GIT1	1	1	131.478116534475	111.418315597663	125.600546972703	1	118.550171192644	108.289171240491	79.7342755510486
GJA1	312.254638192242	1	345.102723369818	436.365400478429	587.907539217903	122.346958908713	753.651393470221	277.61688707783	290.232904449835
GJA4	1	670.042285097347	1287.68587352012	1	120.151246689599	1	1	90.8247675899312	636.375710701517
GJB2	312.960131432684	1	1	1	1	1	1	1	1
GJC1	1	318.003956677255	1	1	61.7493904808393	1	1	136.161909476335	257.101811347533
GLIS3	91.4487457695971	1	1	1	1	1	90.7320275333332	1	1
GLT25D1	1	1	75.1311929188854	84.1298938166208	216.588479649054	1	1	140.160092526055	68.4753222398826
GLT8D2	230.683180048153	59.4996231392943	1	1	1	80.887643088438	121.623520557522	60.4719231619496	49.410464984225
GNG11	438.050411178177	460.557065874147	3429.97610579807	2303.99994653129	3532.61832748236	178.414564668664	5133.71101098285	2121.00818363129	2507.21241722983
GPC1	167.607206818231	84.6080070830568	1	1	1	1	1	88.6246346800506	1
GPC6	191.901140353851	70.570789334508	1	1	1	107.921032194734	1	55.146567281869	1
GPNMB	366.289260328308	82.1500033209242	1	1	1	1	1	1	1
GPR4	1	119.505503778579	159.249193280416	97.4404779083775	232.429438285251	1	1	131.402875741083	141.457519464659
GPRC5B	1	1	236.126835581547	74.4459127081135	150.029076919705	1	266.156054650286	78.7058245114555	195.181725874919
GPX3	266.052969210333	406.036509367826	61.009314006374	1	1	1	1	93.2791321652814	479.325641173373
GPX7	122.430206754628	76.6141637321979	1	1	61.1256247710311	1	1	119.28146886598	54.6861306569763
GPX8	273.227703591101	116.929934937752	86.9977593819088	88.1944677226847	113.723123071826	112.766637158153	1	236.919161001194	71.3971704717098
GRASP	1	1	260.276576731227	181.774283902084	179.429578786498	1	119.999282448795	97.929023885977	145.060254436409
GRB10	1	1	224.311141766877	142.223800940616	395.320300014456	1	106.634563218825	117.826136806842	224.073483036861
GREM1	649.34531344311	1	1	1	1	1411.23327937133	1	115.963052833786	1
GRPEL2	1	1	102.607276439225	1	199.646841797699	1	172.874587451703	89.5142606134725	61.0514640242578
GSTM3	189.91889826504	149.529968487327	1	70.2756118613639	1	226.595357339691	136.278783760319	95.1767224175994	97.4709324381869
GUCY1A2	1	195.278777089381	1	1	1	1	1	1	152.847211324134
GUCY1A3	203.904111192888	331.236109224955	1	1	1	238.475520537477	104.902725738473	93.9386199736237	201.045770481678
GUCY1B3	78.9496007975331	368.828886554056	1	1	1	104.402764203413	1	128.234093146032	169.609500268186
GULP1	141.222512742671	70.8141620939979	136.445997182803	72.2462134130314	1	119.594223476323	1	58.5932170847635	144.096000327182
H6PD	81.0295570818723	1	1	104.262523149445	64.9854876056676	1	104.809419251928	48.989433091506	66.9885730751436
HAPLN3	114.693464332703	147.529063327324	1	359.569800958524	75.9786291223242	87.5483636023585	324.968225585646	128.02491925962	69.2921615059759
HDDC2	162.557951660325	191.791476855252	1	1	1	131.344775349097	1	123.754033254951	127.394202950904
HECW2	1	1	367.304448075839	120.956999300317	474.025561946982	1	229.869080960057	170.190851845545	184.937471908274
HEG1	122.491408918549	103.04523900791	1244.34700063769	695.421778734435	513.846329044403	91.2520847349127	104.308004264079	301.378870144072	593.826965008702
HES4	221.297768886563	846.935794501349	641.728174449102	1	205.16052661299	239.242626449022	300.984630738823	482.777751809807	818.048377136208
HEY1	1	1	693.838531893689	1	181.106327749479	1	110.706856306924	1	192.996713121444
HEY2	1	145.565973605942	1	1	1	1	1	1	84.6406501428715
HEYL	1	272.058738682105	1	1	1	1	1	1	136.194493939286
HHEX	1	1	240.240029920526	311.37367524652	148.712086972957	1	195.392434056794	98.8497657728961	82.4884735676014
HIC1	110.889052648171	141.462258861122	1	1	71.5712088090967	1	145.161219582995	71.8640411437031	151.663818579265
HIGD1B	1	544.32854454955	1	1	1	1	1	1	527.429177517878
HILPDA	187.84901377335	110.019059629435	1	1	1	1	1	46.9542399988451	39.7373235001631
HIPK2	73.2220632758828	137.810299825527	81.4785298581763	1	80.7537398319588	1	108.086979172208	58.9495348663942	125.741181818928
HLX	63.5008791997442	1	112.393379806172	82.3988085783927	167.997169027251	102.997980930082	1	111.995822274234	92.335590019585
HNMT	176.340599445909	187.47133499653	1	1	1	104.835737649385	1	86.2657482314203	91.8370960453945
HOMER3	86.6612828307031	1	58.1400572648771	62.0268656618454	147.939205379015	61.7296571803547	343.27305642829	122.187997682865	96.5494985915951
HOPX	266.142473722116	508.324101654475	1	1	1	742.795738973293	1	97.7214496473798	195.96219301605
HOXA10	88.7005659630496	81.5170601741143	56.1366703309639	56.1855534916616	1	160.597980285055	1	55.6323091375927	73.9407582382825
HOXB.AS1	1	140.963961112412	1	1	1	1	1	49.3196043267477	90.738030722581
HOXD8	1	1	152.632497153127	187.890746922658	177.287669848967	1	270.929448532575	133.38447044348	97.89678720095
HPCAL1	71.0806523305376	1	300.646539576244	213.460192317614	207.232921654865	1	194.887476006838	156.423968544552	190.818466972341
HSPA12B	1	1	277.644482550534	155.139942214891	207.928874798766	1	136.774767333797	119.996561848764	142.618205584355
HSPB2	62.8030412154278	154.360137653092	1	1	1	102.853246356827	1	1	54.5245316900135
HSPG2	281.909873417829	117.480875857597	3485.94148765982	2903.20757070822	4633.96108460681	317.901730245364	837.734198423953	1914.75354668092	1503.78679212237
HTRA3	448.684116887772	1	1	1	1	1	1	115.214605675109	68.4617344081045
HYAL2	75.3641001293576	68.7396795485881	1448.30765077936	1334.90833244527	1096.25494242086	1	1494.55713831553	768.292349656592	635.706985133384
ICAM2	1	1	1190.09090482212	513.962183568803	779.452685048691	1	319.734468472579	361.214434685606	612.427716590755
ID4	150.178553051468	622.213207219731	1	1	1	466.253095240091	1	99.7353632224388	232.260010484268
IFI27	1499.37727643873	1805.30790300568	9634.2708715953	5923.27873567223	4912.9606648952	887.445106274079	437.593458680222	3168.92559377276	5459.64482611184
IFI44L	1	1	335.295376415761	323.516133914934	117.209788723559	1	1	1	132.129050008256
IFIT3	1	173.042413366604	144.78769464003	1	1	210.891073668212	1	93.415941044368	166.689443559852
IFITM1	249.200017104478	557.232679271916	707.324063249355	401.129687387973	245.616589983457	282.797639492089	1	188.901031514368	354.180675670809
IGFBP2	123.725689504639	760.719412788432	476.398438706378	203.808163141112	173.110917420125	1	1	295.826099230219	824.982574266833
IGFBP3	696.01495790518	1	4507.16180490778	362.358374373269	2061.01005847386	339.051916668871	1	820.936212013057	2172.81915632276
IGFBP5	4480.3627965981	1197.34585892991	1	2135.05070549964	2420.42025589128	1810.4133215651	2557.45231660589	1949.06798436928	614.105169009674
IGFBP6	1036.58458663811	208.825085186197	82.3033398257614	1	94.6835072280823	231.821964747047	1	320.813456096671	215.528768129633
IL15RA	92.3618425130894	1	85.099026492887	60.755035992367	63.6220958839805	1	66.7862923688147	58.6262720835841	42.2777968862248
IL1R1	316.203405524976	100.81663990323	1	379.560669794033	1	106.897138872778	143.31153797805	88.5916330055801	101.582389253655
IL33	1	1	317.699997213436	501.211586604357	1	1	132.632608803985	1	130.46025695398
IL34	66.7701711568425	142.284718293701	1	1	1	1	1	1	137.297729207378
IL3RA	1	1	536.845284614874	440.003992216643	399.002058454762	1	74.4926630992243	209.852117482223	234.001662643499
INAFM1	200.171530673938	439.726586370524	1	1	1	211.903920713147	1	130.647429130186	185.208989946758
INHBA	875.476017464916	173.571352337044	1	1	1	298.155602587557	1	308.66382518566	1
INPP1	45.0319079896129	1	146.14961012519	195.692847327996	117.592062771231	1	82.3397794406267	96.1448043616236	124.884234231255
INPP4B	1	193.180962685784	1	1	1	1	1	1	112.141265576567
INSR	1	1	2290.76882407133	476.454908738305	1841.04072430522	67.3293331804747	105.14506225135	486.005835904935	1134.89297416456
IPO11	1	1	235.821889559284	233.921747256765	238.906594420879	1	386.711505307032	142.287527228802	147.252923097465
IRS1	105.500939610672	1	1	1	1	194.240656086413	1	1	1
ISLR	561.868278017035	85.1456530268751	1	1	1	130.270399230064	1	143.09968873196	1
ISYNA1	56.9582810781366	330.659662093748	1	1	1	1	60.638596038778	80.3964133001252	189.956522803259
ITGA11	130.654536448828	1	1	1	1	1	1	1	1
ITGA6	1	1	534.344843832793	746.808051451746	776.092794862603	1	246.688785324191	418.419160347172	458.15269856248
ITGA7	1	220.628731803327	1	1	1	1	1	1	110.511670016059
ITGB4	1	1	267.288983349183	269.255817755342	77.7567210904837	1	176.372662852394	1	97.6644290683934
ITGB5	227.269683395881	162.107849230547	65.4446064336855	1	1	119.9794395669	1	100.561821682837	133.430289070221
ITM2A	1	1	390.475070467168	611.634263639652	438.060157021119	1	1	214.848121102107	329.061147121467
ITPRIP	68.1621718767145	1	190.782224607739	182.674058780459	210.593320076606	1	154.621186694035	153.434990382066	126.333962878358
IVNS1ABP	79.0528423001591	60.3805800361541	198.139995643913	212.366928851317	772.670215748508	68.6167962877002	136.762640960569	256.490838307105	306.061559229704
JAG1	67.7849754851436	559.871125719631	779.261288978602	181.638940097373	335.231788995652	74.3682343540379	144.467080190372	206.406647378731	360.777661112879
JAG2	1	1	505.18904356603	130.574348617793	255.992400402315	1	1	109.136328286715	147.642790267997
JAM2	1	1	1049.7933456496	644.730401426438	197.159342106293	1	1	135.87875788098	559.989745350361
JUP	51.8166824501953	1	201.352722168035	136.589404510273	424.854854926004	1	489.787530262772	145.465223309711	180.477098839934
KANK2	189.797767747649	305.753230594498	52.0978061724439	1	103.248877407387	525.141504773311	157.08687652722	133.275322243902	266.207435185409
KANK3	1	1	232.108898916029	236.600066441227	265.849168920468	1	603.285552213096	121.361757671391	220.551170574275
KBTBD2	1	1	150.1074668298	149.011767579018	118.690536881709	1	95.0302307633088	101.648221987616	117.22387682067
KCNE4	80.6932280971084	360.594709170411	1	1	1	157.97232155034	1	1	150.318654851229
KCNJ8	1	411.730900020033	1	1	1	1	1	99.5737104377173	270.962885591344
KCNMB1	1	140.654343366115	1	1	1	608.294865704346	1	1	1
KCNN3	1	1	217.859684239861	74.1114243259694	181.214153645438	1	110.644589817464	1	107.644507692852
KCNS3	1	173.569634594286	1	1	1	114.93124791366	1	54.6349994185705	93.5188140829391
KCTD12	127.125355951858	1	840.487278819295	497.871242474944	100.856583371584	176.756622375057	390.229816576333	141.583123334644	196.974074626207
KDELC2	81.5812248103429	74.9831362125668	1	69.3687970497355	61.5890480344685	89.9653645491256	1	152.414988215713	62.8908146788472
KDELR3	200.108039157486	83.5650794810354	1	1	1	74.8948954453815	1	111.818419234947	52.7429231695725
KDR	1	1	582.404165748549	181.661815425565	732.211081611343	1	291.696153495186	242.41183483395	469.767299821448
KIAA0040	1	211.388841374981	1	87.3114768027539	1	1	1	81.1574712864319	178.884960051152
KIAA0141	1	1	76.487844440734	107.962697061848	92.8775685083655	1	79.5534500857691	61.9181163842813	59.9090188637082
KIAA0355	57.3872056722415	1	374.706145988277	359.080916855044	326.946561285315	1	259.82230360066	152.273309917639	310.005437074497
KIAA0930	134.331579657542	1	1	1	1	96.1503514233611	43.7307023285884	68.5238459546577	1
KIAA1147	1	1	257.14383988664	74.8446744668185	186.612655287431	1	92.3905458083962	67.3833644616804	84.5012471243869
KIAA1462	1	1	164.489203816105	128.116404366978	284.729585555209	1	141.398932213094	132.912028527346	153.542049347435
KLHDC8B	1	120.096870809435	65.8684432334606	1	1	1	110.054117409554	45.5389910526228	132.258816338106
KLHL23	1	173.45360991522	1	1	1	79.2308738836342	1	1	98.9863069970995
LAMA5	1	137.966447769262	213.213290587904	234.085905231538	197.947672245025	91.2494021120086	1	129.322162165564	145.800590610573
LARP6	91.2311290271051	59.947541196203	1	99.6845294728672	1	80.0959217649901	61.0506823825903	91.6589320705073	49.322954850287
LBH	194.233497556191	475.155515590631	121.622856893127	128.777049399709	603.245874882625	521.14232349216	1	308.798314607009	310.445172661064
LDB2	65.6524351554562	63.1412346008054	606.754333327318	512.621926940225	465.242598977521	1	505.269500810418	173.267262663814	434.537038715861
LDLR	84.3970331886541	1	186.278361947317	202.205642222046	163.720010613328	1	71.0233613374076	115.517885084104	155.606690181129
LGALS3BP	953.615447170956	769.724095257215	1	1	1	599.698194902639	1	337.060545392001	396.032963531162
LGALS9	80.434555234172	1	246.537350566204	307.167686078816	182.396196899869	1	393.454487608469	105.849686113583	114.015083289762
LGI4	1	216.582909341326	1	1	1	1	1	1	141.254585355183
LHFP	280.696045029141	1307.10417746098	111.478491019723	168.85184484319	124.281819704334	225.822586103337	349.248122393928	289.136890273699	859.277176383434
LIMCH1	1	1	405.276218104823	134.325277298839	141.270902804533	89.4902939506921	265.965791675549	1	211.755028707075
LIMS2	1	1	400.566297970592	303.431002602273	216.930730090476	284.910263997612	1	117.680746804481	228.513189144042
LINC00116	93.3249213787344	74.6808682956936	1	1	69.1281278553501	123.362673632948	206.5711957357	106.844325414648	1
LINC00998	97.1628716519867	82.1423770222783	1	1	64.3714796317822	81.249581022821	175.822299184145	89.9438287505916	50.9729752104584
LINGO1	1	131.743286240956	1	1	1	1	1	1	83.6222980529581
LMBR1	1	1	79.268415247175	99.3586128748376	114.156054799734	1	108.572304793679	52.0527545360586	64.995098088065
LMO2	1	1	551.445557454534	363.884112354302	310.443995329715	1	378.90647688805	157.76309789144	360.912125487001
LMOD1	51.6703948374702	252.306576036104	1	1	1	744.869687931241	1	1	76.7802133634783
LOX	280.429970150136	1	69.0738142701569	1	100.975848179212	1	173.435905660679	138.291805086269	62.0013057114543
LOXL1	267.242087074567	64.8982941812611	1	1	1	129.277669793105	1	102.298230294015	1
LOXL2	410.534645227292	510.451449379818	69.2256740733146	108.056542142074	284.056622597635	156.094590140328	1	479.288271612345	300.901397709496
LPAR6	1	1	236.258686204749	259.719494151435	282.398163872699	1	72.090024274079	113.69781857283	154.128704914063
LPCAT2	1	1	236.909927405236	109.656926123467	100.810979093978	1	1	1	93.1301754906768
LPP	441.302400532265	759.56809043874	355.421589241595	326.35822488679	375.158534941563	2332.32127624221	416.153938921795	371.923880789987	506.880812461532
LRCH1	1	1	129.140929492721	95.0241290556857	94.3879301183253	59.3884310806128	1	59.1809176034849	86.9516471440174
LRP1	518.955598363382	115.966993039112	1	1	1	269.953215956287	1	98.0219844180856	71.28784072573
LRRC8C	1	1	184.50329504515	158.258084289912	171.721660779057	1	77.7499093558727	115.501676208097	109.366410517752
LSAMP	147.799488563535	1	1	1	1	73.1770456040369	1	1	1
LTBP1	276.438483812516	294.54320766378	120.637755653205	125.020273961755	110.122731733757	917.188893486331	165.302677782156	166.947711122408	87.2364088268457
LTBP2	186.994648117822	1	1	80.4463854642653	1	88.150945861823	1	61.725835367323	1
LTBP4	469.464191805112	298.451111123068	326.929540031373	1	1	341.748687398191	197.329188872094	67.5058999574456	168.849030810049
LUM	11145.571633695	662.931862885761	1	1	1	5427.91339511059	1	1994.0689953682	114.067961778734
LURAP1L	64.8172985176975	336.081431641154	1	1	1	122.830024061112	1	76.4402692104793	216.325965188614
LXN	186.63343354283	1	110.42022495122	175.350502772796	319.968029375699	1	106.848615229355	111.298502028055	143.243062797301
LYL1	1	1	224.433997254463	181.177537983835	194.074661462694	1	133.803954683716	138.63702583364	114.843791727095
LZTS1	1	182.540309156434	1	1	1	1	1	1	127.070530787722
MAFB	220.742640392623	1	1	1	1	454.323863402393	1	1	40.9033689293918
MAGEF1	104.499466337	109.649582411582	63.5551894477032	1	1	117.595777990809	1	81.932054594424	77.2917699677224
MAGI1	1	66.5854366873563	224.978689995499	207.006173878833	302.56663617778	1	229.683393484015	105.911461346149	197.368811729401
MALL	1	1	544.012120688322	643.021115879161	300.073332189721	1	97.4147795551383	260.397189104896	290.1798146116
MAN1A1	129.739573102179	1	66.884744096276	150.538807530858	70.2013487729153	118.622526650938	494.299288762927	69.7077354456696	64.0645167517883
MANSC1	1	1	188.129849811044	142.953817805969	106.228737666909	1	124.372536012228	68.0461333272312	81.4948640225732
MAP1A	92.7925942527118	117.508780842871	1	1	1	95.6374502157618	1	45.2210572284015	57.8090326960529
MAP1S	1	1	93.9037412396705	63.487750136231	142.384241871396	1	67.8957087991056	79.0486542964866	81.4374707098662
MAP3K11	1	1	332.146784141897	296.625332214608	306.777380453453	1	237.617250555987	154.238051562542	213.569734048839
MAP3K20	81.5033817987074	285.446014090251	1	1	1	229.240146810501	1	134.331949558003	268.654923413195
MAP3K7CL	1	512.069939863623	1	1	1	1	1	63.4769532208053	175.689924552675
MAPK11	1	1	92.40202981131	137.996578686235	117.315278940838	1	1	78.8056353115561	59.4628727823267
MARVELD1	134.437959320887	99.3337778036832	1	77.4837651000332	1	167.635256810566	85.9342506518633	77.523523472634	93.4474727354803
MAST4	53.3606730921392	1	621.054354075816	311.695403930972	356.069073000572	1	141.300601171393	189.831783489404	305.878266302699
MATN2	107.723223038557	1	86.3974878230489	395.828464795758	112.14866034205	1	273.613088764567	87.9030959810878	48.7648901571744
MCAM	1	1181.83210685546	596.274262835791	482.354200469727	1292.64014131596	161.04420093059	1	897.978017677081	770.387409431914
MCF2L	1	1	238.415739644105	149.791566925142	272.315522009934	1	1	67.9147100930453	203.497048672077
MCTP1	1	1	504.111789482277	338.246667261061	179.189272539162	1	149.701563677594	76.9903343823779	195.655450850167
MDFI	94.2539166049175	1	1	77.6079111337846	81.7469572470807	1	137.949288454867	107.626582552468	1
MECOM	1	1	548.710816322669	176.319416013353	204.177180098902	1	1	65.0556009440843	185.975048124148
MEF2C	1	917.668103854436	625.749527332062	475.798894252975	728.599994487957	218.457018827804	374.327245763936	376.311397066346	826.262317444202
MEG3	914.240524049079	183.063439858691	1	1	1	227.694913285665	1	269.344650709541	141.931514303352
MEIS1	93.2353070995955	60.5859336339772	1	1	1	120.094521069132	1	1	1
MFAP2	425.409039716667	1	1	1	98.680641880364	299.829601536939	360.423740079042	152.961265178773	1
MFAP4	753.74835859452	214.022497189197	1	1	1	1427.67652218769	471.880461289655	1	1
MFGE8	878.341168736861	1458.74479684211	83.1959190156562	111.323888683716	90.6086809151091	651.724364667433	114.771122621977	414.587085197601	600.849937328592
MFNG	1	1	155.112279432749	158.047706175984	110.340750291458	1	189.098358807132	1	75.8076030083918
MICAL2	92.0874516131433	78.7049833814366	1	1	1	76.5516602087058	179.830939117984	86.9748554471458	1
MICALL2	93.4931965055934	78.5057010028699	1	1	114.618474624892	98.0688695557729	72.099793134269	64.8108105135346	70.2520462415717
MIER2	1	1	176.199844830756	118.261856377442	109.940529793253	1	1	66.5675886296306	108.931623715801
MIR143HG	1	287.067629024521	1	1	1	520.085273626798	1	1	188.879893154294
MITF	83.3099776768896	1	1	1	1	117.96681187791	1	1	1
MKL2	1	83.9064269882857	265.385080848181	365.300821650704	141.827829139908	1	1	71.1395755941849	195.826523695652
MMP11	1575.1964465032	458.937173409338	1	1	1	117.347867616598	1	141.176218583816	232.233348333997
MMP14	959.494339109591	194.692202639361	166.580134017545	150.32866469006	342.775935990659	358.511221977647	235.892595672687	459.748336543224	148.564390577157
MMP15	1	1	105.246925640217	78.2294267068442	142.660556875375	1	1	85.9984294981639	73.7935975148555
MMP19	155.544452847109	1	1	1	1	1	1	1	1
MMP2	2663.4024768082	1	1116.74874586645	322.600922013353	615.712087941661	942.394782742476	644.336632957891	589.472159923591	254.628385897351
MMP23B	214.9047106029	1	1	1	1	124.526456285319	1	1	1
MMRN2	1	1	849.366975793429	589.693537778242	439.795571906972	1	1	184.327887719788	355.806170780132
MPZL2	1	1	477.755056933326	393.941920755849	420.955025516182	1	1	194.30523997499	242.078139578345
MRC2	390.076736684991	86.6122191335124	1	1	1	89.5767240517376	1	144.547017608433	1
MRGPRF	118.626528223544	119.999984419259	1	1	1	324.190777611374	1	1	1
MRVI1	99.3739603602642	254.156135960613	1	1	1	314.990100395968	1	62.4649443036161	139.194459036411
MSC	122.018942861372	92.2284264854229	1	1	1	82.9987372605458	1	65.9769059615094	45.2075238404503
MT1E	1078.1815019354	1466.31743803091	1	1	1	554.602625882299	80.3190014968309	450.229111888237	385.053188080719
MT1M	130.715820357357	528.314514407378	1	1	1	1	1	1	184.928809464948
MTHFD2	70.0895353759804	321.972767742677	1	71.5086989068815	69.9020859462662	1	1	214.304108050949	124.968339958627
MTUS1	65.461853896872	99.0677969703504	674.905657560741	728.034919926617	440.903538782169	1	911.305358491533	236.176119523099	418.101807371993
MXRA5	559.705410470199	96.5428070315094	1	1	1	90.7266852136137	1	178.413787918501	60.1603008486072
MXRA8	666.407308589618	287.170669509272	1	1	1	584.691173204934	1	108.006150925192	118.579703227235
MYCT1	1	1	422.164972135399	312.474231332601	318.731459465504	1	592.821613788046	172.241128138309	187.978341777113
MYH10	109.436496997872	1	1	1	71.0818371157431	80.7733819670017	301.986031449698	105.42852826677	33.6430675020956
MYH11	1	1097.19455701183	1	1	1	4656.59766883502	1	1	178.430150237603
MYL9	2185.35390618416	6209.13885017758	413.247763322324	243.011298957524	706.938136163809	10118.0595656576	135.943790755416	2070.41390976064	2481.6135739845
MYLK	344.09670397453	1120.5226500454	89.6945521039723	109.163071698976	102.542833931324	4296.46548658414	1	333.197518872898	494.648653000945
MYO10	78.578900353995	64.1438354593168	213.247422656807	146.915686303723	253.962689683397	1	1	148.692159578718	182.318097588886
MYO1B	112.913177202428	487.481165969882	207.072423587343	133.232984843441	455.857611056412	1	145.92099699577	321.411294784915	530.599811972921
MYO1E	64.3435395834345	71.7832151259476	91.3492521329382	60.0918973559489	155.877875832981	1	1	87.8884552744134	95.9762883159341
NBL1	1363.27387312137	274.542665534231	115.850492898799	185.93058952768	123.993484547387	1312.28393765576	180.185723468538	395.632906503442	231.609475245744
NCOA7	226.973775499294	232.370389325699	270.359615834604	1213.23653381223	356.790874239963	120.713581905313	328.780226080376	371.834341037202	351.898689822385
NDN	256.960181324085	244.615898836295	1	63.7255179902042	1	320.651727331307	1	121.9943738784	148.410908553896
NDRG2	71.2514762441236	231.939470268356	1	1	1	1	124.469957016358	1	179.273204218603
NDST1	1	1	148.013344463961	174.372297294802	276.007878379508	1	62.0796983620523	136.278471655373	164.456487644791
NDUFA4L2	1	3359.53458804064	1	1	1	1	1	877.552134193585	2219.08604289521
NEDD9	55.8419969257253	67.4941083073338	705.984318713247	576.695217277132	454.630948885023	1	165.505575834557	203.86468046486	427.013252089015
NES	68.6774090284802	161.747407619644	351.79269432939	106.523150369787	485.575142273215	1	1	387.854574802201	338.972654664507
NEURL1B	1	223.112103872185	1	195.779958794024	116.269216545341	1	1	128.655543426526	215.31700625653
NEXN	254.121927233338	339.039554069929	1	1	1	754.737371860377	1	100.50191002165	111.779560847039
NFASC	1	214.133294059851	1	1	1	1	1	1	189.45948524584
NFATC4	59.7268059983467	123.372933883594	1	1	1	1	1	1	73.7795081084634
NFIX	129.683212212193	67.5591224719651	1	1	1	228.788725078034	178.272158271891	1	1
NHSL2	43.038340682389	1	134.496186236995	152.418173687799	101.809167739104	1	74.4865829893652	77.3415909166726	84.3538016502755
NID2	92.8367984724715	163.697240354647	1	1	223.206808143319	1	1	205.596570296843	141.822836496194
NOL4L	1	1	117.503622241963	100.431674662408	162.98809263852	1	105.697808192693	84.6792502704778	92.7596891167153
NOS3	1	1	166.472162759635	162.272744169051	142.810168092672	1	1	99.8061808567067	90.0265221489409
NOSTRIN	1	1	257.48642842253	294.479906342274	243.697954714061	1	1	81.4743278840764	210.90947913953
NOTCH1	1	79.0211034486574	296.786035945293	140.307717690361	230.180272571946	1	196.839362614035	141.569006464427	211.402371104796
NOTCH2	95.3785289291694	81.6192522871983	1	1	1	110.121885395827	1	56.193527255287	1
NOTCH3	130.210340383379	1562.09115128216	1	1	1	1	1	276.684597148716	918.105985021611
NOTCH4	1	1	1042.1069410192	193.121873487272	776.39262837542	1	1	193.149873862937	480.329990609312
NOVA2	1	1	159.824150743047	102.507381366347	151.914991337271	1	116.063237461633	55.8813499249739	98.5427796702643
NPDC1	107.105425382593	69.8552219706016	1828.29222428473	1831.47736972943	1329.95108556156	98.5249688123791	101.719111851964	669.977475038091	929.648629119056
NPR1	1	1	109.789118686219	120.64431456732	134.83339172941	1	1	1	81.793013881322
NQO1	55.778612205759	1	262.645905090095	193.59759428598	240.245185147073	1	1	257.789643544135	281.127059196688
NR2F1	155.169214786718	89.6465183345295	1	1	1	132.157077622889	424.519515670393	44.3199150543009	57.3620160525261
NR2F2	206.503661638887	1213.9869296238	1	790.392287008571	146.553694267503	271.960837985828	1175.57931419597	314.405551237325	825.219533261547
NRGN	1	70.453960378007	1	140.909021865321	118.472441319811	1	1	309.692411778831	67.9097438312833
NRN1	1	1	396.324626489827	362.915942104555	101.958181759422	1	264.347865181198	68.5804819319855	140.73778485051
NRP1	91.9079097092017	253.195190687817	433.628324259419	502.164341011252	613.818310209324	1	1	333.840618904447	397.978142857644
NRP2	171.059252149337	1	103.596231006943	209.689476775781	486.581027271255	407.809088172948	1275.85339630369	259.898094511522	188.148968922539
NT5DC2	84.6269368416618	163.457410751866	1	1	98.7675209114066	1	1	214.676152247808	117.345860073073
NT5E	79.2923888019297	1	51.2648255777191	124.107021026793	160.733033739502	1	284.235365453584	181.742913939521	1
NTM	168.247419770742	1	1	1	1	1	1	55.2642928810088	1
NTN4	1	176.237022739085	1	1	1	1	200.808447367357	1	143.83555896136
NUAK1	89.2767652380036	1	404.266351717896	426.615641872398	320.77161917551	1	1	132.200541061877	238.920703851395
NUDT14	1	1	358.112910407009	287.035628161316	255.556447248454	1	306.191105726717	129.181814445546	182.589366699458
NUPR1	943.788407528441	571.849008754615	1	1	1	1332.90872843583	495.810707712887	165.102115978252	220.497847323409
NXN	105.668547780683	1	81.9462434039104	100.709259608216	54.6409420634287	95.2872516361747	283.173247984769	90.341246700362	90.364993632753
ODF3B	99.0948902822839	147.040420653059	115.836020597642	118.537548292244	1	136.040263082107	56.0434704893001	1	93.8118426514978
OLFML1	80.7031420228111	76.9498315278657	1	1	1	1	1	1	43.4394181726726
OLFML2A	1	319.947995203313	72.2346230888559	1	97.6660244060829	1	1	95.7825479403141	264.132546583035
OLFML2B	113.796457283166	417.54079269355	1	1	1	1	1	121.440700778689	121.202481771226
OLFML3	463.463495024515	1	1	1	1	249.311688185953	1	123.016146218649	1
OR51E1	1	186.645334617014	1	1	1	1	1	1	80.9194229814626
ORAI1	1	1	303.992201056431	182.72986975252	143.032306146802	1	1	113.984646158184	158.372054824521
OSMR	121.358823174625	141.769150084875	140.308742229452	115.268859199344	1	161.499197363566	1	66.6621963300362	136.987614385709
P2RY6	1	1	97.9038961232626	200.9093227426	306.788484478009	1	1	199.550225309994	76.8167411627606
P3H3	132.031444165341	59.7725379180229	1	1	1	67.8220899587759	1	91.5333065322031	1
P3H4	155.449403361246	72.9950765512655	1	1	92.0631623595767	1	101.675231423341	119.423003860931	46.8745072694888
P4HA2	211.3863514834	114.764302893454	1	1	50.9105906975205	107.985781920829	1	114.569359532096	54.3705875317776
PAG1	151.796376276169	237.057354108227	1	1	1	1	1	96.8935994023115	162.898386485912
PALLD	633.244705199088	401.657955055698	106.36652382913	92.2421702805142	1	1067.71418270298	58.6415214962649	317.157107679439	109.401429333132
PALMD	1	1	754.790264107727	711.686114737873	381.929616302815	1	1	185.590768029569	287.033825995743
PAPPA	202.14766568483	1	1	1	1	1	1	1	1
PAPSS2	92.3534044395999	53.7726787097123	1	1	1	1	1	66.7909192111887	1
PARM1	1	166.538987102347	1	1	1	98.5282115216366	1	1	132.235204695367
PARVB	43.8341844186216	1	317.030651373955	288.430892913607	272.982825994087	1	344.811022142906	205.273253522779	203.773314601228
PAWR	74.7918267960641	162.376722197672	1	66.1391031992761	1	288.590546163325	141.847644074756	66.2582700083785	151.277916080156
PCDH1	1	73.4667357901353	208.592656986109	109.663828301929	126.887689373224	1	1	82.5962268773853	141.825251058381
PCDH12	1	1	143.699205263562	111.451106281608	376.27411539123	1	113.074199727218	150.062647004014	103.461203554596
PCDH17	1	1	472.717127136744	917.448117991969	1130.12507727223	1	618.697605753111	418.865797990205	460.91091018449
PCDH18	198.088989879448	128.87149807311	1	1	1	121.918659776572	1	113.20049837173	84.1667144178461
PCDH7	140.152038669789	1	1	1	1	343.606107756516	1	1	1
PCOLCE	1588.85483916048	842.572470789768	1	1	1	393.429853052004	1	613.615332217003	281.213753012088
PDE1A	54.150398336341	186.349115486375	1	1	1	1	77.2753601500575	1	49.7769668907623
PDE3A	1	136.237299614726	1	1	1	82.7150831599657	1	1	42.9316847769882
PDE5A	72.3146237488401	218.67484966139	1	1	1	218.419822904896	1	1	118.910990840738
PDE8A	1	72.3832781816289	74.1314726145556	83.6105249072887	129.166625159037	1	99.3139140365274	84.6143091169699	88.8340436060632
PDGFA	1	483.334225205899	1	1	163.588923499536	1	138.73465367599	168.735472155646	301.006836368078
PDGFB	1	1	250.847219264428	110.51015516282	508.319888401337	1	146.961685518371	235.741240411012	232.629951008877
PDGFC	159.24748832167	1	1	1	1	161.703936352855	1	1	1
PDGFRA	662.29774502147	1	1	1	1	1	1	136.967642199808	1
PDGFRB	396.259010358945	1574.18011185375	1	1	1	163.267092913295	1	346.43681427707	934.380125005359
PDIA5	79.238047909506	1	1	93.8219339628889	1	112.671856819177	143.848714666158	78.7567196495311	32.4221815571113
PDLIM3	394.421754650861	527.211977286954	85.5990106546686	121.282377859577	1	1294.28485053562	295.396612561476	203.51802814548	154.405077270463
PDPN	676.310037383581	1	1	1	1	201.662708206205	1314.84477161891	171.994940823031	1
PDZRN3	87.1422780178059	1	1	1	1	118.896338450644	1	1	1
PECAM1	1	1	863.721755496704	757.871111984711	825.179246079855	1	604.530325150186	422.076280077868	358.145567733801
PELI1	1	79.5877971079142	194.948513054975	149.748751702106	136.335258507027	1	160.661893976097	98.9188540287266	119.72156146922
PFN2	174.506140164129	135.631331780331	1	1	1	149.35822237806	1	105.348002757776	74.9715942115263
PGF	1	530.698951953089	101.470087603025	127.921524574984	799.072082429127	1	425.279321545278	363.049534931248	561.965975790215
PGM1	129.835896656978	1	1	1	1	158.276151164652	135.076802540829	83.2820301304136	1
PGM2	1	1	107.149338924432	104.839597388418	128.347394652054	1	68.1150935129497	121.004408783214	64.1165407831467
PGM3	87.4278588561551	1	1	1	50.6922658115167	1	33.7932694067791	80.4205108509481	40.069928989145
PHLDA3	290.393861187828	136.985920354454	72.4956199283408	89.5853617252312	1	384.188785091711	1	95.3607254294069	151.728535030892
PHLDB2	70.6947719798411	133.990514555529	1	106.332491827943	90.2643865979754	235.034184258697	111.102038917543	92.5755680475858	80.0463630358358
PIK3C2B	1	1	232.597400545883	90.6102997643238	85.325692811246	1	1	1	73.1730020616914
PIK3R3	1	1	525.640343793187	155.594240166142	252.650764758867	1	95.604363020182	100.005040835242	322.085080872126
PIP5K1C	1	1	104.480394572125	111.720701423558	115.408808171273	1	88.3215957288837	102.960325796475	61.1133408197911
PITPNC1	1	1	185.827457555117	144.75417932231	167.218981180378	1	58.1565762983734	96.8633409383759	188.555469297428
PITX1	189.147555553634	1	1	1	1	302.951216595917	1	1	1
PKP4	1	1	201.791066018685	355.947153796645	195.952502120302	1	47.4181993436291	125.090426755443	181.209378082588
PLAC9	346.784739164369	781.88305636211	1	187.885292381733	1	127.396839264929	357.353831044152	148.850482491681	314.97787228953
PLAGL1	107.641222375677	89.1383346624872	1	1	1	85.6104838830767	1	55.4870262825164	58.0423471844931
PLAT	889.21564974609	165.322158779055	382.966299951457	132.168210099463	174.400455229468	90.2022068121262	335.391892322478	257.676263979847	292.337680689862
PLAU	714.260172232056	219.95571959777	140.799144637437	1	225.429061948452	162.783951588334	1	541.065868800645	205.926244599366
PLCB1	1	1	331.682654656112	205.869789307256	306.314681291485	1	1	160.491317848226	232.380424987234
PLCE1	1	156.037917602642	1	1	1	1	82.6713520295495	1	94.6606125131774
PLEKHA5	175.453877732113	65.8824119706225	1	1	1	103.222049081104	1	46.8788421904877	61.3369914471069
PLEKHG1	1	1	165.128762634393	152.459420544861	196.737502709416	1	90.3798407986174	84.9668067409421	124.67250153552
PLEKHG2	1	113.001670041502	60.2470090393154	1	1	1	1	66.8349689398716	92.5330369420769
PLEKHH2	124.092452540114	83.0330363328815	1	1	1	86.6646325450708	1	1	63.1597023840211
PLEKHH3	1	135.648668732466	1	1	1	1	1	44.903996491991	67.3664794412048
PLN	1	501.031770623163	1	1	1	1371.94983637914	1	1	1
PLPP1	411.085139444095	172.282420930693	2043.81673607317	233.399653634235	590.365003613394	436.389520148558	370.524275533707	178.186341463117	832.26699979635
PLSCR4	94.8175328921312	81.8294673051782	1	110.864339010077	1	140.254307389856	742.732920914969	44.9298826093437	66.2376408138484
PLTP	392.916134873135	114.560384958973	1	1	1	94.5223108080284	1	62.2663784518207	39.065392639135
PLVAP	1	1	3701.82220419657	2425.28166548998	5028.23905697681	1	81.0435787517402	1810.45942924712	3158.53861456676
PLXDC1	86.3222494769083	591.332772377362	1	1	1	1	1	138.323324024342	245.262329562161
PLXDC2	277.048382419381	1	83.3511104303077	92.9079782490602	1	96.675409013814	71.28347591114	47.4101300811498	37.0887647307382
PLXNA2	1	1	263.623750656002	104.950561308488	334.588278497458	1	159.347969864133	137.302199157543	149.430420678486
PLXND1	53.0643743806743	151.531416673126	449.028049236833	432.101616489769	685.693401639995	1	326.728640706161	325.882581302368	277.319561172512
PNMA1	56.3375227344024	104.867425654047	1	1	54.4779942033888	122.437653613485	80.1343269220651	56.363009448671	73.9805777384026
PNP	1	1	449.452078408093	288.873166399479	559.527794343626	1	225.832990722868	349.680893694855	245.454001689269
PODN	145.509289011246	1	1	1	1	89.5420949275671	1	1	1
PODNL1	141.920529158628	1	1	1	1	1	1	1	1
PODXL	1	1	1870.24490750706	386.629941113375	1416.63559844697	1	566.599992424513	584.635536303626	831.141119493468
POSTN	2485.01346143381	655.676281787012	1	1144.42794133264	1	1082.74522514438	1	1207.64167888989	171.101062925117
PPFIBP1	166.091188324327	120.008658639857	225.103626904991	186.347348860385	201.289600094682	96.3791872235474	1428.76619851655	184.68749412377	194.861415067846
PPM1F	1	1	122.183546061941	239.29682944549	288.093707444004	1	176.79455758587	187.676232154148	124.209607403633
PPP1R12B	63.9064491070393	298.631159245761	1	1	1	651.400056541253	1	62.3274487453857	162.155695966752
PPP1R14A	255.405080700259	1489.02478844853	207.34264696282	1	1	937.301245287313	1	265.380095622027	583.332241953173
PPP1R9B	1	1	123.358720012594	114.70083522719	126.997881537172	1	88.1313730142021	82.3704370429036	89.7757805524797
PPP4R1	53.3703425088147	1	89.2497462934848	108.845896085482	98.6343462280622	1	141.694517157553	100.186749765974	79.669703726094
PRCP	146.924941390315	93.1490336215411	234.838387274233	1851.99715517947	864.464016061892	97.2257716274664	755.001399942295	597.628509348589	137.032689110004
PREX2	1	1	326.146050823529	184.424806658768	165.929758932593	1	1	86.4477188586281	147.094377469294
PRKCH	1	1	287.359286277582	271.266401380609	255.350405256787	1	242.759924740643	120.618973813816	206.565689529035
PRKD2	1	1	149.406637336894	149.257143632872	198.119741201524	1	85.2948579743382	105.58737388246	109.047006907892
PRKD3	62.9242584900857	1	103.373343709662	149.46594870393	136.276332712431	1	82.137990458832	107.092216916272	100.856615378572
PRKG1	105.41587770468	212.553533682707	1	1	1	124.231798427331	1	48.2565132854899	123.960279701809
PRNP	335.267773604899	71.4896833459169	89.8622414755566	96.6899207562819	88.5951079983731	423.90408875749	87.3083874991884	149.581919927906	76.0305462164037
PRR16	109.42633174651	119.045393735772	1	1	1	76.3194702392161	1	54.7118707882184	49.4325929140612
PRRX1	329.047792941807	331.047313456309	1	1	1	162.538541655177	1	145.935297245928	129.618678156818
PSD3	143.488222202739	1	1	1	1	181.95722462675	1	45.0826702265986	33.0233929080971
PTBP2	1	1	143.442829302408	104.043329821929	117.955619995891	1	112.233258332917	85.2350396690035	82.8301176163053
PTCH1	178.554800246867	1	1	1	1	281.609275114429	1	1	49.4653421193221
PTGDS	2431.46670526642	1	1	500.453221023258	1	1	1	205.28978558864	1
PTGES	137.656351390198	1	1	1	1	1	1	1	1
PTGFRN	122.245625443079	1	57.476282832677	70.2712309427948	1	175.167403719324	249.072191548548	76.2582543955102	33.4176878379267
PTGIR	1	233.273683029957	1	1	1	1	1	1	90.4356607403486
PTK7	205.382393969303	68.9211081580814	1	1	65.7302552012828	69.1618885165421	1	113.472858753376	41.2251553979712
PTN	180.47016991777	148.530492690374	1	1	1	227.492212526206	1	259.579134757424	106.121668865134
PTP4A3	1	577.177993406813	559.609877533349	99.9679208925309	348.400347552871	131.870434731689	50.9259824084934	227.097594471106	406.747187684676
PTPN14	63.0681878241546	1	263.645856064745	148.986005427205	182.015405696403	1	190.331330743447	114.006455665601	139.796851498525
PTPRB	1	1	1128.64464033416	552.517965918972	420.11502223358	1	227.674057495733	162.191191518783	418.916674488487
PTPRE	111.352404357133	126.472955411755	224.910633398275	196.418257545852	293.843254948137	1	1003.34223778321	209.343713271379	234.099562600871
PTPRG	105.295034445409	157.144422631384	369.683490973102	172.924274725818	309.402102782566	1	1	155.268968064349	254.901447847341
PTPRM	55.8344380693557	1	449.213719271357	259.875335296302	325.866654592057	1	199.773425613433	127.675457022647	233.26997232221
PTPRN2	1	1	130.020764830961	118.304907886077	119.879223146232	1	113.225759028091	67.3381756211684	109.379812761837
PXN	1	1	184.035711384294	234.352706040938	221.996710849828	1	279.175869136097	105.816680060228	146.065671501206
PYCR1	126.618414478921	1	1	1	1	1	1	90.0250559505314	1
RAB23	88.0986076189165	71.4142961642095	1	1	1	228.187790070487	1	44.4900880625704	1
RAB34	391.477965929575	300.993311957784	83.437111755335	1	67.6145793331963	404.166762437648	139.361681975349	284.723431768399	175.351830739018
RALGAPA2	1	1	102.622732761183	269.7325992872	122.733618598432	1	230.255717648381	63.3329911144729	81.7961388323454
RAMP1	145.04689331199	1	1	1	1	850.765450295886	1	1	1
RAMP2	1	1	4255.55682198611	2983.15849415247	2786.2173414494	1	3462.23976310395	1311.33676578558	2088.98218358429
RAMP3	1	1	1006.78700880778	2112.75477903093	1299.06448759901	1	1	757.430431574197	774.614023869881
RAPGEF1	1	1	197.664266775547	85.0347451478496	183.332633706097	1	1	66.1783977653447	122.406345589096
RAPGEF2	1	92.695468019125	145.722415283091	68.3650768714472	128.333027725421	1	1	87.9626404105157	161.253125035797
RAPGEF3	1	1	146.492716363404	140.090827223579	141.90217772178	1	1	1	110.518606249802
RAPGEF4	1	1	131.193822893474	112.809302109344	183.081105277794	1	1	57.297824661378	84.2222158047887
RAPGEF5	1	1	374.207316075619	272.954759813025	268.259156577288	1	322.887920010192	175.010532930754	208.555602443977
RARRES1	319.396427531681	1	1	1	1	103.573624565085	1	1	1
RARRES2	4957.98719769591	605.868992671345	1	1	1	2188.20465419749	451.702670526288	1429.77718196791	332.182594842557
RASA4	1	1	131.496995657135	390.216235694835	154.970573450727	1	1	60.1044220871449	105.554790394735
RASD1	106.59948007457	218.011724276291	1	1	1	1	1	1	130.86378262888
RASGRP2	1	182.4873377341	1	1	1	1	1	1	141.269575047511
RASGRP3	1	1	203.721236675536	201.162822633511	388.071973148585	1	410.312093552793	119.692944657368	123.65248517469
RASIP1	1	1	350.398862545281	277.528836925425	323.509219106911	1	187.720350345862	169.566501250236	222.135666386358
RASL12	1	190.715946369823	1	1	1	70.2310358700542	1	1	84.1957217788952
RBP1	353.805601491267	239.620640767539	141.311576372773	105.755438132334	120.182067992312	188.110694013075	2159.37384740303	203.847783725469	247.391744448083
RBP5	1	1	190.668693161824	403.487532760923	114.062088265792	1	1	138.708860739647	164.358642081359
RBP7	1	1	1383.47767476284	113.600440039116	362.124721658867	1	1	1	1792.89414537066
RCAN1	164.09939994036	1	560.200872314937	647.419543467781	480.000189387869	1	735.017396333891	482.822092746538	289.520094357222
RCAN2	1	250.079096433861	104.093428350891	1	145.600036588469	131.8457601855	1	67.4631886040162	258.531552192984
RCN3	492.084930578507	230.183420872632	1	1	1	135.90846640436	1	281.393228914889	68.9658326904408
REM1	1	111.752362566797	1	1	1	1	1	1	78.2932122230451
RERG	81.3959745480103	204.495899880658	1	1	1	136.123925066687	1	1	85.0072771496249
RFK	70.5447154227567	1	210.76277400187	205.092922507646	130.661312653967	1	284.038396128039	80.6739082268637	114.994789818703
RFLNB	1	1	124.035632177274	108.664128303726	375.920205511774	1	1	224.027548612455	235.447021656363
RGCC	243.900288075501	1	1273.52824742709	839.35201471694	3637.82705602068	1	95.9809713592219	989.851301930307	1920.21604955016
RGS12	1	1	78.5821786824427	102.076022578995	127.038265738861	1	142.824514462741	69.8902674541326	75.7121796803592
RGS16	308.364675053582	877.674965132571	1	271.370268504078	161.579659731179	192.068742672536	1043.28053959239	351.074550754804	602.128529540736
RGS3	173.024508165488	1	511.753365063258	228.601111202267	841.156740898849	53.4571073410674	212.794429046023	369.233498099663	260.277212139156
RGS5	1	6813.3429500111	1	1	1	985.25800183894	1	1385.3310897834	6589.32982821137
RHOBTB3	373.363310008055	219.352380734277	1	1	1	215.299230647866	1	172.989967143982	136.265104457529
RHOJ	1	1	181.996591310991	359.567546490351	268.426173622378	1	783.948279016221	122.628988388012	189.391178229838
RHOQ	143.41892835691	239.987075662399	1	1	1	108.682281712628	1	98.7037003156459	123.698453221995
RNASE1	1	1	2351.11462646728	2459.04923255441	1632.76656901077	1	1	832.400197674093	1163.58060867836
RND3	479.229870306328	241.285105835789	1	1	73.4912772625037	357.050647953058	128.331933989115	165.519821147632	128.294803988079
RNF152	1	187.307362210024	1	1	1	1	98.6067114213854	1	160.076468548757
RNF24	135.380298487122	145.665459160655	1	1	1	1	1	80.4361760426897	74.7687028833795
ROBO1	124.960015976435	1	1	110.159632067017	71.8894581644029	85.2210866307617	1	80.5549673261239	31.2785720646145
ROBO4	1	1	302.934077416579	282.899716166134	620.149334436394	1	579.972998744793	260.960880041731	260.691051236552
RP11.14N7.2	211.211616435863	141.070569769196	1	61.6256725820745	74.4209630791787	118.84915751158	264.085519449718	161.584135526096	90.3885230099484
RP11.536O18.1	1	1	173.501097797196	191.607978546899	101.252304330844	1	186.226218132735	86.014415791946	110.498049523987
RP3.412A9.11	825.902520323124	965.718383581538	273.547508193994	469.368514460125	307.22014006253	2038.56870952513	283.866634684679	513.717591730813	564.429191777483
RPGR	1	1	219.395767965009	343.050346312406	182.478679085171	1	419.241735382489	75.9230930774484	203.049231752756
RPS6KA2	1	1	289.347898421581	193.905818677003	174.015256438359	1	373.686822726934	87.9903682006916	168.970222016839
RUNX1	320.856885926749	206.024042109989	1	1	1	253.059635296918	1	121.403685164221	91.1373181792063
RUNX1T1	144.416006105588	88.4972980218066	101.764827141609	1	1	150.882331222112	1	1	98.1821880842394
RUNX2	105.555494187167	1	1	1	1	1	1	1	1
S100A16	434.60962083302	1	723.091970760978	1097.69096538014	960.571577836998	217.701164830831	1522.34729814641	750.871943830188	558.075950880229
S100A4	2283.60151263974	4080.95493618216	1022.22633008943	241.172205060192	442.391623777765	1611.11541002901	764.754546627741	1440.94311194518	1244.67618992803
S1PR1	1	1	871.05286599048	600.63275523479	471.037366353833	1	358.923365971655	277.078174722308	468.625339226961
S1PR3	57.4010190224124	257.668284806303	1	1	1	1	1	64.751833338125	139.941286858221
SAMD11	113.047436469034	1	1	1	1	221.981385795808	1	1	1
SASH1	1	123.692134109902	225.033044494687	251.724627087606	195.956915500304	1	239.574907615398	125.157351992366	251.474589467827
SBNO2	50.0824032054302	1	74.3295347106492	105.117603862028	93.71015937074	1	122.681521049663	72.7507305622836	56.964427547632
SCARF1	1	1	167.750978029676	164.570358799556	231.683257718339	1	222.2406139928	83.8112973166289	94.7166767951571
SCPEP1	212.733970201144	205.391052830096	63.3148285195279	75.1563001906476	1	282.659240124161	102.394899632299	66.4564081234262	101.245909866971
SDC2	587.18822256965	1023.81060662106	1	1	1	406.868648713869	1	413.329951117522	311.005829689827
SDPR	1	87.5020317727608	891.054010844207	804.151047024092	509.893311445821	89.7069635641308	2603.9455870971	248.036519485048	998.436971674083
SEC14L1	59.7901393858341	84.1722152165387	812.681344326251	353.453354177014	707.972141305668	1	101.189926457518	310.422457364679	645.696579167276
SELE	1	1	1	1727.61024193368	215.148097042909	1	1	382.975165168041	1
SELM	1375.65723324829	1035.9762186976	147.199304406747	283.96285964826	142.212407699182	2640.79502685246	778.467625727309	527.893616778145	201.005113745045
SELP	1	1	1	892.002292203576	1	1	1	1	1
SEMA3F	1	1	222.341050012587	268.419018889844	427.196496057639	1	1	250.772012555064	108.105997477419
SEMA5A	82.0648692933957	207.387548644006	1	1	1	1	1	44.8657857499471	161.824485316103
SEMA6B	1	1	213.845057849238	169.847280778328	231.554836832672	1	1	127.353440789409	132.228889967176
SEPT4	1	550.542607234861	1	1	1	1	1	99.7066713283036	408.180536175767
SERPINE1	501.705115520398	190.620531786867	234.75518284542	1340.53378332089	1085.50532708493	1	554.468761171316	1083.70865511055	180.148895138816
SERPINE2	744.175741892386	104.853877626499	146.319812863778	1	1	276.24715424033	1	75.3693377763093	59.671828366392
SERPINF1	2075.67234909602	776.991860620783	1	1	1	477.340909595604	1	420.126329198174	250.381816029504
SERPINI1	1	340.343906976603	1	1	1	1	1	1	170.946927996279
SERTAD4.AS1	82.5702721610818	1	107.292605737074	136.286254529136	97.3887091162994	230.414614857091	1	107.335411980022	71.9911651001513
SFRP2	3332.51192121961	1	1	1	1	1	1	267.230553178664	1
SFRP4	1126.63227792296	1	1	1	1	1	1	1	1
SGCD	117.386163600324	1	1	1	1	118.34495897047	1	1	1
SGCE	188.66029718748	173.413928402229	1	1	1	147.966162254023	154.166889334325	76.5089704287319	73.0782886578294
SGIP1	150.989268124965	286.105917664382	1	1	1	1	267.01497753688	71.3434734033767	149.724286385202
SGK1	186.683638856042	96.9716308162013	618.412280695672	253.533223817298	629.927476622997	1	341.578734103664	280.257736711722	444.567065591502
SH2B3	1	67.6847868250314	245.775089287659	178.500785849492	287.990133434986	1	207.418289429357	152.048802602724	190.705167528732
SH2D3C	1	1	189.119148623723	115.694138341756	184.217703422268	1	152.038897210901	73.3188453240939	138.67562914085
SH3BP2	1	1	155.763831336179	131.040040025201	136.288730467551	1	288.621526820735	73.5896599220188	82.0456200341733
SH3BP5	135.918999562535	1	300.198349587454	419.737190992406	305.140350878583	1	97.7607969989084	169.786142311118	249.263146263109
SH3D19	89.9577300849344	1	59.011123186492	1	1	71.6970289002414	77.1258751341632	50.627964562368	61.2426206378814
SH3GL1	94.7024672720079	71.0034334222044	79.4795462725838	118.98516795608	134.000273663346	69.4772357889956	406.454534339209	151.413223853566	102.997547836104
SH3PXD2B	94.5082465398701	1	1	1	1	1	1	39.4138840916981	1
SHANK3	1	1	210.902146742855	150.367180365597	221.853980138157	1	115.242927489679	73.4606740972671	97.1697156998243
SHC1	173.158415514006	108.438070537759	199.656802992826	378.114018553268	288.720558646168	88.0255677949018	802.127035073525	240.10229660511	242.217965131626
SHE	1	1	300.652033154244	189.607189396667	147.736886001392	1	213.803158513095	62.9409901165882	135.445279387999
SHISA4	80.4408388567582	51.8742752246506	1	1	1	81.6595165402216	1	49.4524334981163	44.6508381877868
SHROOM4	1	1	153.243429171538	180.459648266074	210.083584277949	1	1	101.77821626403	88.2401975276659
SIPA1L2	1	1	309.836098416688	1	157.022124178545	1	1	54.645746298228	190.678556722297
SLC27A3	1	1	92.8166488798187	56.3590106307179	183.152065884587	1	173.327968336074	77.3891728559164	78.5523578065532
SLC29A1	1	1	172.946121452686	276.164584440336	208.726659829043	1	48.5673265504706	187.771222047266	104.948288572884
SLC35B2	104.921236968553	76.4842757866591	1	1	1	67.2504724030679	78.8998885119074	102.34461487752	47.8401692498505
SLC39A14	151.721288820231	82.8378553384719	1	1	74.3471776271567	95.1986416831963	117.134393984806	90.7595278230141	44.4040397825412
SLC39A6	144.13288920351	114.925914288611	1	1	1	141.122307665013	1	89.621050184002	69.7188195208072
SLC44A2	55.8323235966038	104.422509994562	317.450422066426	207.881823743831	214.46911581394	1	111.847512117817	144.769817360686	214.264939341809
SLC7A2	1	140.044651380941	1	1	1	1	1	1	51.3035026411344
SLC9A3R2	191.942497979701	194.949756313699	4157.08509224958	582.040985381072	1834.78155578225	131.264957589167	569.685294511492	923.350908870815	2163.9724767212
SLCO2A1	1	1	587.902446156197	1102.96414033339	433.293949824389	1	104.202999443352	213.898051460513	434.189098790933
SLCO3A1	64.1593548758472	233.963366380456	59.101978719462	55.3747746881243	55.6313555237352	1	1	84.3927950894789	113.467515994369
SLIT3	120.305230789278	340.619817257069	1	1	1	1	1	1	137.46034655811
SLMAP	70.4203459267796	119.450317974644	67.3902177150592	72.37182430779	76.7296842010008	698.616844563383	64.6233530242133	75.3953002394331	65.7511970780376
SMAD1	1	1	70.5465912555864	224.860247934772	180.158308678003	1	484.318624222294	85.1910075420869	81.4671148329089
SMIM3	150.193881109962	90.2011024999698	1	1	1	72.7441147408521	1	1	1
SMOC2	95.1835770893991	457.792269186474	1	1	1	64.4432334510489	1	1	218.661696647919
SMPDL3A	144.926167236486	1	1	1	1	1	1	1	33.7335501058423
SMTN	159.002103318195	269.771245877922	85.3279129686885	59.18523403739	155.589733564672	1182.13073051732	289.336264806515	213.521180089861	207.934050433969
SMURF2	59.6573881607798	1	151.816030204673	142.527605115933	130.365732424629	1	1	98.7883251192379	88.7265457975636
SNAI2	253.768640010969	222.609946772087	1	1	1	1	1	112.326164905178	130.632137499624
SNCG	1	199.031383521611	246.851341371217	648.181592111267	201.96710198351	1	930.424177629458	145.519657740258	236.930882248537
SNRK	1	146.393262642426	281.848734293744	304.67924338488	308.057682012891	1	253.503680340488	152.692402044778	335.211388038968
SOCS2	1	115.614598999507	144.361511368323	274.400836327518	119.550516934951	1	263.111148982765	111.154960893125	188.210862417874
SOD3	678.187411704747	2912.96366492997	1	1	1	2278.68345688723	1	347.786826738742	1157.10794915765
SORBS2	1	183.921646843165	234.902965161634	219.61972575188	128.819793911901	163.545826710169	1	64.6548113546959	146.327082558383
SORT1	1	150.016960536053	75.0622055794042	1	1	74.2466632125878	1	66.028330367489	88.5358144023578
SOS1	1	1	197.40030731371	78.7765493623484	128.20507458529	1	73.142372283639	74.0010596953659	112.835293655514
SOX17	1	1	605.168464428996	160.21537498223	197.798275499121	1	1	94.5395920048223	236.834032828147
SOX18	1	1	1034.15189690987	459.253692302782	951.79568412788	1	347.442283667935	378.178582832823	478.190939283425
SOX7	1	1	232.287420632021	164.021487553412	181.980659688287	1	106.410342670072	94.5779565182569	175.280205817718
SPARCL1	887.752170070711	4426.53813006774	3742.35258033345	6045.47474361488	4750.07486795897	1881.59649813541	1	2181.29952878535	3997.73317575987
SPECC1	64.6406000213564	106.184501941243	1	1	1	127.940805641193	1	48.7715335573127	46.9726863093809
SPHK1	208.414741919236	70.4024915846182	1	158.70923779207	92.798307290037	105.140857267072	609.830202279469	176.512590120878	1
SPNS2	1	1	109.677097161018	233.978077150458	141.287204597165	1	97.607675896379	77.9722703127525	84.7951408279748
SPOCK1	142.411102668115	1	1	1	1	210.376097117301	1	1	1
SPON1	168.899807521845	1	1	1	1	84.0881069750958	1	1	1
SPON2	1686.6245415877	726.513390503978	1	1	1	238.610773897468	1	479.137796110556	429.006847182057
SPRY1	281.143615244896	296.171760229187	1395.74426894032	1519.38194553446	2096.52772455613	1	514.313326955358	752.965104869331	1721.96978290311
SPRY4	1	136.313812299778	152.697940334477	1	331.966693569703	1	1	147.225732101642	190.72310151279
SPSB1	143.701929091024	67.6156040690549	1	78.8642835242462	73.9959489622783	194.454268195534	248.365200959918	64.2435123286292	54.8601444050607
SPTLC2	1	1	125.057147294798	168.594842430779	111.959837725865	1	221.021892596525	85.3498475696401	86.7128988743683
SRGAP2	1	1	94.3785029168436	100.054925475	144.351631751435	1	59.9630235182844	154.560768946425	75.9175539992957
SRPX	176.640026989104	101.828374032852	1	98.3551961534542	1	62.778963177743	101.487200231467	51.7942543351089	92.2799178995585
SRPX2	137.763426095788	1	1	1	1	1	1	45.0551443357803	1
SSBP2	69.6169920803118	116.304380978078	1	1	1	106.41064641532	74.5883555429087	1	70.1754435111344
SSC5D	98.9192147068095	1	1	1	1	110.04723960747	1	1	1
SSH1	70.2583075624989	1	97.6092340488968	147.122304886056	88.7489403814066	1	203.383396252418	70.7706254504867	76.7764513919881
SSPN	290.963032083922	111.287904153146	1	1	1	260.933213040226	1	67.4206927805183	37.6539585278703
ST3GAL4	106.042289963336	74.0771336017976	66.4553534482496	1	56.6022090468572	91.1810956812442	1	87.0800054180184	99.4739480524903
ST5	201.293449611687	137.9613907159	1	1	1	322.995171785402	90.027617940834	100.396896119718	102.234880116224
ST8SIA4	1	1	97.920734684429	137.531219971207	168.588529292919	1	1	62.0169239617934	81.4024162570708
STAB1	1	1	217.472427385064	342.329771607365	236.867619547851	1	578.096756388801	153.464373508744	64.5818205030179
STC1	1	1	1215.05119703102	700.450894511519	600.370667249637	1	144.494734150703	152.447984638176	867.414752403035
STEAP1	229.609009445998	1	1	1	1	1	1	93.017706072782	1
STEAP2	157.168543699619	1	1	1	1	1	1	1	1
STEAP4	1	340.242633937797	1	1	1	1	1	1	258.271112233363
STIM2	1	1	136.114847655021	119.098501768928	134.109269193777	1	77.0184503595962	79.9894394281881	118.685153833358
STK38L	78.14664796341	165.725787603483	119.899363632383	93.1192452910976	81.5294007711314	212.338327209782	1	63.7513478157236	75.5040093247535
STMN1	141.544119939432	90.1899165825646	1409.95123374911	371.601588769613	415.063516020746	172.62282250332	1191.44181252049	2649.6887063821	507.558724636442
STMN3	93.0385708745207	1	1	1	1	1	1	52.7547053010228	1
STRN4	1	1	69.5530182236154	80.0664904812289	131.080430328426	1	86.604357332178	113.796268459497	68.2292059752178
SULF1	936.466277524714	265.366621183488	536.236007852773	1	1	636.699561569794	1	362.573448797541	1
SULF2	233.814976147538	1	308.768813431646	304.355789834007	252.769400807513	131.605018129336	725.046315962107	145.327029361847	185.51681327814
SVIL	210.993405461966	115.137611177257	1	236.318104389207	264.590672648632	505.798902114273	353.872402837845	249.062193561313	102.672085824739
SWAP70	56.4389455935279	62.0619111026764	794.588178242541	398.547299242042	480.845614639222	1	124.828932935011	237.740828935687	487.277619306842
SYCE1L	1	1	77.8352777844945	143.873777222096	126.747153472462	1	1	110.105340071264	42.7167128469893
SYDE1	84.3119289396051	161.154049348117	1	1	1	54.7817029099064	1	61.4431623231086	108.523414848018
SYNJ2	1	1	296.061427541242	108.637013687548	70.7946502921146	1	1	59.9431990697351	107.853228201298
SYNPO	1	109.489764226072	768.269132029796	393.255956696138	578.633766186041	1	250.820520215625	255.376954283186	471.549119770613
SYNPO2	90.6537474344247	519.0097637507	1	1	1	1008.50271109695	1	1	291.252900574838
SYTL2	1	173.110877255675	1	1	1	1	1	41.8732460365982	76.9209886742799
TAGLN	4501.78173685238	10685.1454470222	131.75046439039	128.573218207256	446.392555954788	30612.6573352672	1	3334.63647784109	2004.55426627673
TAOK2	1	1	162.489078486834	130.468343833163	162.219257952159	1	121.21959914476	100.77914025876	109.76115979276
TBC1D1	1	146.766726323795	360.294492623036	180.325851538378	249.664502546027	139.072183475841	76.8295163103037	201.216082013574	221.073601300459
TBC1D9	1	1	132.645714288484	80.813526771219	103.013119963205	1	105.099916259684	60.2175996772831	76.1069615795994
TBCD	1	1	170.683469425282	215.329486980391	308.801313303527	1	121.978523706473	138.546019758947	168.763277622817
TBX2	63.8910142908834	432.986248591854	1	1	1	105.384699201027	1	93.2356674811337	249.567985744402
TCEAL7	101.483383721434	77.0098584969772	1	1	1	74.0435646018071	1	54.3960471947835	65.1403596378665
TCF21	363.084742765941	114.139825818091	1	1	1	150.689465304389	1	1	87.4744802870955
TCN2	1	1	208.087633871704	279.050099656936	102.504958432068	1	1	77.0285722823652	91.2250056075296
TCTN1	70.9852506841173	54.2970128589715	1	1	1	1	1	40.7356680716782	1
TDO2	112.403516668162	240.257152520141	1	1	1	1	1	175.748058211384	76.5015870181497
TEAD1	100.616915013986	75.4089205947018	59.4517725402797	59.5228965846018	1	190.273194947083	1	83.5179329364891	60.3615017388671
TEAD4	1	1	139.457106279713	114.516672067349	133.247426318192	1	111.698137046174	105.711163868985	92.4491714158071
TEK	1	1	256.97881399703	275.776576063323	174.37055247103	1	162.828269475995	104.9804205121	137.103765331429
TFPI	358.186089078851	863.226132840461	232.506540609888	376.897735198233	74.6860708062517	71.6233195989633	4733.4582191973	271.515450062901	405.453330413596
TGFBI	1078.91619112412	632.392724006135	1	1	1	775.991932009708	77.0673729491079	472.331466121484	242.408131553739
TGFBR1	96.0849039660948	1	59.1302954226728	1	61.0497807704032	153.674185319735	1	69.1431425678098	37.6837156355405
TGM2	213.824797791172	1	353.112628628997	803.078184779375	379.499947645928	514.953029876484	936.35847573128	437.636124447863	148.519199811125
THBD	1	1	514.251919702993	386.230736743806	339.04196457992	1	659.878256851801	146.545984332157	346.798438089114
THBS2	929.258539752292	107.757870406313	1	1	1	143.230523580961	1	193.11837469968	1
THSD7A	1	1	638.465162644012	289.346232629152	129.813625377027	1	71.1961719393401	1	238.899527520682
THY1	1452.07734339159	2205.32210272273	1	178.019913965639	353.726453370404	555.980150794079	102.487201584896	1870.82686027727	1183.03881041288
TIE1	1	1	462.099828485317	416.343188915697	483.271719544234	1	742.268804929753	212.644958346088	220.124460880073
TINAGL1	1	858.016161676492	373.399012314971	494.99317329953	256.221406413375	1	185.137097901268	265.107993910292	593.785617447922
TLE1	68.2788108992625	147.154906685645	83.4257869163071	1	1	1	219.339168856946	44.321074838657	134.409769178621
TM4SF1	381.855706281268	185.543866928319	4756.83049248981	2460.26052297206	2290.75481515174	261.713247614505	2427.41682737755	1385.43087283249	1756.7870768287
TM4SF18	1	1	351.152503595248	275.581277897236	732.179809390255	1	446.950371614963	413.447522616995	396.294720279993
TMCC3	1	1	141.277331267657	150.224668497072	114.011808212715	1	1	1	124.174792470286
TMEM119	217.559265287733	1	1	1	1	1	1	1	1
TMEM120A	71.996128750937	120.778656630977	74.5397684249112	1	1	69.5941641080018	200.748434172865	52.2623867896288	62.8332298802368
TMEM158	338.464961896508	1	1	1	1	230.994034404899	1	131.243812779519	1
TMEM176A	969.081374452198	140.486900746943	1	106.817688908678	1	662.213142451274	1	181.587890793294	70.8057180849844
TMEM176B	1402.77371364737	163.108894195941	1	96.7109800018799	1	1051.38937556209	1	232.971212784473	98.8047492075275
TMEM181	61.0141277445234	1	166.164819772099	89.7034895673078	119.819146787177	1	75.1433958468627	94.7586391416275	92.9576079932027
TMEM2	54.0380793106704	55.5100241204057	216.51743828734	482.931520611626	438.924298639804	1	175.085302640949	222.92080135434	199.773889757277
TMEM204	154.421822540165	187.710780641965	425.281964196902	211.300848838733	551.03481056128	1	239.587083091257	224.075941962284	406.348172656838
TMEM214	94.6676212434729	55.4198848891237	62.9713115838702	64.2770320011108	68.0635774830964	1	1	92.1228952186393	64.9163498163998
TMEM255B	1	1	342.313442794927	403.256468901498	481.48164680701	1	758.824294118404	202.353968735856	190.412120076832
TMEM45A	246.805922602761	81.1564011651119	1	1	1	99.6708696581283	141.975321289035	101.046687780755	1
TMEM47	119.417963639479	224.766008942451	263.086371843982	67.4424887662267	113.425738469115	301.44050743602	1	86.0486222059905	214.047115657648
TMEM55A	78.3728775444071	88.0075018956055	1	1	1	80.0068114189888	1	38.6116036412362	48.4921262012546
TMEM88	1	1	730.151894040337	263.299519119766	351.672476523742	1	1	116.58506456676	669.763627171917
TMEM98	332.320479208127	148.412331616888	1	1	1	181.169641568663	125.83963616916	120.849264397035	94.667830513275
TMTC1	1	1	259.354782452067	193.334503920613	1	1	152.462853366497	1	175.129740995506
TNC	506.225231232223	288.272859145961	1	1	1	912.622789607579	1	371.148315397554	1
TNFAIP6	434.774753505991	196.021685362924	1	1	1	1	1	153.319779032538	1
TNFAIP8L1	1	1	102.636515911457	122.214086666809	320.15539677197	1	216.134455289544	153.2352850585	149.147380081885
TNFRSF10B	55.3457951131927	1	62.7334675559194	162.520802628126	110.269103978586	1	133.329371317678	80.9520114853843	67.2327111455192
TNFRSF12A	568.152671358248	223.321716196904	1	1	62.3520452667438	390.689494750247	70.0091519991821	323.365752722616	78.2845848165344
TNFRSF4	1	1	482.1565202765	128.372272103448	652.982856282088	1	274.248413761913	126.936760310214	337.101103287871
TNFSF10	213.529178171024	1	557.81936361018	608.82236781067	328.776191245061	1	588.659775332991	186.57193563513	271.857502547748
TNS3	136.813661312768	241.833246041956	1	1	89.6913459937698	117.198259460442	1	130.831277219156	229.785695348745
TNXB	151.263416446998	1	194.707043403935	175.560249624073	137.71653380801	1	604.186965782807	1	80.4002607629259
TP53I11	52.2233519505937	1	84.0462566796892	1	509.759278281843	1	215.699509986355	200.434452737874	180.808004170886
TP53I13	158.777447708084	72.1542387020886	1	55.0158634981179	1	85.9965996967885	1	104.785895883175	50.230497283982
TPBG	182.981814153715	67.0333087900644	67.2567056396547	83.676822354568	63.0876651408972	1	162.786920065636	80.4705974406466	47.5560232955499
TPM1	2256.65747044235	3330.79752096787	378.735353422136	269.116980767595	364.650287377747	6280.47456594184	168.547737849258	1863.10018675099	1501.72109338511
TPM2	2802.20607471486	4093.05565079063	1	1	1	9775.91717921854	1	2195.66696730799	1199.40470113272
TPPP3	101.494134834503	999.103157510992	1	1	1	1	1	203.463383198135	595.942080807801
TPST1	140.735084024925	1	1	1	1	72.3070139845107	65.1049729416496	49.7547132258015	70.0482758857127
TRIB2	51.1323727077612	148.640007754775	65.9016562629263	91.1035756549596	1	1	116.337719488822	79.5590396684907	150.798228496804
TRIO	99.5234589346976	1	84.6849416749758	88.0859238420021	94.8555440187977	117.170461078467	1	87.5046055141764	61.568118748666
TRIP6	152.63981945506	193.71353835622	1	1	1	199.054239652252	182.368852532719	88.1950372324277	102.301480666863
TRPV2	44.2146945364493	99.2909987701412	1	1	71.260859516976	1	90.0837994864543	67.5789600581222	77.373437447574
TSHZ2	322.076297349134	1	297.186764107146	458.910698549091	244.669774328522	1	475.492781149936	128.905317313492	137.364661040592
TSKU	73.3420909518959	1	1	1	1	1	1	1	1
TSPAN12	1	74.8434449604511	124.831631673859	174.62618635035	113.48836104335	1	158.809177796817	84.096075252571	94.9823263848433
TSPAN13	1	1	428.139971753999	261.38315900572	317.063577996033	1	135.695107786879	147.893036252682	264.931288855491
TSPAN14	1	77.1497234773565	288.944539576768	214.556060480381	279.326247702838	1	270.251237515191	112.094464814598	251.932790050638
TSPAN15	1	160.187971422377	56.0607400453887	93.8420452803124	286.8960096496	91.4526099900248	204.623635374196	202.085150026744	149.84655371266
TSPAN18	1	1	179.490114144644	148.845505256698	214.844480765697	1	179.543702185343	81.1493919641252	147.543521491414
TSPAN7	1	1	287.175461854426	776.882625581131	123.397460110194	1	366.224408981202	120.468271274259	157.175066234976
TTYH3	77.8480205134432	1	108.054006621149	127.359127436151	182.229561066842	1	195.909376012959	157.91231739648	59.9668918627038
TUBA1B	1184.75865603246	1561.14897903966	1144.31009577516	1102.09925998326	1338.31858619679	1091.24670529561	1425.51453960809	7309.17956352707	1629.34116537298
TWIST1	189.719644520088	77.2810427788587	1	1	1	1	1	1	1
TWIST2	93.6352127542585	1	1	1	1	1	1	1	1
UACA	102.678995772954	643.643017315043	537.708183109022	170.216289296846	407.983468490505	1	178.67742892299	398.360983644316	472.661672005424
UAP1	154.578425167446	66.0864944473863	61.7697285276568	78.5078892079869	1	159.431531369304	1	106.049471679642	38.0057940740125
UBTD1	64.3712357637392	1	1	117.506933765748	141.628226079403	1	190.698679106432	110.615838006921	45.7402494376458
UGDH	161.902500508015	95.8615368922004	1	1	55.9216022737088	69.6624598081914	1	102.185207058187	39.3562971356319
UHRF2	1	1	93.1998990335411	121.061139412785	112.0956364696	1	177.774998790069	111.921411576306	58.4701231194618
UNC5B	146.68857004197	67.9540915354738	316.475887644512	1	244.415128370052	1	436.672234038037	112.401498317232	203.723217052568
UPP1	74.6323748034059	62.9346590312719	311.177311239429	482.008962905278	564.870329203776	1	59.1702594482817	439.787578807739	292.115173434158
USP11	90.767182659985	103.76799871379	1	1	1	58.7296588171848	53.6288615978755	78.7456482586548	89.8413966644259
VASH1	1	1	247.137316953125	101.208078701073	242.700565929353	1	1	115.286922972172	132.15574785426
VASN	167.753949954691	211.062397573235	1	1	1	88.9398748233672	1	68.6185407007235	104.637933226476
VCAM1	252.266880103459	154.051647708822	109.284859159387	490.652315689137	1	253.605965077428	1	123.725327850648	1
VCAN	1503.63225811916	173.628882775669	1	145.571888866356	1	500.819352741815	1	465.00416636763	1
VEGFB	161.178781665297	86.2397523583641	1	61.7820658632884	1	191.198757220503	50.675120655008	88.5808851892601	61.0741086568452
VEGFC	1	1	416.52685800961	207.064854779772	77.2758222557931	1	1	55.4277819860033	67.7742848622435
VSTM4	84.9684781687439	95.5375549625772	1	1	1	1	89.9022259620314	47.2938694524576	89.2744478608344
VWA1	57.7022417082668	1	770.968741646193	981.339036483258	1978.1764793884	250.997626590574	132.449798576595	987.472032641049	647.206375242687
VWF	1	1	1946.54628962275	4835.50699838897	3423.50837364244	1	775.337035697331	1707.24856491259	1240.85639144667
WFDC1	121.21905695856	276.008868052419	1	1	1	675.179236685412	1	151.616534252748	95.3391031024656
WIPI1	130.352611484297	98.1948853978153	1	1	77.7403505759705	1	1	73.0860384704041	98.4623588742044
WISP1	99.6579439360541	1	1	1	1	1	1	1	1
WNT2	182.973586230339	1	1	1	1	1	1	1	1
WNT5A	332.177105412705	1	1	1	1	1	1	104.945690955105	1
YAP1	128.622731474293	175.228301855968	54.7859863026066	1	1	225.623036674376	108.863919728243	98.6710876817716	77.411746722235
ZC2HC1A	80.3414281257451	1	1	1	1	130.022614565382	1	36.7583981630958	45.8012731293792
ZC3H11A	96.5270327011426	76.2385027071543	1	1	1	84.8042469303945	112.127604299494	80.19072856937	56.4224104833002
ZCCHC24	141.637926881703	1	1	1	1	156.329057511946	1	1	91.8745825882391
ZDHHC20	64.2284226672393	1	172.993101588378	119.463834892416	128.006605065096	1	78.1801191742912	94.1507881738365	101.460502261872
ZEB2	243.428715871307	477.725231426486	1	1	1	226.15511566638	1	146.192800914225	287.498242931159
ZNF385D	1	1	83.9293613543735	556.136654816675	98.8295605061351	1	93.8665518638504	103.372426637571	96.5154646476415
ZNF503	144.408523827839	133.651860133442	70.2583945037877	1	63.3080510317231	127.982616144246	1	68.4176969744959	140.397422834268
ZNF521	53.6129373378934	1	58.1779249203601	204.726497949304	102.943057268428	1	313.42695466559	59.7081765333676	64.3982243640337
ZNF703	89.2124636292845	202.316965878428	1	1	1	107.267082365324	1	54.8454962953153	83.5678103592664
